# Supplementary material for: Blue Native PAGE–Antibody Shift in Conjunction with Mass Spectrometry to Reveal Protein Subcomplexes: Detection of a Cerebellar α1/α6-Subunits Containing γ-Aminobutyric Acid Type A Receptor Subtype
Source: Int J Mol Sci. 2023 Apr 21;24(8):7632. doi: 10.3390/ijms24087632 (PMC10143440; doi:10.3390/ijms24087632)
Supplement: Supplementary file 1 [file ijms-24-07632-s001.zip]

Archive with 3 entries (3 files):
- Table S1. IPs on cerebellum and hippocampus batch 1.xlsx
- Table S2. IPs on cerebellum and hippocampus batch 2.xlsx
- Table S3. Peptides of interested selected by unsupervised algorithm for each protein and experiment.xlsx
