# Supplementary material for: Blue Native PAGE–Antibody Shift in Conjunction with Mass Spectrometry to Reveal Protein Subcomplexes: Detection of a Cerebellar α1/α6-Subunits Containing γ-Aminobutyric Acid Type A Receptor Subtype
Source: Int J Mol Sci. 2023 Apr 21;24(8):7632. doi: 10.3390/ijms24087632 (PMC10143440; doi:10.3390/ijms24087632)
Supplement: Supplementary file 1 [file ijms-24-07632-s001.zip › Table S1. IPs on cerebellum and hippocampus batch 1.xlsx]

## Sheet: proteinGroups
Table S1. IPs on cerebellum and hippocampus batch 1
Protein IDs	Majority protein IDs	Peptide counts (all)	Peptide counts (razor+unique)	Peptide counts (unique)	Protein names	Gene names	Fasta headers	Number of proteins	Peptides	Razor + unique peptides	Unique peptides	Peptides Gabra1_CB_1	Peptides Gabra1_CB_2	Peptides Gabra1_CB_3	Peptides Gabra6a_CB_1	Peptides Gabra6a_CB_2	Peptides Gabra6a_CB_3	Peptides Gabra6b_CB_1	Peptides Gabra6b_CB_2	Peptides Gabra6b_CB_3	Peptides Gabra6b_HC_1	Peptides Gabra6b_HC_2	Peptides Gabra6b_HC_3	Razor + unique peptides Gabra1_CB_1	Razor + unique peptides Gabra1_CB_2	Razor + unique peptides Gabra1_CB_3	Razor + unique peptides Gabra6a_CB_1	Razor + unique peptides Gabra6a_CB_2	Razor + unique peptides Gabra6a_CB_3	Razor + unique peptides Gabra6b_CB_1	Razor + unique peptides Gabra6b_CB_2	Razor + unique peptides Gabra6b_CB_3	Razor + unique peptides Gabra6b_HC_1	Razor + unique peptides Gabra6b_HC_2	Razor + unique peptides Gabra6b_HC_3	Unique peptides Gabra1_CB_1	Unique peptides Gabra1_CB_2	Unique peptides Gabra1_CB_3	Unique peptides Gabra6a_CB_1	Unique peptides Gabra6a_CB_2	Unique peptides Gabra6a_CB_3	Unique peptides Gabra6b_CB_1	Unique peptides Gabra6b_CB_2	Unique peptides Gabra6b_CB_3	Unique peptides Gabra6b_HC_1	Unique peptides Gabra6b_HC_2	Unique peptides Gabra6b_HC_3	Sequence coverage [%]	Unique + razor sequence coverage [%]
F6ZQR2;A0A067XG53;O70589-2;O70589-3;O70589-4;O70589-5;O70589	F6ZQR2;A0A067XG53;O70589-2;O70589-3;O70589-4;O70589-5;O70589	1;1;1;1;1;1;1	1;1;1;1;1;1;1	1;1;1;1;1;1;1	Peripheral plasma membrane protein CASK	Cask	tr|F6ZQR2|F6ZQR2_MOUSE Isoform of O70589, Peripheral plasma membrane protein CASK (Fragment) OS=Mus musculus (Mouse) OX=10090 GN=Cask PE=1 SV=1;tr|A0A067XG53|A0A067XG53_MOUSE Isoform of O70589, Peripheral plasma membrane protein CASK (Fragment) OS=Mus musc	7	1	1	1	0	0	0	0	1	0	0	0	0	0	0	0	0	0	0	0	1	0	0	0	0	0	0	0	0	0	0	0	1	0	0	0	0	0	0	0	5.2	5.2
A0A075B5J6;P01629	A0A075B5J6;P01629	2;1	2;1	2;1	Ig kappa chain V-II region 2S1.3	Gm20730	tr|A0A075B5J6|A0A075B5J6_MOUSE Ig-like domain-containing protein OS=Mus musculus (Mouse) OX=10090 GN=Gm20730 PE=4 SV=7;sp|P01629|KV2A4_MOUSE Ig kappa chain V-II region 2S1.3 OS=Mus musculus (Mouse) OX=10090 GN=- PE=1 SV=1	2	2	2	2	1	1	2	1	1	1	0	1	1	0	0	0	1	1	2	1	1	1	0	1	1	0	0	0	1	1	2	1	1	1	0	1	1	0	0	0	29.4	29.4
A0A075B5J9;A0A075B5K3;A0A0G2JFA8;A0A0G2JDN5	A0A075B5J9;A0A075B5K3;A0A0G2JFA8;A0A0G2JDN5	1;1;1;1	1;1;1;1	1;1;1;1		Igkv17-127;Igkv17-121	tr|A0A075B5J9|A0A075B5J9_MOUSE Ig-like domain-containing protein OS=Mus musculus (Mouse) OX=10090 GN=Igkv17-127 PE=4 SV=7;tr|A0A075B5K3|A0A075B5K3_MOUSE Ig-like domain-containing protein OS=Mus musculus (Mouse) OX=10090 GN=Igkv17-121 PE=4 SV=7;tr|A0A0G2JFA	4	1	1	1	1	1	1	1	1	1	1	1	1	0	0	0	1	1	1	1	1	1	1	1	1	0	0	0	1	1	1	1	1	1	1	1	1	0	0	0	14.2	14.2
A0A075B5K0	A0A075B5K0	2	1	1		Igkv14-126	tr|A0A075B5K0|A0A075B5K0_MOUSE Ig-like domain-containing protein OS=Mus musculus (Mouse) OX=10090 GN=Igkv14-126 PE=4 SV=7	1	2	1	1	1	1	1	2	1	1	1	1	1	0	0	0	0	0	0	1	0	0	0	0	0	0	0	0	0	0	0	1	0	0	0	0	0	0	0	0	26.5	13.7
A0A075B5K2;A0A0G2JDR3	A0A075B5K2;A0A0G2JDR3	4;3	4;3	4;3		Igkv9-124	tr|A0A075B5K2|A0A075B5K2_MOUSE Ig-like domain-containing protein OS=Mus musculus (Mouse) OX=10090 GN=Igkv9-124 PE=1 SV=7;tr|A0A0G2JDR3|A0A0G2JDR3_MOUSE Isoform of A0A075B5K2, Ig-like domain-containing protein (Fragment) OS=Mus musculus (Mouse) OX=10090 GN=	2	4	4	4	3	2	3	3	3	3	4	3	2	0	0	0	3	2	3	3	3	3	4	3	2	0	0	0	3	2	3	3	3	3	4	3	2	0	0	0	56.8	56.8
A0A075B5K7;A0A0G2JG36	A0A075B5K7;A0A0G2JG36	1;1	1;1	1;1		Igkv14-100	tr|A0A075B5K7|A0A075B5K7_MOUSE Ig-like domain-containing protein OS=Mus musculus (Mouse) OX=10090 GN=Igkv14-100 PE=4 SV=7;tr|A0A0G2JG36|A0A0G2JG36_MOUSE Isoform of A0A075B5K7, Ig-like domain-containing protein (Fragment) OS=Mus musculus (Mouse) OX=10090 GN	2	1	1	1	1	0	1	1	1	1	1	1	1	0	0	0	1	0	1	1	1	1	1	1	1	0	0	0	1	0	1	1	1	1	1	1	1	0	0	0	13.8	13.8
A0A075B5K9;A0A0G2JGF9	A0A075B5K9;A0A0G2JGF9	1;1	1;1	1;1		Igkv12-98	tr|A0A075B5K9|A0A075B5K9_MOUSE Ig-like domain-containing protein OS=Mus musculus (Mouse) OX=10090 GN=Igkv12-98 PE=4 SV=7;tr|A0A0G2JGF9|A0A0G2JGF9_MOUSE Isoform of A0A075B5K9, Ig-like domain-containing protein (Fragment) OS=Mus musculus (Mouse) OX=10090 GN=	2	1	1	1	0	1	1	1	0	1	1	1	0	0	0	0	0	1	1	1	0	1	1	1	0	0	0	0	0	1	1	1	0	1	1	1	0	0	0	0	16.7	16.7
A0A075B5L4;A0A0G2JGW8	A0A075B5L4;A0A0G2JGW8	2;2	1;1	1;1		Igkv12-89	tr|A0A075B5L4|A0A075B5L4_MOUSE Ig-like domain-containing protein OS=Mus musculus (Mouse) OX=10090 GN=Igkv12-89 PE=4 SV=7;tr|A0A0G2JGW8|A0A0G2JGW8_MOUSE Isoform of A0A075B5L4, Ig-like domain-containing protein (Fragment) OS=Mus musculus (Mouse) OX=10090 GN=	2	2	1	1	2	1	1	1	1	1	0	0	2	0	0	0	1	0	0	0	0	0	0	0	1	0	0	0	1	0	0	0	0	0	0	0	1	0	0	0	24.3	17.1
A0A075B5L7	A0A075B5L7	1	1	1		Igkv4-80	tr|A0A075B5L7|A0A075B5L7_MOUSE Ig-like domain-containing protein OS=Mus musculus (Mouse) OX=10090 GN=Igkv4-80 PE=4 SV=2	1	1	1	1	1	1	1	1	1	0	1	1	1	0	0	0	1	1	1	1	1	0	1	1	1	0	0	0	1	1	1	1	1	0	1	1	1	0	0	0	13.8	13.8
A0A075B5M1;A0A0G2JFU6	A0A075B5M1;A0A0G2JFU6	3;2	3;2	3;2		Igkv4-63	tr|A0A075B5M1|A0A075B5M1_MOUSE Ig-like domain-containing protein OS=Mus musculus (Mouse) OX=10090 GN=Igkv4-63 PE=1 SV=1;tr|A0A0G2JFU6|A0A0G2JFU6_MOUSE Isoform of A0A075B5M1, Ig-like domain-containing protein (Fragment) OS=Mus musculus (Mouse) OX=10090 GN=I	2	3	3	3	2	1	2	2	2	2	1	1	1	0	0	0	2	1	2	2	2	2	1	1	1	0	0	0	2	1	2	2	2	2	1	1	1	0	0	0	35.8	35.8
A0A075B5M2;L7N239;J3QNZ9;A0A0G2JH00;A0A0G2JGI6;A0A075B5L2;P01680	A0A075B5M2;L7N239;J3QNZ9;A0A0G2JH00;A0A0G2JGI6;A0A075B5L2;P01680	2;1;1;1;1;1;1	1;1;1;0;0;0;0	1;1;1;0;0;0;0	Ig kappa chain V-IV region S107B	Igkv4-61;Igkv4-71;Igkv4-62;Igkv4-91	tr|A0A075B5M2|A0A075B5M2_MOUSE Ig-like domain-containing protein OS=Mus musculus (Mouse) OX=10090 GN=Igkv4-61 PE=4 SV=7;tr|L7N239|L7N239_MOUSE Ig-like domain-containing protein OS=Mus musculus (Mouse) OX=10090 GN=Igkv4-71 PE=4 SV=1;tr|J3QNZ9|J3QNZ9_MOUSE I	7	2	1	1	2	2	1	1	1	1	2	1	1	0	0	0	1	1	0	0	0	0	1	0	0	0	0	0	1	1	0	0	0	0	1	0	0	0	0	0	30.9	19.1
A0A075B5M3	A0A075B5M3	2	2	1		Igkv4-58	tr|A0A075B5M3|A0A075B5M3_MOUSE Ig-like domain-containing protein OS=Mus musculus (Mouse) OX=10090 GN=Igkv4-58 PE=1 SV=1	1	2	2	1	2	2	2	1	1	1	1	1	1	0	0	0	2	2	2	1	1	1	1	1	1	0	0	0	1	1	1	0	0	0	0	0	0	0	0	0	29.9	29.9
A0A075B5M4	A0A075B5M4	2	1	1		Igkv4-57-1	tr|A0A075B5M4|A0A075B5M4_MOUSE Ig-like domain-containing protein OS=Mus musculus (Mouse) OX=10090 GN=Igkv4-57-1 PE=4 SV=1	1	2	1	1	2	2	1	1	1	1	1	2	2	0	0	0	1	1	0	0	1	0	1	1	1	0	0	0	1	1	0	0	1	0	1	1	1	0	0	0	26.9	13.4
A0A075B5M7;A0A0G2JDV4;A0A0B4J1J1	A0A075B5M7;A0A0G2JDV4	3;2;1	3;2;1	2;1;0		Igkv5-39	tr|A0A075B5M7|A0A075B5M7_MOUSE Ig-like domain-containing protein OS=Mus musculus (Mouse) OX=10090 GN=Igkv5-39 PE=1 SV=7;tr|A0A0G2JDV4|A0A0G2JDV4_MOUSE Isoform of A0A075B5M7, Ig-like domain-containing protein (Fragment) OS=Mus musculus (Mouse) OX=10090 GN=I	3	3	3	2	3	3	3	3	3	3	3	3	3	0	0	0	3	3	3	3	3	3	3	3	3	0	0	0	2	2	2	2	2	2	2	2	2	0	0	0	47.4	47.4
A0A075B5M8;A0A0G2JEI7	A0A075B5M8;A0A0G2JEI7	2;2	2;2	2;2		Igkv12-38	tr|A0A075B5M8|A0A075B5M8_MOUSE Ig-like domain-containing protein OS=Mus musculus (Mouse) OX=10090 GN=Igkv12-38 PE=4 SV=7;tr|A0A0G2JEI7|A0A0G2JEI7_MOUSE Isoform of A0A075B5M8, Ig-like domain-containing protein (Fragment) OS=Mus musculus (Mouse) OX=10090 GN=	2	2	2	2	0	0	1	0	1	1	1	2	1	0	0	0	0	0	1	0	1	1	1	2	1	0	0	0	0	0	1	0	1	1	1	2	1	0	0	0	24.6	24.6
A0A075B5N3;A0A0G2JE47	A0A075B5N3;A0A0G2JE47	6;5	4;3	3;2		Igkv8-28	tr|A0A075B5N3|A0A075B5N3_MOUSE Ig-like domain-containing protein OS=Mus musculus (Mouse) OX=10090 GN=Igkv8-28 PE=1 SV=7;tr|A0A0G2JE47|A0A0G2JE47_MOUSE Isoform of A0A075B5N3, Ig-like domain-containing protein (Fragment) OS=Mus musculus (Mouse) OX=10090 GN=I	2	6	4	3	5	4	4	4	5	4	5	6	4	0	0	0	3	3	3	3	3	2	3	4	2	0	0	0	2	2	2	2	2	1	2	3	1	0	0	0	60.4	53.5
A0A075B5N4;A0A0G2JF28	A0A075B5N4;A0A0G2JF28	6;5	6;5	2;1		Igkv8-27	tr|A0A075B5N4|A0A075B5N4_MOUSE Ig-like domain-containing protein OS=Mus musculus (Mouse) OX=10090 GN=Igkv8-27 PE=4 SV=1;tr|A0A0G2JF28|A0A0G2JF28_MOUSE Isoform of A0A075B5N4, Ig-like domain-containing protein (Fragment) OS=Mus musculus (Mouse) OX=10090 GN=I	2	6	6	2	6	5	5	4	6	6	6	6	6	0	0	0	6	5	5	4	6	6	6	6	6	0	0	0	2	2	2	2	2	2	2	2	2	0	0	0	61	61
A0A075B5N5	A0A075B5N5	1	1	1		Igkv8-26	tr|A0A075B5N5|A0A075B5N5_MOUSE Ig-like domain-containing protein OS=Mus musculus (Mouse) OX=10090 GN=Igkv8-26 PE=4 SV=7	1	1	1	1	0	0	0	0	1	1	1	1	1	0	0	0	0	0	0	0	1	1	1	1	1	0	0	0	0	0	0	0	1	1	1	1	1	0	0	0	7.3	7.3
A0A0G2JGT0;A0A075B5N6;A0A0G2JDG9;P84750	A0A0G2JGT0;A0A075B5N6;A0A0G2JDG9;P84750	2;2;2;1	1;1;1;0	1;1;1;0	Ig kappa chain V region Mem5	Igkv8-16	tr|A0A0G2JGT0|A0A0G2JGT0_MOUSE Ig-like domain-containing protein OS=Mus musculus (Mouse) OX=10090 GN=Gm43218 PE=4 SV=4;tr|A0A075B5N6|A0A075B5N6_MOUSE Ig-like domain-containing protein OS=Mus musculus (Mouse) OX=10090 GN=Igkv8-16 PE=4 SV=7;tr|A0A0G2JDG9|A0A	4	2	1	1	2	1	1	0	0	2	2	1	2	0	0	0	1	0	1	0	0	1	1	1	1	0	0	0	1	0	1	0	0	1	1	1	1	0	0	0	16.7	10.5
A0A075B5N7;A0A0G2JGY3	A0A075B5N7;A0A0G2JGY3	4;3	2;1	2;1		Igkv6-13	tr|A0A075B5N7|A0A075B5N7_MOUSE Ig-like domain-containing protein OS=Mus musculus (Mouse) OX=10090 GN=Igkv6-13 PE=1 SV=7;tr|A0A0G2JGY3|A0A0G2JGY3_MOUSE Isoform of A0A075B5N7, Ig-like domain-containing protein (Fragment) OS=Mus musculus (Mouse) OX=10090 GN=I	2	4	2	2	4	4	3	4	3	3	3	4	3	0	0	0	2	2	1	2	1	2	2	2	2	0	0	0	2	2	1	2	1	2	2	2	2	0	0	0	35.8	18.9
A0A075B5N9;A0A0G2JE31;P01674	A0A075B5N9;A0A0G2JE31;P01674	2;1;1	1;1;1	1;1;1	Ig kappa chain V-III region PC 2154	Igkv3-7	tr|A0A075B5N9|A0A075B5N9_MOUSE Ig-like domain-containing protein OS=Mus musculus (Mouse) OX=10090 GN=Igkv3-7 PE=4 SV=7;tr|A0A0G2JE31|A0A0G2JE31_MOUSE Isoform of A0A075B5N9, Ig-like domain-containing protein (Fragment) OS=Mus musculus (Mouse) OX=10090 GN=Ig	3	2	1	1	2	2	2	1	2	2	2	1	2	0	0	0	1	1	1	0	1	1	1	0	1	0	0	0	1	1	1	0	1	1	1	0	1	0	0	0	30.3	12.1
A0A075B5P1	A0A075B5P1	1	1	1		Igkv3-1	tr|A0A075B5P1|A0A075B5P1_MOUSE Ig-like domain-containing protein OS=Mus musculus (Mouse) OX=10090 GN=Igkv3-1 PE=1 SV=7	1	1	1	1	0	1	0	0	0	1	0	0	0	0	0	0	0	1	0	0	0	1	0	0	0	0	0	0	0	1	0	0	0	1	0	0	0	0	0	0	13.4	13.4
A0A075B5P3;A0A0A6YVP0	A0A075B5P3;A0A0A6YVP0	7;7	7;7	1;1		Ighg2b	tr|A0A075B5P3|A0A075B5P3_MOUSE Isoform of P01867, Immunoglobulin heavy constant gamma 2B (Fragment) OS=Mus musculus (Mouse) OX=10090 GN=Ighg2b PE=1 SV=1;tr|A0A0A6YVP0|A0A0A6YVP0_MOUSE Isoform of P01867, Immunoglobulin heavy constant gamma 2B (Fragment) OS=	2	7	7	1	7	7	7	6	6	6	7	7	7	0	0	0	7	7	7	6	6	6	7	7	7	0	0	0	1	1	1	1	1	1	1	1	1	0	0	0	26.5	26.5
A0A075B5P4;A0A0A6YWR2	A0A075B5P4;A0A0A6YWR2	12;11	12;11	4;4		Ighg1	tr|A0A075B5P4|A0A075B5P4_MOUSE Isoform of P01869, Ig gamma-1 chain C region secreted form (Fragment) OS=Mus musculus (Mouse) OX=10090 GN=Ighg1 PE=1 SV=1;tr|A0A0A6YWR2|A0A0A6YWR2_MOUSE Isoform of P01869, Ig gamma-1 chain C region secreted form (Fragment) OS	2	12	12	4	9	7	9	8	9	8	10	10	11	0	0	0	9	7	9	8	9	8	10	10	11	0	0	0	4	2	4	3	4	3	3	3	3	0	0	0	43.8	43.8
A0A075B5P5;A0A1Y7VJN6;P03987-2;P03987	A0A075B5P5;A0A1Y7VJN6;P03987-2;P03987	10;10;10;10	10;10;10;10	10;10;10;10	Ig gamma-3 chain C region	Ighg3	tr|A0A075B5P5|A0A075B5P5_MOUSE Isoform of A0A1Y7VJN6, Immunoglobulin heavy constant gamma 3 (Fragment) OS=Mus musculus (Mouse) OX=10090 GN=Ighg3 PE=4 SV=1;tr|A0A1Y7VJN6|A0A1Y7VJN6_MOUSE Immunoglobulin heavy constant gamma 3 OS=Mus musculus (Mouse) OX=10090	4	10	10	10	8	10	8	9	9	8	9	9	8	0	0	0	8	10	8	9	9	8	9	9	8	0	0	0	8	10	8	9	9	8	9	9	8	0	0	0	30.9	30.9
A0A075B5P6;A0A075B6A0;P01872;P01872-2	A0A075B5P6;A0A075B6A0;P01872;P01872-2	10;10;10;10	10;10;10;10	10;10;10;10	Ig mu chain C region	Ighm	tr|A0A075B5P6|A0A075B5P6_MOUSE Isoform of P01872, Immunoglobulin heavy constant mu (Fragment) OS=Mus musculus (Mouse) OX=10090 GN=Ighm PE=1 SV=1;tr|A0A075B6A0|A0A075B6A0_MOUSE Isoform of P01872, Immunoglobulin heavy constant mu (Fragment) OS=Mus musculus (	4	10	10	10	10	10	10	10	10	9	9	10	10	0	0	0	10	10	10	10	10	9	9	10	10	0	0	0	10	10	10	10	10	9	9	10	10	0	0	0	26.4	26.4
A0A075B5P9	A0A075B5P9	1	1	1		Ighv5-4	tr|A0A075B5P9|A0A075B5P9_MOUSE Ig-like domain-containing protein OS=Mus musculus (Mouse) OX=10090 GN=Ighv5-4 PE=4 SV=1	1	1	1	1	1	1	0	0	0	0	0	1	1	0	0	0	1	1	0	0	0	0	0	1	1	0	0	0	1	1	0	0	0	0	0	1	1	0	0	0	9.4	9.4
A0A075B5Q2	A0A075B5Q2	1	1	1		Ighv5-9	tr|A0A075B5Q2|A0A075B5Q2_MOUSE Ig-like domain-containing protein OS=Mus musculus (Mouse) OX=10090 GN=Ighv5-9 PE=4 SV=1	1	1	1	1	1	1	1	1	0	1	1	1	1	0	0	0	1	1	1	1	0	1	1	1	1	0	0	0	1	1	1	1	0	1	1	1	1	0	0	0	9.4	9.4
A0A075B5Q3;A0A0A6YY69	A0A075B5Q3;A0A0A6YY69	1;1	1;1	1;1		Ighv2-5	tr|A0A075B5Q3|A0A075B5Q3_MOUSE Ig-like domain-containing protein OS=Mus musculus (Mouse) OX=10090 GN=Ighv2-5 PE=4 SV=1;tr|A0A0A6YY69|A0A0A6YY69_MOUSE Isoform of A0A075B5Q3, Ig-like domain-containing protein (Fragment) OS=Mus musculus (Mouse) OX=10090 GN=Ig	2	1	1	1	1	0	0	0	0	0	1	0	1	0	0	0	1	0	0	0	0	0	1	0	1	0	0	0	1	0	0	0	0	0	1	0	1	0	0	0	11.3	11.3
A0A075B5Q6;A0A0A6YVS4;A0A075B5Q0;P18526;P18524	A0A075B5Q6;A0A0A6YVS4;A0A075B5Q0;P18526;P18524	2;2;1;1;1	2;2;1;1;1	2;2;1;1;1	Ig heavy chain V region 345;Ig heavy chain V region RF	Ighv5-9-1;Ighv5-6	tr|A0A075B5Q6|A0A075B5Q6_MOUSE Ig-like domain-containing protein OS=Mus musculus (Mouse) OX=10090 GN=Ighv5-9-1 PE=1 SV=1;tr|A0A0A6YVS4|A0A0A6YVS4_MOUSE Isoform of A0A075B5Q6, Ig-like domain-containing protein (Fragment) OS=Mus musculus (Mouse) OX=10090 GN=	5	2	2	2	0	2	2	2	2	2	2	1	2	0	0	0	0	2	2	2	2	2	2	1	2	0	0	0	0	2	2	2	2	2	2	1	2	0	0	0	23.3	23.3
A0A075B5Q9;A0A0A6YWC7	A0A075B5Q9;A0A0A6YWC7	2;2	2;2	1;1		Ighv5-15	tr|A0A075B5Q9|A0A075B5Q9_MOUSE Ig-like domain-containing protein OS=Mus musculus (Mouse) OX=10090 GN=Ighv5-15 PE=4 SV=1;tr|A0A0A6YWC7|A0A0A6YWC7_MOUSE Isoform of A0A075B5Q9, Ig-like domain-containing protein (Fragment) OS=Mus musculus (Mouse) OX=10090 GN=I	2	2	2	1	2	1	2	1	1	1	1	1	1	0	0	0	2	1	2	1	1	1	1	1	1	0	0	0	1	0	1	0	0	0	0	0	0	0	0	0	23.3	23.3
A0A075B5R0;A0A0B4J1P4	A0A075B5R0;A0A0B4J1P4	2;2	2;2	2;2		Ighv5-16	tr|A0A075B5R0|A0A075B5R0_MOUSE Ig-like domain-containing protein OS=Mus musculus (Mouse) OX=10090 GN=Ighv5-16 PE=1 SV=1;tr|A0A0B4J1P4|A0A0B4J1P4_MOUSE Isoform of A0A075B5R0, Ig-like domain-containing protein (Fragment) OS=Mus musculus (Mouse) OX=10090 GN=I	2	2	2	2	2	2	2	2	2	2	2	2	2	0	0	0	2	2	2	2	2	2	2	2	2	0	0	0	2	2	2	2	2	2	2	2	2	0	0	0	23.3	23.3
A0A075B5R1	A0A075B5R1	1	1	1		Ighv5-17	tr|A0A075B5R1|A0A075B5R1_MOUSE Ig-like domain-containing protein OS=Mus musculus (Mouse) OX=10090 GN=Ighv5-17 PE=1 SV=1	1	1	1	1	1	1	1	1	1	1	1	1	1	0	0	0	1	1	1	1	1	1	1	1	1	0	0	0	1	1	1	1	1	1	1	1	1	0	0	0	9.4	9.4
A0A075B5R2;A0A075B5R3;A0A0A6YX91;P01786	A0A075B5R2;A0A075B5R3;A0A0A6YX91;P01786	2;1;1;1	2;1;1;1	2;1;1;1	Ig heavy chain V region MOPC 47A	Ighv7-3;Ighv7-2	tr|A0A075B5R2|A0A075B5R2_MOUSE Ig-like domain-containing protein OS=Mus musculus (Mouse) OX=10090 GN=Ighv7-3 PE=4 SV=2;tr|A0A075B5R3|A0A075B5R3_MOUSE Ig-like domain-containing protein OS=Mus musculus (Mouse) OX=10090 GN=Ighv7-2 PE=4 SV=1;tr|A0A0A6YX91|A0A0	4	2	2	2	1	2	1	2	1	1	2	1	2	0	0	0	1	2	1	2	1	1	2	1	2	0	0	0	1	2	1	2	1	1	2	1	2	0	0	0	20	20
A0A075B5R4	A0A075B5R4	3	2	1		Ighv14-1	tr|A0A075B5R4|A0A075B5R4_MOUSE Ig-like domain-containing protein OS=Mus musculus (Mouse) OX=10090 GN=Ighv14-1 PE=4 SV=1	1	3	2	1	1	1	1	1	1	1	3	3	3	0	0	0	1	1	1	1	1	1	2	2	2	0	0	0	0	0	0	0	0	0	1	1	1	0	0	0	28.2	21.4
A0A075B5R5;P01812;P01809	A0A075B5R5;P01812	4;2;1	4;2;1	2;0;0	Ig heavy chain V region MOPC 173	Ighv4-1	tr|A0A075B5R5|A0A075B5R5_MOUSE Ig-like domain-containing protein OS=Mus musculus (Mouse) OX=10090 GN=Ighv4-1 PE=1 SV=7;sp|P01812|HVM42_MOUSE Ig heavy chain V region MOPC 173 OS=Mus musculus (Mouse) OX=10090 GN=- PE=1 SV=1	3	4	4	2	4	4	4	4	4	4	3	2	4	0	0	0	4	4	4	4	4	4	3	2	4	0	0	0	2	2	2	2	2	2	2	1	2	0	0	0	46.6	46.6
A0A075B5R7	A0A075B5R7	3	3	2		Ighv14-2	tr|A0A075B5R7|A0A075B5R7_MOUSE Ig-like domain-containing protein OS=Mus musculus (Mouse) OX=10090 GN=Ighv14-2 PE=4 SV=1	1	3	3	2	1	1	1	2	2	2	3	3	3	0	0	0	1	1	1	2	2	2	3	3	3	0	0	0	1	1	1	2	2	2	2	2	2	0	0	0	23.1	23.1
A0A075B5S1;A0A0B4J1P3	A0A075B5S1;A0A0B4J1P3	2;1	2;1	1;1		Ighv9-1	tr|A0A075B5S1|A0A075B5S1_MOUSE Ig-like domain-containing protein OS=Mus musculus (Mouse) OX=10090 GN=Ighv9-1 PE=4 SV=1;tr|A0A0B4J1P3|A0A0B4J1P3_MOUSE Isoform of A0A075B5S1, Ig-like domain-containing protein (Fragment) OS=Mus musculus (Mouse) OX=10090 GN=Ig	2	2	2	1	1	0	0	1	0	1	1	0	0	0	0	0	1	0	0	1	0	1	1	0	0	0	0	0	0	0	0	1	0	0	1	0	0	0	0	0	27.6	27.6
A0A075B5S2;P01790;P01794;P01791;P01788;P01787;P01789;P01793;P01792	A0A075B5S2;P01790;P01794;P01791;P01788;P01787	4;2;2;2;2;2;1;1;1	4;2;2;2;2;2;1;1;1	4;2;2;2;2;2;1;1;1	Ig heavy chain V region M511;Ig heavy chain V region HPCG14;Ig heavy chain V region HPCM6;Ig heavy chain V region H8;Ig heavy chain V regions TEPC 15/S107/HPCM1/HPCM2/HPCM3	Ighv7-1	tr|A0A075B5S2|A0A075B5S2_MOUSE Ig-like domain-containing protein OS=Mus musculus (Mouse) OX=10090 GN=Ighv7-1 PE=1 SV=2;sp|P01790|HVM21_MOUSE Ig heavy chain V region M511 OS=Mus musculus (Mouse) OX=10090 GN=- PE=1 SV=1;sp|P01794|HVM25_MOUSE Ig heavy chain V	9	4	4	4	3	3	3	3	3	3	4	3	3	0	0	0	3	3	3	3	3	3	4	3	3	0	0	0	3	3	3	3	3	3	4	3	3	0	0	0	41.3	41.3
A0A075B5S3;A0A0A6YVR1	A0A075B5S3;A0A0A6YVR1	1;1	1;1	1;1		Ighv14-4	tr|A0A075B5S3|A0A075B5S3_MOUSE Ig-like domain-containing protein OS=Mus musculus (Mouse) OX=10090 GN=Ighv14-4 PE=4 SV=1;tr|A0A0A6YVR1|A0A0A6YVR1_MOUSE Isoform of A0A075B5S3, Ig-like domain-containing protein (Fragment) OS=Mus musculus (Mouse) OX=10090 GN=I	2	1	1	1	0	0	0	0	0	1	0	0	0	0	0	0	0	0	0	0	0	1	0	0	0	0	0	0	0	0	0	0	0	1	0	0	0	0	0	0	22.5	22.5
A0A075B5S5;A0A0A6YXL5	A0A075B5S5;A0A0A6YXL5	2;2	2;2	2;2		Ighv7-4	tr|A0A075B5S5|A0A075B5S5_MOUSE Ig-like domain-containing protein OS=Mus musculus (Mouse) OX=10090 GN=Ighv7-4 PE=4 SV=1;tr|A0A0A6YXL5|A0A0A6YXL5_MOUSE Isoform of A0A075B5S5, Ig-like domain-containing protein (Fragment) OS=Mus musculus (Mouse) OX=10090 GN=Ig	2	2	2	2	1	0	1	1	0	2	0	1	0	0	0	0	1	0	1	1	0	2	0	1	0	0	0	0	1	0	1	1	0	2	0	1	0	0	0	0	20.8	20.8
A0A075B5T2;A0A0A6YWU3	A0A075B5T2	4;1	4;1	2;0		Ighv6-3	tr|A0A075B5T2|A0A075B5T2_MOUSE Ig-like domain-containing protein OS=Mus musculus (Mouse) OX=10090 GN=Ighv6-3 PE=4 SV=7	2	4	4	2	4	4	4	4	4	4	4	4	4	0	0	0	4	4	4	4	4	4	4	4	4	0	0	0	2	2	2	2	2	2	2	2	2	0	0	0	41.5	41.5
A0A075B5T3;P01800;P01802;J3QK03;A0A0A6YWS9;P01798	A0A075B5T3;P01800;P01802	4;2;2;1;1;1	3;1;1;1;1;0	2;0;0;1;1;0	Ig heavy chain V-III region T957;Ig heavy chain V-III region W3082	Ighv6-6	tr|A0A075B5T3|A0A075B5T3_MOUSE Ig-like domain-containing protein OS=Mus musculus (Mouse) OX=10090 GN=Ighv6-6 PE=4 SV=1;sp|P01800|HVM31_MOUSE Ig heavy chain V-III region T957 OS=Mus musculus (Mouse) OX=10090 GN=- PE=1 SV=2;sp|P01802|HVM33_MOUSE Ig heavy cha	6	4	3	2	4	4	4	3	3	4	4	4	4	0	0	0	3	3	3	2	2	3	3	3	3	0	0	0	2	2	2	2	2	2	2	2	2	0	0	0	41.2	27.7
A0A075B5T5;A0A0A6YWG2	A0A075B5T5	3;1	3;1	3;1		Ighv1-5	tr|A0A075B5T5|A0A075B5T5_MOUSE Ig-like domain-containing protein OS=Mus musculus (Mouse) OX=10090 GN=Ighv1-5 PE=4 SV=1	2	3	3	3	2	2	2	2	1	1	1	2	2	0	0	0	2	2	2	2	1	1	1	2	2	0	0	0	2	2	2	2	1	1	1	2	2	0	0	0	44.9	44.9
A0A075B5T6	A0A075B5T6	2	1	1		Ighv10-3	tr|A0A075B5T6|A0A075B5T6_MOUSE Ig-like domain-containing protein OS=Mus musculus (Mouse) OX=10090 GN=Ighv10-3 PE=4 SV=1	1	2	1	1	1	0	2	2	1	2	1	1	1	0	0	0	0	0	1	1	0	1	0	0	0	0	0	0	0	0	1	1	0	1	0	0	0	0	0	0	18.5	12.6
A0A075B5T7;A0A075B5T4	A0A075B5T7;A0A075B5T4	3;2	1;1	1;1		Ighv1-7;Ighv1-4	tr|A0A075B5T7|A0A075B5T7_MOUSE Ig-like domain-containing protein OS=Mus musculus (Mouse) OX=10090 GN=Ighv1-7 PE=4 SV=1;tr|A0A075B5T4|A0A075B5T4_MOUSE Ig-like domain-containing protein OS=Mus musculus (Mouse) OX=10090 GN=Ighv1-4 PE=4 SV=1	2	3	1	1	1	1	3	2	3	2	2	2	1	0	0	0	0	1	1	0	1	1	1	1	0	0	0	0	0	1	1	0	1	1	1	1	0	0	0	0	36.8	17.9
A0A075B5T9;A0A0A6YW37	A0A075B5T9;A0A0A6YW37	1;1	1;1	1;1		Ighv1-9	tr|A0A075B5T9|A0A075B5T9_MOUSE Ig-like domain-containing protein OS=Mus musculus (Mouse) OX=10090 GN=Ighv1-9 PE=4 SV=1;tr|A0A0A6YW37|A0A0A6YW37_MOUSE Isoform of A0A075B5T9, Ig-like domain-containing protein (Fragment) OS=Mus musculus (Mouse) OX=10090 GN=Ig	2	1	1	1	1	1	1	0	1	1	0	1	1	0	0	0	1	1	1	0	1	1	0	1	1	0	0	0	1	1	1	0	1	1	0	1	1	0	0	0	21.6	21.6
A0A075B5U4;A0A0A6YXN4	A0A075B5U4;A0A0A6YXN4	4;4	2;2	2;2		Ighv1-18	tr|A0A075B5U4|A0A075B5U4_MOUSE IGv domain-containing protein OS=Mus musculus (Mouse) OX=10090 GN=Ighv1-18 PE=1 SV=1;tr|A0A0A6YXN4|A0A0A6YXN4_MOUSE Isoform of A0A075B5U4, Ig-like domain-containing protein (Fragment) OS=Mus musculus (Mouse) OX=10090 GN=Ighv1	2	4	2	2	2	3	3	2	3	2	3	2	3	0	0	0	1	1	1	1	1	1	2	1	2	0	0	0	1	1	1	1	1	1	2	1	2	0	0	0	51	34.3
A0A075B5U7;P01758	A0A075B5U7	3;1	2;1	2;1		Ighv1-22	tr|A0A075B5U7|A0A075B5U7_MOUSE Ig-like domain-containing protein OS=Mus musculus (Mouse) OX=10090 GN=Ighv1-22 PE=1 SV=1	2	3	2	2	3	2	2	3	2	1	2	2	2	0	0	0	2	1	1	2	1	0	1	1	1	0	0	0	2	1	1	2	1	0	1	1	1	0	0	0	27.4	18.8
A0A075B5V5	A0A075B5V5	2	2	2		Ighv1-39	tr|A0A075B5V5|A0A075B5V5_MOUSE Ig-like domain-containing protein OS=Mus musculus (Mouse) OX=10090 GN=Ighv1-39 PE=4 SV=1	1	2	2	2	1	2	2	0	0	1	1	1	1	0	0	0	1	2	2	0	0	1	1	1	1	0	0	0	1	2	2	0	0	1	1	1	1	0	0	0	29.9	29.9
A0A075B5V6;A0A0A6YY38;A0A075B5V7;A0A0A6YXN5	A0A075B5V6;A0A0A6YY38;A0A075B5V7;A0A0A6YXN5	4;3;2;2	2;2;1;1	2;2;1;1		Ighv1-42;Ighv1-43	tr|A0A075B5V6|A0A075B5V6_MOUSE Ig-like domain-containing protein OS=Mus musculus (Mouse) OX=10090 GN=Ighv1-42 PE=1 SV=1;tr|A0A0A6YY38|A0A0A6YY38_MOUSE Isoform of A0A075B5V6, Ig-like domain-containing protein (Fragment) OS=Mus musculus (Mouse) OX=10090 GN=I	4	4	2	2	3	3	2	1	2	1	1	1	1	0	0	0	2	1	0	0	0	0	0	0	0	0	0	0	2	1	0	0	0	0	0	0	0	0	0	0	57.1	30.6
A0A075B5V8;A0A0A6YY41	A0A075B5V8;A0A0A6YY41	4;4	4;4	4;4		Ighv1-47	tr|A0A075B5V8|A0A075B5V8_MOUSE Ig-like domain-containing protein OS=Mus musculus (Mouse) OX=10090 GN=Ighv1-47 PE=4 SV=1;tr|A0A0A6YY41|A0A0A6YY41_MOUSE Isoform of A0A075B5V8, Ig-like domain-containing protein (Fragment) OS=Mus musculus (Mouse) OX=10090 GN=I	2	4	4	4	2	2	3	3	2	3	3	2	3	0	0	0	2	2	3	3	2	3	3	2	3	0	0	0	2	2	3	3	2	3	3	2	3	0	0	0	50	50
A0A075B5W2;A0A0A6YXC3	A0A075B5W2;A0A0A6YXC3	3;3	1;1	1;1		Ighv1-52	tr|A0A075B5W2|A0A075B5W2_MOUSE Ig-like domain-containing protein OS=Mus musculus (Mouse) OX=10090 GN=Ighv1-52 PE=4 SV=1;tr|A0A0A6YXC3|A0A0A6YXC3_MOUSE Isoform of A0A075B5W2, Ig-like domain-containing protein (Fragment) OS=Mus musculus (Mouse) OX=10090 GN=I	2	3	1	1	1	1	3	1	3	0	1	1	2	0	0	0	0	0	1	0	1	0	0	0	1	0	0	0	0	0	1	0	1	0	0	0	1	0	0	0	40.5	21.6
A0A075B5W6	A0A075B5W6	1	1	1		Ighv1-55	tr|A0A075B5W6|A0A075B5W6_MOUSE Ig-like domain-containing protein OS=Mus musculus (Mouse) OX=10090 GN=Ighv1-55 PE=1 SV=1	1	1	1	1	0	1	1	0	1	0	0	1	0	0	0	0	0	1	1	0	1	0	0	1	0	0	0	0	0	1	1	0	1	0	0	1	0	0	0	0	21.4	21.4
A0A075B5X0;A0A0A6YXE0	A0A075B5X0;A0A0A6YXE0	2;2	1;1	1;1		Ighv1-59	tr|A0A075B5X0|A0A075B5X0_MOUSE Ig-like domain-containing protein OS=Mus musculus (Mouse) OX=10090 GN=Ighv1-59 PE=4 SV=1;tr|A0A0A6YXE0|A0A0A6YXE0_MOUSE Isoform of A0A075B5X0, Ig-like domain-containing protein (Fragment) OS=Mus musculus (Mouse) OX=10090 GN=I	2	2	1	1	1	0	1	1	1	0	1	1	2	0	0	0	0	0	0	0	0	0	0	0	1	0	0	0	0	0	0	0	0	0	0	0	1	0	0	0	34.5	21.6
A0A075B5X3	A0A075B5X3	3	1	1		Ighv1-64	tr|A0A075B5X3|A0A075B5X3_MOUSE Ig-like domain-containing protein OS=Mus musculus (Mouse) OX=10090 GN=Ighv1-64 PE=4 SV=1	1	3	1	1	1	1	3	1	3	1	1	2	1	0	0	0	0	0	1	0	1	1	0	1	0	0	0	0	0	0	1	0	1	1	0	1	0	0	0	0	40.2	21.4
A0A075B5X7;A0A0G2JFS5;A0A075B5W1	A0A075B5X7;A0A0G2JFS5	3;3;1	2;2;1	2;2;1		Ighv1-69	tr|A0A075B5X7|A0A075B5X7_MOUSE Ig-like domain-containing protein OS=Mus musculus (Mouse) OX=10090 GN=Ighv1-69 PE=4 SV=1;tr|A0A0G2JFS5|A0A0G2JFS5_MOUSE Isoform of A0A075B5X7, Ig-like domain-containing protein (Fragment) OS=Mus musculus (Mouse) OX=10090 GN=I	3	3	2	2	1	2	2	3	2	2	1	2	2	0	0	0	0	2	1	2	1	2	0	1	1	0	0	0	0	2	1	2	1	2	0	1	1	0	0	0	40.5	27.6
A0A075B5Y1;A0A0G2JGK2;P01750;A0A075B5W3;P01748	A0A075B5Y1;A0A0G2JGK2;P01750;A0A075B5W3	4;4;4;2;1	3;3;3;1;1	2;2;2;0;0	Ig heavy chain V region 102	Ighv1-74;Ighv1-53	tr|A0A075B5Y1|A0A075B5Y1_MOUSE Ig-like domain-containing protein OS=Mus musculus (Mouse) OX=10090 GN=Ighv1-74 PE=4 SV=1;tr|A0A0G2JGK2|A0A0G2JGK2_MOUSE Isoform of A0A075B5Y1, Ig-like domain-containing protein (Fragment) OS=Mus musculus (Mouse) OX=10090 GN=I	5	4	3	2	3	3	4	2	2	1	3	3	3	0	0	0	3	2	3	2	1	1	3	3	3	0	0	0	2	2	2	1	0	1	2	2	2	0	0	0	40.5	34.5
A0A075B5Y3	A0A075B5Y3	3	2	2		Ighv1-80	tr|A0A075B5Y3|A0A075B5Y3_MOUSE Ig-like domain-containing protein OS=Mus musculus (Mouse) OX=10090 GN=Ighv1-80 PE=1 SV=1	1	3	2	2	1	0	1	1	1	1	0	1	2	0	0	0	1	0	0	0	0	0	0	1	2	0	0	0	1	0	0	0	0	0	0	1	2	0	0	0	35.9	29.9
A0A075B5Y4;A0A0A6YVW3	A0A075B5Y4	5;2	5;2	3;0		Ighv1-81	tr|A0A075B5Y4|A0A075B5Y4_MOUSE Ig-like domain-containing protein OS=Mus musculus (Mouse) OX=10090 GN=Ighv1-81 PE=4 SV=1	2	5	5	3	4	4	5	5	5	4	4	4	3	0	0	0	4	4	5	5	5	4	4	4	3	0	0	0	3	3	3	3	3	2	3	3	2	0	0	0	47	47
A0A075B663;P01723;P01727;P01729;P01726	A0A075B663;P01723;P01727;P01729;P01726	2;2;2;1;1	2;2;2;1;1	1;1;1;0;0	Ig lambda-1 chain V region;Ig lambda-1 chain V region S43;Ig lambda-2 chain V region MOPC 315;Ig lambda-1 chain V region H2020	Iglv1	tr|A0A075B663|A0A075B663_MOUSE Ig-like domain-containing protein OS=Mus musculus (Mouse) OX=10090 GN=Iglv1 PE=4 SV=1;sp|P01723|LV1A_MOUSE Ig lambda-1 chain V region OS=Mus musculus (Mouse) OX=10090 GN=- PE=1 SV=2;sp|P01727|LV1E_MOUSE Ig lambda-1 chain V re	5	2	2	1	2	2	2	2	2	2	2	2	2	0	0	0	2	2	2	2	2	2	2	2	2	0	0	0	1	1	1	1	1	1	1	1	1	0	0	0	35.9	35.9
A0A075B664;P01728	A0A075B664;P01728	2;2	1;1	1;1	Ig lambda-2 chain V region	Iglv2	tr|A0A075B664|A0A075B664_MOUSE Isoform of P01728, Ig-like domain-containing protein OS=Mus musculus (Mouse) OX=10090 GN=Iglv2 PE=1 SV=1;sp|P01728|LV2A_MOUSE Ig lambda-2 chain V region OS=Mus musculus (Mouse) OX=10090 GN=ENSMUSG00000076940 PE=3 SV=1	2	2	1	1	2	1	2	1	1	1	2	2	2	0	0	0	1	0	1	0	0	0	1	1	1	0	0	0	1	0	1	0	0	0	1	1	1	0	0	0	36.2	28.4
A0A075B674;A0A0G2JGN3	A0A075B674;A0A0G2JGN3	3;3	2;2	2;2		Ighv1-78	tr|A0A075B674|A0A075B674_MOUSE Ig-like domain-containing protein OS=Mus musculus (Mouse) OX=10090 GN=Ighv1-78 PE=1 SV=1;tr|A0A0G2JGN3|A0A0G2JGN3_MOUSE Isoform of A0A075B674, Ig-like domain-containing protein (Fragment) OS=Mus musculus (Mouse) OX=10090 GN=I	2	3	2	2	2	1	3	3	2	3	1	2	2	0	0	0	2	1	2	2	1	2	1	2	2	0	0	0	2	1	2	2	1	2	1	2	2	0	0	0	38.8	31.6
A0A075B677;A0A0G2JFC6	A0A075B677;A0A0G2JFC6	2;1	2;1	2;1		Igkv4-53	tr|A0A075B677|A0A075B677_MOUSE Ig-like domain-containing protein OS=Mus musculus (Mouse) OX=10090 GN=Igkv4-53 PE=1 SV=1;tr|A0A0G2JFC6|A0A0G2JFC6_MOUSE Isoform of A0A075B677, Ig-like domain-containing protein (Fragment) OS=Mus musculus (Mouse) OX=10090 GN=I	2	2	2	2	2	2	2	2	2	1	2	2	2	0	0	0	2	2	2	2	2	1	2	2	2	0	0	0	2	2	2	2	2	1	2	2	2	0	0	0	41.2	41.2
A0A075B680;A0A0G2JFL3;A0A0A6YXZ4	A0A075B680;A0A0G2JFL3;A0A0A6YXZ4	4;4;4	3;3;3	3;3;3		Ighv1-62-2	tr|A0A075B680|A0A075B680_MOUSE Ig-like domain-containing protein OS=Mus musculus (Mouse) OX=10090 GN=Ighv1-62-2 PE=4 SV=1;tr|A0A0G2JFL3|A0A0G2JFL3_MOUSE Isoform of A0A075B680, Ig-like domain-containing protein (Fragment) OS=Mus musculus (Mouse) OX=10090 GN	3	4	3	3	3	2	4	3	3	3	3	2	2	0	0	0	3	2	3	2	2	2	3	2	2	0	0	0	3	2	3	2	2	2	3	2	2	0	0	0	52	45
A0A075B684	A0A075B684	1	1	1		Ighv1-62-1	tr|A0A075B684|A0A075B684_MOUSE Immunoglobulin heavy variable 1-62-1 OS=Mus musculus (Mouse) OX=10090 GN=Ighv1-62-1 PE=4 SV=1	1	1	1	1	1	1	1	0	0	0	0	0	0	0	0	0	1	1	1	0	0	0	0	0	0	0	0	0	1	1	1	0	0	0	0	0	0	0	0	0	43.3	43.3
A0A075B697;P01820;P01819	A0A075B697;P01820;P01819	1;1;1	1;1;1	1;1;1	Ig heavy chain V region PJ14;Ig heavy chain V region MOPC 141	Ighv2-9-1	tr|A0A075B697|A0A075B697_MOUSE Ig-like domain-containing protein OS=Mus musculus (Mouse) OX=10090 GN=Ighv2-9-1 PE=4 SV=1;sp|P01820|HVM44_MOUSE Ig heavy chain V region PJ14 OS=Mus musculus (Mouse) OX=10090 GN=- PE=1 SV=1;sp|P01819|HVM43_MOUSE Ig heavy chain	3	1	1	1	1	1	1	1	1	1	1	1	1	0	0	0	1	1	1	1	1	1	1	1	1	0	0	0	1	1	1	1	1	1	1	1	1	0	0	0	9.5	9.5
A0A075B6D5;A0A0G2JFZ3	A0A075B6D5;A0A0G2JFZ3	2;2	2;2	1;1		Igkv19-93	tr|A0A075B6D5|A0A075B6D5_MOUSE Ig-like domain-containing protein OS=Mus musculus (Mouse) OX=10090 GN=Igkv19-93 PE=1 SV=7;tr|A0A0G2JFZ3|A0A0G2JFZ3_MOUSE Isoform of A0A075B6D5, Ig-like domain-containing protein (Fragment) OS=Mus musculus (Mouse) OX=10090 GN=	2	2	2	1	2	2	1	2	2	2	1	1	1	0	0	0	2	2	1	2	2	2	1	1	1	0	0	0	1	1	0	1	1	1	1	1	0	0	0	0	21.1	21.1
A0A076FR46;Q91V14-2;Q91V14;Q6P6P5;Q3V0N8;Q924N4-2;Q924N4;F8WIJ0;Q9JIS8;A2AGJ9;A0A0J9YU26;A0A0J9YV84	A0A076FR46;Q91V14-2;Q91V14	16;16;16;4;4;4;4;3;3;2;1;1	16;16;16;4;4;4;4;3;3;2;1;1	16;16;16;4;4;4;4;3;3;2;1;1	Solute carrier family 12 member 5	Slc12a5	tr|A0A076FR46|A0A076FR46_MOUSE Isoform of Q91V14, KCC2a-S25 variant 1 OS=Mus musculus (Mouse) OX=10090 GN=Slc12a5 PE=1 SV=1;sp|Q91V14-2|S12A5-2_MOUSE Isoform of Q91V14, Isoform 2 of Solute carrier family 12 member 5 OS=Mus musculus (Mouse) OX=10090 GN=Slc1	12	16	16	16	8	7	11	6	6	5	6	7	9	0	0	0	8	7	11	6	6	5	6	7	9	0	0	0	8	7	11	6	6	5	6	7	9	0	0	0	18.4	18.4
A0A087WP03;F6YRQ2;A0A0G2JER9;O54946-2;Q9QYI5-2;Q9QYI5-1;Q9QYI5;O54946	A0A087WP03;F6YRQ2;A0A0G2JER9;O54946-2;Q9QYI5-2;Q9QYI5-1;Q9QYI5;O54946	1;1;1;1;1;1;1;1	1;1;1;1;1;1;1;1	1;1;1;1;1;1;1;1	DnaJ homolog subfamily B member 6;DnaJ homolog subfamily B member 2	Dnajb2;Dnajb6	tr|A0A087WP03|A0A087WP03_MOUSE Isoform of Q9QYI5, DnaJ homolog subfamily B member 2 (Fragment) OS=Mus musculus (Mouse) OX=10090 GN=Dnajb2 PE=1 SV=1;tr|F6YRQ2|F6YRQ2_MOUSE Isoform of O54946, DnaJ homolog subfamily B member 6 (Fragment) OS=Mus musculus (Mous	8	1	1	1	1	0	1	0	0	1	0	1	0	0	0	0	1	0	1	0	0	1	0	1	0	0	0	0	1	0	1	0	0	1	0	1	0	0	0	0	9.1	9.1
A0A087WSE4;A0A087WQA5;A0A087WR97;A0A087WRZ5;Q8R0B4;Q8BLD4;Q6VYI5;Q6VYI4;Q921F2	A0A087WSE4;A0A087WQA5;A0A087WR97;A0A087WRZ5;Q8R0B4;Q8BLD4;Q6VYI5;Q6VYI4;Q921F2	1;1;1;1;1;1;1;1;1	1;1;1;1;1;1;1;1;1	1;1;1;1;1;1;1;1;1	TAR DNA-binding protein 43	Tardbp	tr|A0A087WSE4|A0A087WSE4_MOUSE Isoform of Q921F2, RRM domain-containing protein (Fragment) OS=Mus musculus (Mouse) OX=10090 GN=Tardbp PE=1 SV=1;tr|A0A087WQA5|A0A087WQA5_MOUSE Isoform of Q921F2, TAR DNA-binding protein 43 (Fragment) OS=Mus musculus (Mouse)	9	1	1	1	0	0	1	1	0	1	0	1	0	0	0	0	0	0	1	1	0	1	0	1	0	0	0	0	0	0	1	1	0	1	0	1	0	0	0	0	8.1	8.1
A0A087WS46;O70251;M0QWK5;M0QWH8;G3UX43;G3UZ47	A0A087WS46;O70251;M0QWK5;M0QWH8;G3UX43;G3UZ47	2;2;1;1;1;1	2;2;1;1;1;1	2;2;1;1;1;1	Elongation factor 1-beta	Eef1b2;Eef1b	tr|A0A087WS46|A0A087WS46_MOUSE Isoform of O70251, Eukaryotic translation elongation factor 1 beta 2 OS=Mus musculus (Mouse) OX=10090 GN=Eef1b2 PE=1 SV=1;sp|O70251|EF1B_MOUSE Elongation factor 1-beta OS=Mus musculus (Mouse) OX=10090 GN=Eef1b PE=1 SV=5;tr|M0	6	2	2	2	0	0	0	1	1	0	0	0	2	0	0	0	0	0	0	1	1	0	0	0	2	0	0	0	0	0	0	1	1	0	0	0	2	0	0	0	15.2	15.2
A0A0A0MQA5;P68368;A0A087WQS4;A0A087WRB4;A0A087WSB0;A0A087WSL5;Q3UX10	A0A0A0MQA5;P68368	17;17;6;5;2;2;1	3;3;2;1;1;1;0	3;3;2;1;1;1;0	Tubulin alpha-4A chain	Tuba4a	tr|A0A0A0MQA5|A0A0A0MQA5_MOUSE Isoform of P68368, Tubulin alpha chain (Fragment) OS=Mus musculus (Mouse) OX=10090 GN=Tuba4a PE=1 SV=1;sp|P68368|TBA4A_MOUSE Tubulin alpha-4A chain OS=Mus musculus (Mouse) OX=10090 GN=Tuba4a PE=1 SV=1	7	17	3	3	16	15	15	16	16	16	14	15	15	0	0	0	3	3	3	3	3	3	3	3	3	0	0	0	3	3	3	3	3	3	3	3	3	0	0	0	39.4	7.1
A0A0A0MQC1	A0A0A0MQC1	1	1	1		Ighv3-5	tr|A0A0A0MQC1|A0A0A0MQC1_MOUSE Isoform of P18533, Ig-like domain-containing protein OS=Mus musculus (Mouse) OX=10090 GN=Ighv3-5 PE=1 SV=1	1	1	1	1	0	1	1	1	1	1	0	1	0	0	0	0	0	1	1	1	1	1	0	1	0	0	0	0	0	1	1	1	1	1	0	1	0	0	0	0	13.1	13.1
B1AQW2;A0A0A0MQC7;A2A5Y6;P10637-6;P10637-5;P10637-2;P10637;P10637-4;P10637-3	B1AQW2;A0A0A0MQC7;A2A5Y6;P10637-6;P10637-5;P10637-2;P10637;P10637-4;P10637-3	5;5;5;5;5;5;5;4;4	5;5;5;5;5;5;5;4;4	5;5;5;5;5;5;5;4;4	Microtubule-associated protein;Microtubule-associated protein tau	Mapt	tr|B1AQW2|B1AQW2_MOUSE Isoform of P10637, Microtubule-associated protein OS=Mus musculus (Mouse) OX=10090 GN=Mapt PE=1 SV=1;tr|A0A0A0MQC7|A0A0A0MQC7_MOUSE Isoform of P10637, Microtubule-associated protein OS=Mus musculus (Mouse) OX=10090 GN=Mapt PE=1 SV=1;	9	5	5	5	1	0	0	2	3	0	1	0	1	0	0	0	1	0	0	2	3	0	1	0	1	0	0	0	1	0	0	2	3	0	1	0	1	0	0	0	11.5	11.5
S4R1W1;A0A1D5RLD8;A0A0A0MQF6;P16858;S4R257;V9GX06;S4R1W8;V9GXK0;A0A0R4J0X7;S4R2G5;Q64467	S4R1W1;A0A1D5RLD8;A0A0A0MQF6;P16858;S4R257	12;12;12;12;10;3;2;1;1;1;1	12;12;12;12;10;3;2;1;1;1;1	12;12;12;12;10;3;2;1;1;1;1	Glyceraldehyde-3-phosphate dehydrogenase	Gm3839;Gapdh	tr|S4R1W1|S4R1W1_MOUSE Glyceraldehyde-3-phosphate dehydrogenase OS=Mus musculus (Mouse) OX=10090 GN=Gm3839 PE=1 SV=1;tr|A0A1D5RLD8|A0A1D5RLD8_MOUSE Glyceraldehyde-3-phosphate dehydrogenase OS=Mus musculus (Mouse) OX=10090 GN=Gm10358 PE=1 SV=1;tr|A0A0A0MQF6	11	12	12	12	8	11	10	8	9	10	7	8	10	0	0	0	8	11	10	8	9	10	7	8	10	0	0	0	8	11	10	8	9	10	7	8	10	0	0	0	39	39
A0A0A0MQN8;H3BIX4;Z4YLB7;P97300-3;P97300-1;P97300	A0A0A0MQN8;H3BIX4;Z4YLB7;P97300-3;P97300-1;P97300	2;2;2;2;2;2	2;2;2;2;2;2	2;2;2;2;2;2	Neuroplastin	Nptn	tr|A0A0A0MQN8|A0A0A0MQN8_MOUSE Isoform of P97300, Ig-like domain-containing protein OS=Mus musculus (Mouse) OX=10090 GN=Nptn PE=1 SV=1;tr|H3BIX4|H3BIX4_MOUSE Isoform of P97300, Neuroplastin (Fragment) OS=Mus musculus (Mouse) OX=10090 GN=Nptn PE=1 SV=1;tr|Z	6	2	2	2	1	1	1	1	1	0	0	0	0	0	0	0	1	1	1	1	1	0	0	0	0	0	0	0	1	1	1	1	1	0	0	0	0	0	0	0	15.6	15.6
A0A0A6YVV3;A0A0A6YWP9;A0A0A6YXY0;Q9CQ79	A0A0A6YVV3;A0A0A6YWP9;A0A0A6YXY0;Q9CQ79	1;1;1;1	1;1;1;1	1;1;1;1	Thioredoxin domain-containing protein 9	Txndc9	tr|A0A0A6YVV3|A0A0A6YVV3_MOUSE Isoform of Q9CQ79, Thioredoxin domain-containing protein 9 OS=Mus musculus (Mouse) OX=10090 GN=Txndc9 PE=1 SV=1;tr|A0A0A6YWP9|A0A0A6YWP9_MOUSE Isoform of Q9CQ79, Thioredoxin domain-containing protein (Fragment) OS=Mus musculu	4	1	1	1	0	0	0	0	0	0	1	1	0	0	0	0	0	0	0	0	0	0	1	1	0	0	0	0	0	0	0	0	0	0	1	1	0	0	0	0	9.2	9.2
Q45FE1;Q45FE2;Q80XD3;A0A0A6YW36;O54829;A0A0A6YVV6;A0A0J9YTS6;A0A087WSJ9;A0A087WSH2;A0A087WPW1;F6WDS8;A0A087WQG6;A0A087WNZ9;A0A087WRP8;A0A087WPC4;A0A087WPD1;Q9Z2H2	Q45FE1;Q45FE2;Q80XD3;A0A0A6YW36;O54829;A0A0A6YVV6;A0A0J9YTS6;A0A087WSJ9;A0A087WSH2;A0A087WPW1;F6WDS8;A0A087WQG6;A0A087WNZ9;A0A087WRP8;A0A087WPC4;A0A087WPD1;Q9Z2H2	2;2;2;2;2;1;1;1;1;1;1;1;1;1;1;1;1	2;2;2;2;2;1;1;1;1;1;1;1;1;1;1;1;1	2;2;2;2;2;1;1;1;1;1;1;1;1;1;1;1;1	Regulator of G-protein signaling 7;Regulator of G-protein signaling 6	Rgs7;Rgs6	tr|Q45FE1|Q45FE1_MOUSE Isoform of O54829, RGS domain-containing protein OS=Mus musculus (Mouse) OX=10090 GN=Rgs7 PE=1 SV=1;tr|Q45FE2|Q45FE2_MOUSE Isoform of O54829, RGS domain-containing protein OS=Mus musculus (Mouse) OX=10090 GN=Rgs7 PE=1 SV=1;tr|Q80XD3|	17	2	2	2	0	2	1	1	0	0	0	1	0	0	0	0	0	2	1	1	0	0	0	1	0	0	0	0	0	2	1	1	0	0	0	1	0	0	0	0	19.1	19.1
A0A0A6YW67;E9Q9J0;E9Q4P0;E9Q5F6;E9QNP0;Q5SX22;P62984;P62983;P0CG49;P0CG50	A0A0A6YW67;E9Q9J0;E9Q4P0;E9Q5F6;E9QNP0;Q5SX22;P62984;P62983;P0CG49;P0CG50	3;3;3;3;3;3;3;3;3;3	3;3;3;3;3;3;3;3;3;3	3;3;3;3;3;3;3;3;3;3	Ubiquitin-60S ribosomal protein L40;Ubiquitin;60S ribosomal protein L40;Ubiquitin-40S ribosomal protein S27a;Ubiquitin;40S ribosomal protein S27a;Polyubiquitin-B;Ubiquitin;Polyubiquitin-C;Ubiquitin;Ubiquitin-related 1;Ubiquitin-related 2	Gm8797;Uba52;Kxd1;Ubc;Ubb;Rps27a	tr|A0A0A6YW67|A0A0A6YW67_MOUSE Predicted pseudogene 8797 OS=Mus musculus (Mouse) OX=10090 GN=Gm8797 PE=4 SV=1;tr|E9Q9J0|E9Q9J0_MOUSE Isoform of P62984, Ubiquitin-like domain-containing protein (Fragment) OS=Mus musculus (Mouse) OX=10090 GN=Uba52 PE=4 SV=1;	10	3	3	3	3	3	3	2	2	1	1	2	1	0	0	0	3	3	3	2	2	1	1	2	1	0	0	0	3	3	3	2	2	1	1	2	1	0	0	0	44.2	44.2
A0A0A6YW88;Q3UHL1;A0A0A6YXI7;A0A0A6YW08	A0A0A6YW88;Q3UHL1	15;15;3;3	15;15;3;3	15;15;3;3	CaM kinase-like vesicle-associated protein	Camkv	tr|A0A0A6YW88|A0A0A6YW88_MOUSE Isoform of Q3UHL1, Protein kinase domain-containing protein OS=Mus musculus (Mouse) OX=10090 GN=Camkv PE=1 SV=1;sp|Q3UHL1|CAMKV_MOUSE CaM kinase-like vesicle-associated protein OS=Mus musculus (Mouse) OX=10090 GN=Camkv PE=1 S	4	15	15	15	14	11	14	0	0	0	2	2	2	0	0	0	14	11	14	0	0	0	2	2	2	0	0	0	14	11	14	0	0	0	2	2	2	0	0	0	40.7	40.7
A0A0A6YX33;A0A0A6YWI6;A0A0A6YX71;Q6PGN3-6;Q6PGN3-5;Q6PGN3-4;Q6PGN3-2;Q6PGN3;Q6PGN3-3	A0A0A6YX33;A0A0A6YWI6;A0A0A6YX71;Q6PGN3-6;Q6PGN3-5;Q6PGN3-4;Q6PGN3-2;Q6PGN3;Q6PGN3-3	2;2;2;2;2;2;2;2;2	2;2;2;2;2;2;2;2;2	2;2;2;2;2;2;2;2;2	Serine/threonine-protein kinase DCLK2	Dclk2	tr|A0A0A6YX33|A0A0A6YX33_MOUSE Isoform of Q6PGN3, Serine/threonine-protein kinase DCLK2 OS=Mus musculus (Mouse) OX=10090 GN=Dclk2 PE=1 SV=1;tr|A0A0A6YWI6|A0A0A6YWI6_MOUSE Isoform of Q6PGN3, Serine/threonine-protein kinase DCLK2 OS=Mus musculus (Mouse) OX=1	9	2	2	2	0	1	1	0	0	0	0	0	0	0	0	0	0	1	1	0	0	0	0	0	0	0	0	0	0	1	1	0	0	0	0	0	0	0	0	0	3.4	3.4
A0A0A6YWI9	A0A0A6YWI9	3	3	3		Ighv1-11	tr|A0A0A6YWI9|A0A0A6YWI9_MOUSE Ig-like domain-containing protein OS=Mus musculus (Mouse) OX=10090 GN=Ighv1-11 PE=4 SV=1	1	3	3	3	2	1	3	1	1	1	1	1	0	0	0	0	2	1	3	1	1	1	1	1	0	0	0	0	2	1	3	1	1	1	1	1	0	0	0	0	29.9	29.9
A0A0A6YWP6;A0A0A6YX18;Q8BVE3;A0A0A6YVU0	A0A0A6YWP6;A0A0A6YX18;Q8BVE3;A0A0A6YVU0	2;2;2;1	2;2;2;1	2;2;2;1	V-type proton ATPase subunit H	Atp6v1h	tr|A0A0A6YWP6|A0A0A6YWP6_MOUSE Isoform of Q8BVE3, V-type proton ATPase subunit H OS=Mus musculus (Mouse) OX=10090 GN=Atp6v1h PE=1 SV=1;tr|A0A0A6YX18|A0A0A6YX18_MOUSE Isoform of Q8BVE3, V-type proton ATPase subunit H OS=Mus musculus (Mouse) OX=10090 GN=Atp6	4	2	2	2	1	0	0	0	1	0	0	0	0	0	0	0	1	0	0	0	1	0	0	0	0	0	0	0	1	0	0	0	1	0	0	0	0	0	0	0	8.6	8.6
A0A0A6YWX5;A2A542;J3QK20;A2A545;A2A543;C7IVS7;A0A0R4J194;Q8R0S4-2;Q8R3Z5-3;Q8R0S4-1;Q8R0S4;Q8R3Z5-4;Q8CC27-4;Q8R3Z5;Q8CC27-2;Q8CC27-3;Q8CC27;Q8R3Z5-2	A0A0A6YWX5;A2A542;J3QK20;A2A545;A2A543;C7IVS7;A0A0R4J194;Q8R0S4-2;Q8R3Z5-3;Q8R0S4-1;Q8R0S4;Q8R3Z5-4;Q8CC27-4;Q8R3Z5;Q8CC27-2;Q8CC27-3;Q8CC27;Q8R3Z5-2	1;1;1;1;1;1;1;1;1;1;1;1;1;1;1;1;1;1	1;1;1;1;1;1;1;1;1;1;1;1;1;1;1;1;1;1	1;1;1;1;1;1;1;1;1;1;1;1;1;1;1;1;1;1	Voltage-dependent L-type calcium channel subunit beta-4;Voltage-dependent L-type calcium channel subunit beta-1;Voltage-dependent L-type calcium channel subunit beta-2	Cacnb2;Cacnb1;Cacnb4	tr|A0A0A6YWX5|A0A0A6YWX5_MOUSE Isoform of Q8CC27, GuKc domain-containing protein (Fragment) OS=Mus musculus (Mouse) OX=10090 GN=Cacnb2 PE=1 SV=1;tr|A2A542|A2A542_MOUSE Isoform of Q8R3Z5, SH3 domain-containing protein OS=Mus musculus (Mouse) OX=10090 GN=Cac	18	1	1	1	1	1	1	1	1	1	0	1	1	0	0	0	1	1	1	1	1	1	0	1	1	0	0	0	1	1	1	1	1	1	0	1	1	0	0	0	8.4	8.4
A0A0A6YXA5	A0A0A6YXA5	3	2	2		Ighv1-15	tr|A0A0A6YXA5|A0A0A6YXA5_MOUSE Immunoglobulin heavy variable 1-15 OS=Mus musculus (Mouse) OX=10090 GN=Ighv1-15 PE=4 SV=1	1	3	2	2	1	2	3	1	1	2	3	1	2	0	0	0	0	1	2	0	0	1	2	0	1	0	0	0	0	1	2	0	0	1	2	0	1	0	0	0	42.7	34.2
E9Q589;A0A0A6YY47;E9QB01;A0A0A6YY91;P13595-3;P13595-2;P13595;A0A0A6YWU2;P13595-4	E9Q589;A0A0A6YY47;E9QB01;A0A0A6YY91;P13595-3;P13595-2;P13595;A0A0A6YWU2;P13595-4	2;2;2;2;2;2;2;1;1	2;2;2;2;2;2;2;1;1	2;2;2;2;2;2;2;1;1	Neural cell adhesion molecule 1	Ncam1	tr|E9Q589|E9Q589_MOUSE Isoform of P13595, Neural cell adhesion molecule 1 OS=Mus musculus (Mouse) OX=10090 GN=Ncam1 PE=1 SV=1;tr|A0A0A6YY47|A0A0A6YY47_MOUSE Isoform of P13595, Neural cell adhesion molecule 1 OS=Mus musculus (Mouse) OX=10090 GN=Ncam1 PE=1 S	9	2	2	2	0	0	0	1	1	0	0	0	2	0	0	0	0	0	0	1	1	0	0	0	2	0	0	0	0	0	0	1	1	0	0	0	2	0	0	0	3.4	3.4
A0A0A6YY53;F6TQW2;P01864	A0A0A6YY53;F6TQW2;P01864	7;7;7	4;4;4	4;4;4	Ig gamma-2A chain C region secreted form	Ighg2c	tr|A0A0A6YY53|A0A0A6YY53_MOUSE Isoform of F6TQW2, Immunoglobulin heavy constant gamma 2C (Fragment) OS=Mus musculus (Mouse) OX=10090 GN=Ighg2c PE=1 SV=1;tr|F6TQW2|F6TQW2_MOUSE Immunoglobulin heavy constant gamma 2C OS=Mus musculus (Mouse) OX=10090 GN=Ighg2	3	7	4	4	7	6	7	4	4	4	5	5	5	0	0	0	4	3	4	3	3	3	3	3	3	0	0	0	4	3	4	3	3	3	3	3	3	0	0	0	20.6	12.5
A0A0A6YY78;E9Q2J6;E9Q9N6;E9PYX3;A0A0R4J227;A0A0R4J0B1;Q3T9A3;F6ZS70;E9QMP6;A0A1Y7VNZ6;Q8CIP4-2;Q05512-3;Q03141-2;Q05512-4;Q03141-3;Q8CIP4;Q03141;Q05512-2;Q05512;Q8VHJ5	A0A0A6YY78;E9Q2J6;E9Q9N6;E9PYX3;A0A0R4J227;A0A0R4J0B1;Q3T9A3;F6ZS70;E9QMP6;A0A1Y7VNZ6;Q8CIP4-2;Q05512-3;Q03141-2;Q05512-4;Q03141-3;Q8CIP4;Q03141;Q05512-2;Q05512;Q8VHJ5	1;1;1;1;1;1;1;1;1;1;1;1;1;1;1;1;1;1;1;1	1;1;1;1;1;1;1;1;1;1;1;1;1;1;1;1;1;1;1;1	1;1;1;1;1;1;1;1;1;1;1;1;1;1;1;1;1;1;1;1	MAP/microtubule affinity-regulating kinase 4;Serine/threonine-protein kinase MARK2;MAP/microtubule affinity-regulating kinase 3;Serine/threonine-protein kinase MARK1	Mark1;Mark2;Mark4;Mark3	tr|A0A0A6YY78|A0A0A6YY78_MOUSE Isoform of Q8VHJ5, Protein kinase domain-containing protein (Fragment) OS=Mus musculus (Mouse) OX=10090 GN=Mark1 PE=1 SV=1;tr|E9Q2J6|E9Q2J6_MOUSE Isoform of Q05512, Protein kinase domain-containing protein (Fragment) OS=Mus m	20	1	1	1	1	0	1	0	0	0	1	0	1	0	0	0	1	0	1	0	0	0	1	0	1	0	0	0	1	0	1	0	0	0	1	0	1	0	0	0	5.9	5.9
A0A0A6YYE7;A0A0B4J1I4;A0A0B4J1I3;A0A0A6YYE5;A0A075B5L8	A0A0A6YYE7;A0A0B4J1I4;A0A0B4J1I3;A0A0A6YYE5;A0A075B5L8	2;1;1;1;1	1;0;1;1;1	0;0;0;0;0		Igkv4-57;Igkv4-72;Igkv4-74;Igkv4-78;Igkv4-79	tr|A0A0A6YYE7|A0A0A6YYE7_MOUSE Ig-like domain-containing protein OS=Mus musculus (Mouse) OX=10090 GN=Igkv4-57 PE=4 SV=2;tr|A0A0B4J1I4|A0A0B4J1I4_MOUSE Ig-like domain-containing protein OS=Mus musculus (Mouse) OX=10090 GN=Igkv4-72 PE=4 SV=1;tr|A0A0B4J1I3|A0	5	2	1	0	2	2	2	2	1	2	1	2	2	0	0	0	1	1	1	1	0	1	0	1	1	0	0	0	0	0	0	0	0	0	0	0	0	0	0	0	27.4	13.7
A0A0B4J1H6;P01630	A0A0B4J1H6;P01630	2;2	2;2	2;2	Ig kappa chain V-II region 7S34.1	Igkv2-137	tr|A0A0B4J1H6|A0A0B4J1H6_MOUSE Ig-like domain-containing protein OS=Mus musculus (Mouse) OX=10090 GN=Igkv2-137 PE=4 SV=1;sp|P01630|KV2A6_MOUSE Ig kappa chain V-II region 7S34.1 OS=Mus musculus (Mouse) OX=10090 GN=- PE=1 SV=1	2	2	2	2	2	2	2	1	2	2	2	1	2	0	0	0	2	2	2	1	2	2	2	1	2	0	0	0	2	2	2	1	2	2	2	1	2	0	0	0	20	20
A0A0B4J1H7;A0A0B4J1H8	A0A0B4J1H7;A0A0B4J1H8	3;2	3;2	3;2		Igkv1-135;Igkv1-133	tr|A0A0B4J1H7|A0A0B4J1H7_MOUSE Ig-like domain-containing protein OS=Mus musculus (Mouse) OX=10090 GN=Igkv1-135 PE=4 SV=1;tr|A0A0B4J1H8|A0A0B4J1H8_MOUSE Ig-like domain-containing protein OS=Mus musculus (Mouse) OX=10090 GN=Igkv1-133 PE=4 SV=1	2	3	3	3	2	2	3	3	3	3	3	2	3	0	0	0	2	2	3	3	3	3	3	2	3	0	0	0	2	2	3	3	3	3	3	2	3	0	0	0	26.7	26.7
A0A0B4J1I0;A0A140T8M0;A0A075B5K8;F6XWB2;A0A140T8N1;P01631;A0A075B5N0;A0A0G2JDE5	A0A0B4J1I0;A0A140T8M0;A0A075B5K8;F6XWB2;A0A140T8N1;P01631	3;2;2;2;2;2;1;1	3;2;2;2;2;2;1;1	2;1;1;1;1;1;0;0	Ig kappa chain V-II region 26-10	Igkv1-110;Igkv1-99;Igkv1-115	tr|A0A0B4J1I0|A0A0B4J1I0_MOUSE Ig-like domain-containing protein OS=Mus musculus (Mouse) OX=10090 GN=Igkv1-110 PE=4 SV=5;tr|A0A140T8M0|A0A140T8M0_MOUSE Ig-like domain-containing protein OS=Mus musculus (Mouse) OX=10090 GN=Igkv1-117 PE=4 SV=2;tr|A0A075B5K8|	8	3	3	2	2	2	3	2	2	2	2	2	2	0	0	0	2	2	3	2	2	2	2	2	2	0	0	0	1	1	2	1	1	1	1	1	1	0	0	0	38.7	38.7
A0A0B4J1I1	A0A0B4J1I1	2	2	2		Igkv16-104	tr|A0A0B4J1I1|A0A0B4J1I1_MOUSE Ig-like domain-containing protein OS=Mus musculus (Mouse) OX=10090 GN=Igkv16-104 PE=4 SV=1	1	2	2	2	2	2	2	2	1	0	0	1	1	0	0	0	2	2	2	2	1	0	0	1	1	0	0	0	2	2	2	2	1	0	0	1	1	0	0	0	23.3	23.3
A0A0B4J1I9;P04945	A0A0B4J1I9;P04945	2;1	2;1	1;1	Ig kappa chain V-VI region NQ2-6.1	Igkv4-55	tr|A0A0B4J1I9|A0A0B4J1I9_MOUSE Isoform of P04945, Ig-like domain-containing protein (Fragment) OS=Mus musculus (Mouse) OX=10090 GN=Igkv4-55 PE=1 SV=1;sp|P04945|KV6AB_MOUSE Ig kappa chain V-VI region NQ2-6.1 OS=Mus musculus (Mouse) OX=10090 GN=MGI:2686370 P	2	2	2	1	2	2	2	2	2	2	2	2	2	0	0	0	2	2	2	2	2	2	2	2	2	0	0	0	1	1	1	1	1	1	1	1	1	0	0	0	27.4	27.4
A0A0B4J1J2	A0A0B4J1J2	2	1	1		Igkv5-43	tr|A0A0B4J1J2|A0A0B4J1J2_MOUSE Ig-like domain-containing protein OS=Mus musculus (Mouse) OX=10090 GN=Igkv5-43 PE=1 SV=1	1	2	1	1	2	2	2	2	2	2	2	2	2	0	0	0	1	1	1	1	1	1	1	1	1	0	0	0	1	1	1	1	1	1	1	1	1	0	0	0	23.5	13
A0A0B4J1J5	A0A0B4J1J5	1	1	1		Ighv9-3	tr|A0A0B4J1J5|A0A0B4J1J5_MOUSE Ig-like domain-containing protein OS=Mus musculus (Mouse) OX=10090 GN=Ighv9-3 PE=1 SV=1	1	1	1	1	0	0	0	0	1	0	0	1	0	0	0	0	0	0	0	0	1	0	0	1	0	0	0	0	0	0	0	0	1	0	0	1	0	0	0	0	16.2	16.2
A0A0B4J1J6	A0A0B4J1J6	4	4	3		Ighv10-1	tr|A0A0B4J1J6|A0A0B4J1J6_MOUSE Ig-like domain-containing protein OS=Mus musculus (Mouse) OX=10090 GN=Ighv10-1 PE=4 SV=1	1	4	4	3	3	2	4	3	3	2	3	2	3	0	0	0	3	2	4	3	3	2	3	2	3	0	0	0	2	2	3	2	2	1	2	1	2	0	0	0	31.1	31.1
A0A0B4J1J7;A0A0G2JEU7;A0A075B5X2;A0A075B5W5	A0A0B4J1J7;A0A0G2JEU7	3;3;1;1	2;2;0;0	1;1;0;0		Ighv1-82	tr|A0A0B4J1J7|A0A0B4J1J7_MOUSE Ig-like domain-containing protein OS=Mus musculus (Mouse) OX=10090 GN=Ighv1-82 PE=1 SV=1;tr|A0A0G2JEU7|A0A0G2JEU7_MOUSE Isoform of A0A0B4J1J7, Ig-like domain-containing protein (Fragment) OS=Mus musculus (Mouse) OX=10090 GN=I	4	3	2	1	2	2	3	2	2	2	2	2	2	0	0	0	2	2	2	1	1	1	2	2	2	0	0	0	1	1	1	0	0	0	1	1	1	0	0	0	27.6	20.4
A0A0B4J1K5	A0A0B4J1K5	2	2	2		Iglv3	tr|A0A0B4J1K5|A0A0B4J1K5_MOUSE Ig-like domain-containing protein OS=Mus musculus (Mouse) OX=10090 GN=Iglv3 PE=4 SV=1	1	2	2	2	2	2	2	2	1	2	1	2	1	0	0	0	2	2	2	2	1	2	1	2	1	0	0	0	2	2	2	2	1	2	1	2	1	0	0	0	18.9	18.9
A0A0B4J1M0;A0A0G2JGS9	A0A0B4J1M0;A0A0G2JGS9	4;4	2;2	2;2		Ighv1-77	tr|A0A0B4J1M0|A0A0B4J1M0_MOUSE Ig-like domain-containing protein OS=Mus musculus (Mouse) OX=10090 GN=Ighv1-77 PE=1 SV=1;tr|A0A0G2JGS9|A0A0G2JGS9_MOUSE Isoform of A0A0B4J1M0, Ig-like domain-containing protein (Fragment) OS=Mus musculus (Mouse) OX=10090 GN=I	2	4	2	2	0	3	2	3	2	2	1	1	1	0	0	0	0	2	0	1	0	0	0	0	0	0	0	0	0	2	0	1	0	0	0	0	0	0	0	0	50	27.6
A0A0B4J1N0;A0A0G2JFE9;A0A075B5Y5	A0A0B4J1N0;A0A0G2JFE9	5;5;1	5;5;1	4;4;0		Ighv1-76	tr|A0A0B4J1N0|A0A0B4J1N0_MOUSE Ig-like domain-containing protein OS=Mus musculus (Mouse) OX=10090 GN=Ighv1-76 PE=1 SV=1;tr|A0A0G2JFE9|A0A0G2JFE9_MOUSE Isoform of A0A0B4J1N0, Ig-like domain-containing protein (Fragment) OS=Mus musculus (Mouse) OX=10090 GN=I	3	5	5	4	2	2	3	4	2	4	3	4	4	0	0	0	2	2	3	4	2	4	3	4	4	0	0	0	2	1	2	3	1	3	2	3	3	0	0	0	62.2	62.2
A0A0G2JFH0;A0A0G2JDE8;A0A0G2JE03;Q3TWF7;A0A0G2JDM7;Q8BTZ4-2;Q8BTZ4;A0A0G2JG78;A0A0G2JF12	A0A0G2JFH0;A0A0G2JDE8;A0A0G2JE03;Q3TWF7;A0A0G2JDM7;Q8BTZ4-2;Q8BTZ4	3;3;3;3;3;3;3;1;1	3;3;3;3;3;3;3;1;1	3;3;3;3;3;3;3;1;1	Anaphase-promoting complex subunit 5	Anapc5	tr|A0A0G2JFH0|A0A0G2JFH0_MOUSE Isoform of Q8BTZ4, ANAPC5 domain-containing protein OS=Mus musculus (Mouse) OX=10090 GN=Anapc5 PE=1 SV=1;tr|A0A0G2JDE8|A0A0G2JDE8_MOUSE Isoform of Q8BTZ4, Anaphase-promoting complex subunit 5 OS=Mus musculus (Mouse) OX=10090	9	3	3	3	0	0	0	2	2	2	0	0	0	0	0	0	0	0	0	2	2	2	0	0	0	0	0	0	0	0	0	2	2	2	0	0	0	0	0	0	8.8	8.8
A0A0G2JEG6;A0A0G2JE00;Q9WVQ1;Q9WVQ1-4;Q9WVQ1-2	A0A0G2JEG6;A0A0G2JE00;Q9WVQ1;Q9WVQ1-4;Q9WVQ1-2	5;5;5;4;4	5;5;5;4;4	3;3;3;2;2	Membrane-associated guanylate kinase, WW and PDZ domain-containing protein 2	Magi2	tr|A0A0G2JEG6|A0A0G2JEG6_MOUSE Isoform of Q9WVQ1, Membrane-associated guanylate kinase, WW and PDZ domain-containing protein 2 OS=Mus musculus (Mouse) OX=10090 GN=Magi2 PE=1 SV=1;tr|A0A0G2JE00|A0A0G2JE00_MOUSE Isoform of Q9WVQ1, Membrane-associated guanyla	5	5	5	3	1	2	3	0	0	0	0	0	0	0	0	0	1	2	3	0	0	0	0	0	0	0	0	0	0	1	2	0	0	0	0	0	0	0	0	0	4.3	4.3
A0A0G2JE99;P01843	A0A0G2JE99;P01843	3;3	3;3	3;3	Ig lambda-1 chain C region		tr|A0A0G2JE99|A0A0G2JE99_MOUSE Ig-like domain-containing protein OS=Mus musculus (Mouse) OX=10090 GN=Iglc1 PE=4 SV=1;sp|P01843|LAC1_MOUSE Ig lambda-1 chain C region OS=Mus musculus (Mouse) OX=10090 GN=- PE=1 SV=1	2	3	3	3	3	2	3	3	3	3	3	3	3	0	0	0	3	2	3	3	3	3	3	3	3	0	0	0	3	2	3	3	3	3	3	3	3	0	0	0	45.3	45.3
A0A0G2JEG8;Q7TQF7	A0A0G2JEG8;Q7TQF7	6;6	6;6	6;6	Amphiphysin	Amph	tr|A0A0G2JEG8|A0A0G2JEG8_MOUSE Isoform of Q7TQF7, Amphiphysin OS=Mus musculus (Mouse) OX=10090 GN=Amph PE=1 SV=1;sp|Q7TQF7|AMPH_MOUSE Amphiphysin OS=Mus musculus (Mouse) OX=10090 GN=Amph PE=1 SV=1	2	6	6	6	2	2	2	2	4	2	2	1	2	0	0	0	2	2	2	2	4	2	2	1	2	0	0	0	2	2	2	2	4	2	2	1	2	0	0	0	10.6	10.6
B7ZBW2;A0A0G2JFQ2;B7ZBW1;B7ZBV9;Q9Z351-13;Q9Z351-12;B7ZBV3;F6UC55;B7ZBV7;B7ZBV8;B7ZBV6;B7ZBV4;Q9Z351-4;Q9Z351-3;Q9Z351-2;Q9Z351;B7ZBV5;Q9Z351-5;Q9Z351-6;A0A0G2JGA6;Q9Z351-8;Q9Z351-7;Q9Z351-11;Q9Z351-10;Q9Z351-9;Q9JK97;G3UYP4;G3UYG5;E9Q9F1;Q9JK45	B7ZBW2;A0A0G2JFQ2;B7ZBW1;B7ZBV9;Q9Z351-13;Q9Z351-12;B7ZBV3;F6UC55;B7ZBV7;B7ZBV8;B7ZBV6;B7ZBV4;Q9Z351-4;Q9Z351-3;Q9Z351-2;Q9Z351;B7ZBV5;Q9Z351-5;Q9Z351-6	15;15;15;15;14;14;13;13;11;11;11;11;10;10;10;10;9;9;9;7;7;7;3;3;3;2;1;1;1;1	15;15;15;15;14;14;13;13;11;11;11;11;10;10;10;10;9;9;9;7;7;7;3;3;3;2;1;1;1;1	15;15;15;15;14;14;13;13;11;11;11;11;10;10;10;10;9;9;9;7;7;7;3;3;3;2;1;1;1;1	Potassium voltage-gated channel subfamily KQT member 2	Kcnq2	tr|B7ZBW2|B7ZBW2_MOUSE Isoform of Q9Z351, Potassium voltage-gated channel subfamily KQT member 2 OS=Mus musculus (Mouse) OX=10090 GN=Kcnq2 PE=1 SV=2;tr|A0A0G2JFQ2|A0A0G2JFQ2_MOUSE Isoform of Q9Z351, Potassium voltage-gated channel subfamily KQT member 2 OS	30	15	15	15	0	0	0	12	12	11	0	0	0	0	0	0	0	0	0	12	12	11	0	0	0	0	0	0	0	0	0	12	12	11	0	0	0	0	0	0	20.7	20.7
A0A0G2JFT8;Q9D394;Q9D394-3;Q9D394-4;Q9D394-2	A0A0G2JFT8;Q9D394;Q9D394-3;Q9D394-4;Q9D394-2	5;5;5;5;5	5;5;5;5;5	5;5;5;5;5	Protein RUFY3	Rufy3	tr|A0A0G2JFT8|A0A0G2JFT8_MOUSE Isoform of Q9D394, Protein RUFY3 OS=Mus musculus (Mouse) OX=10090 GN=Rufy3 PE=1 SV=1;sp|Q9D394|RUFY3_MOUSE Protein RUFY3 OS=Mus musculus (Mouse) OX=10090 GN=Rufy3 PE=1 SV=1;sp|Q9D394-3|RUFY3-3_MOUSE Isoform of Q9D394, Isoform	5	5	5	5	1	0	0	2	1	1	0	2	1	0	0	0	1	0	0	2	1	1	0	2	1	0	0	0	1	0	0	2	1	1	0	2	1	0	0	0	8.8	8.8
A0A0G2JG10;Q497W9;O35286;A0A0G2JGQ5	A0A0G2JG10;Q497W9;O35286;A0A0G2JGQ5	4;4;4;3	4;4;4;3	4;4;4;3	Pre-mRNA-splicing factor ATP-dependent RNA helicase DHX15	Dhx15	tr|A0A0G2JG10|A0A0G2JG10_MOUSE Isoform of O35286, Pre-mRNA-splicing factor ATP-dependent RNA helicase DHX15 OS=Mus musculus (Mouse) OX=10090 GN=Dhx15 PE=1 SV=1;tr|Q497W9|Q497W9_MOUSE Isoform of O35286, DEAH (Asp-Glu-Ala-His) box polypeptide 15 OS=Mus muscu	4	4	4	4	1	1	1	0	1	1	0	1	0	0	0	0	1	1	1	0	1	1	0	1	0	0	0	0	1	1	1	0	1	1	0	1	0	0	0	0	7.9	7.9
A0A0G2JG35;A0A0G2JFT4;A0A0G2JFK3;A0A0G2JDY5;A0A0G2JE57;A0A0G2JDU1	A0A0G2JG35;A0A0G2JFT4	11;8;5;5;2;1	1;0;0;0;1;0	1;0;0;0;1;0			tr|A0A0G2JG35|A0A0G2JG35_MOUSE Isoform of P27546, Microtubule-associated protein (Fragment) OS=Mus musculus (Mouse) OX=10090 GN=Map4 PE=1 SV=1;tr|A0A0G2JFT4|A0A0G2JFT4_MOUSE Isoform of P27546, Microtubule-associated protein (Fragment) OS=Mus musculus (Mous	6	11	1	1	10	8	8	3	1	1	1	0	1	0	0	0	0	1	0	0	0	0	0	0	0	0	0	0	0	1	0	0	0	0	0	0	0	0	0	0	47.9	7.9
A0A0G2JGI3	A0A0G2JGI3	6	2	2			tr|A0A0G2JGI3|A0A0G2JGI3_MOUSE Isoform of Q9CTN8, LHFPL tetraspan subfamily member 3 protein OS=Mus musculus (Mouse) OX=10090 GN=Lhfpl3 PE=1 SV=1	1	6	2	2	5	6	6	0	0	0	0	0	0	0	0	0	2	2	2	0	0	0	0	0	0	0	0	0	2	2	2	0	0	0	0	0	0	0	0	0	26.3	16.2
A0A0G2JGN7;Q920P5-2;Q920P5	A0A0G2JGN7;Q920P5-2;Q920P5	2;2;2	2;2;2	2;2;2	Adenylate kinase isoenzyme 5	Ak5	tr|A0A0G2JGN7|A0A0G2JGN7_MOUSE Isoform of Q920P5, Adenylate kinase isoenzyme 5 (Fragment) OS=Mus musculus (Mouse) OX=10090 GN=Ak5 PE=1 SV=1;sp|Q920P5-2|KAD5-2_MOUSE Isoform of Q920P5, Isoform 2 of Adenylate kinase isoenzyme 5 OS=Mus musculus (Mouse) OX=100	3	2	2	2	0	0	0	0	0	0	2	1	0	0	0	0	0	0	0	0	0	0	2	1	0	0	0	0	0	0	0	0	0	0	2	1	0	0	0	0	10.9	10.9
A0A0G2JGR9;Q80VB6;A0A0G2JGQ6;Q9JLM8-2;Q9JLM8	A0A0G2JGR9;Q80VB6;A0A0G2JGQ6;Q9JLM8-2;Q9JLM8	1;1;1;1;1	1;1;1;1;1	1;1;1;1;1	Serine/threonine-protein kinase DCLK1	Dclk1	tr|A0A0G2JGR9|A0A0G2JGR9_MOUSE Isoform of Q9JLM8, Doublecortin domain-containing protein (Fragment) OS=Mus musculus (Mouse) OX=10090 GN=Dclk1 PE=1 SV=1;tr|Q80VB6|Q80VB6_MOUSE Isoform of Q9JLM8, Dclk1 protein OS=Mus musculus (Mouse) OX=10090 GN=Dclk1 PE=1 S	5	1	1	1	0	0	1	0	0	0	0	0	0	0	0	0	0	0	1	0	0	0	0	0	0	0	0	0	0	0	1	0	0	0	0	0	0	0	0	0	9.9	9.9
A0A0G2JGQ8;P01845	A0A0G2JGQ8;P01845	2;2	1;1	1;1	Ig lambda-3 chain C region	Iglc3	tr|A0A0G2JGQ8|A0A0G2JGQ8_MOUSE Isoform of P01845, Ig-like domain-containing protein (Fragment) OS=Mus musculus (Mouse) OX=10090 GN=Iglc3 PE=1 SV=1;sp|P01845|LAC3_MOUSE Ig lambda-3 chain C region OS=Mus musculus (Mouse) OX=10090 GN=Iglc3 PE=1 SV=1	2	2	1	1	2	1	1	2	1	2	2	2	1	0	0	0	1	0	0	1	1	1	1	1	1	0	0	0	1	0	0	1	1	1	1	1	1	0	0	0	30.5	14.3
E9Q1W0;E9Q1T1;A0A0G2JGS4;Q6PHZ2-5;E9Q1V9;Q6PHZ2-2;Q6PHZ2-4;Q6PHZ2;Q8CCM0;F6RWZ9;E9QAJ4;D6RDQ8;E9PXV3	E9Q1W0;E9Q1T1;A0A0G2JGS4;Q6PHZ2-5;E9Q1V9;Q6PHZ2-2;Q6PHZ2-4;Q6PHZ2;Q8CCM0	12;12;12;12;11;11;11;11;8;4;3;3;3	7;7;7;7;6;6;6;6;3;4;2;2;3	7;7;7;7;6;6;6;6;3;4;2;2;3	Calcium/calmodulin-dependent protein kinase type II subunit delta	Camk2d	tr|E9Q1W0|E9Q1W0_MOUSE Isoform of Q6PHZ2, Protein kinase domain-containing protein OS=Mus musculus (Mouse) OX=10090 GN=Camk2d PE=1 SV=2;tr|E9Q1T1|E9Q1T1_MOUSE Isoform of Q6PHZ2, Protein kinase domain-containing protein OS=Mus musculus (Mouse) OX=10090 GN=C	13	12	7	7	10	7	10	8	10	9	2	4	1	0	0	0	5	2	5	4	5	4	1	0	0	0	0	0	5	2	5	4	5	4	1	0	0	0	0	0	26.8	15.4
A0A0G2JGX4;Q8VCE0;Q6PIC6;Q9WV27;Q91WH7;E9QNX7;Q64436;Q9Z1W8	A0A0G2JGX4;Q8VCE0;Q6PIC6	22;22;22;6;4;4;4;4	8;8;8;0;0;0;0;0	8;8;8;0;0;0;0;0	Sodium/potassium-transporting ATPase subunit alpha-3	Atp1a3	tr|A0A0G2JGX4|A0A0G2JGX4_MOUSE Isoform of Q6PIC6, Sodium/potassium-transporting ATPase subunit alpha OS=Mus musculus (Mouse) OX=10090 GN=Atp1a3 PE=1 SV=1;tr|Q8VCE0|Q8VCE0_MOUSE Isoform of Q6PIC6, Sodium/potassium-transporting ATPase subunit alpha OS=Mus mu	8	22	8	8	17	15	17	13	12	13	14	12	18	0	0	0	5	4	5	4	2	2	4	3	6	0	0	0	5	4	5	4	2	2	4	3	6	0	0	0	26.8	10
A0A0J9YTY0;A0A0J9YUL3;Q8C1B7-3;Q8C1B7-2;Q8C1B7;A0A0J9YUV6;A0A0J9YVA6;Q9R1T4-2;Q9R1T4-3;Q9R1T4;A2A3W1	A0A0J9YTY0;A0A0J9YUL3;Q8C1B7-3;Q8C1B7-2;Q8C1B7	7;7;7;7;7;3;3;3;3;3;1	7;7;7;7;7;3;3;3;3;3;1	5;5;5;5;5;3;2;1;1;1;1	Septin-11	2023-09-11	tr|A0A0J9YTY0|A0A0J9YTY0_MOUSE Isoform of Q8C1B7, Septin-type G domain-containing protein OS=Mus musculus (Mouse) OX=10090 GN=Sept11 PE=1 SV=1;tr|A0A0J9YUL3|A0A0J9YUL3_MOUSE Isoform of Q8C1B7, Septin 11 OS=Mus musculus (Mouse) OX=10090 GN=Sept11 PE=1 SV=1;	11	7	7	5	1	0	1	1	2	3	1	1	2	0	0	0	1	0	1	1	2	3	1	1	2	0	0	0	1	0	1	0	2	2	1	1	2	0	0	0	19.3	19.3
A0A0J9YU62;O88712-3;O88712-2;O88712;A0A0J9YTW3;A0A0J9YUM4;A0A0J9YUR5;E9Q0T4;E9PWQ9;Q91YZ2;P56546;P56546-2	A0A0J9YU62;O88712-3;O88712-2;O88712;A0A0J9YTW3;A0A0J9YUM4	3;3;3;3;2;2;1;1;1;1;1;1	3;3;3;3;2;2;1;1;1;1;1;1	3;3;3;3;2;2;1;1;1;1;1;1	C-terminal-binding protein 1	Ctbp1	tr|A0A0J9YU62|A0A0J9YU62_MOUSE Isoform of O88712, C-terminal-binding protein 1 OS=Mus musculus (Mouse) OX=10090 GN=Ctbp1 PE=1 SV=1;sp|O88712-3|CTBP1-3_MOUSE Isoform of O88712, Isoform 3 of C-terminal-binding protein 1 OS=Mus musculus (Mouse) OX=10090 GN=Ct	12	3	3	3	0	0	1	3	2	1	0	1	0	0	0	0	0	0	1	3	2	1	0	1	0	0	0	0	0	0	1	3	2	1	0	1	0	0	0	0	9.1	9.1
A0A0J9YUE9;A0A0J9YUN4;P39053-3;F6W8Z8;D6RH60;F6TH70;F6RRH9;G3UXX2;G3UY64	A0A0J9YUE9;A0A0J9YUN4;P39053-3	36;36;35;4;2;2;2;2;1	36;36;35;4;2;2;2;2;1	1;1;1;0;0;0;0;0;0	Dynamin-1	Dnm1	tr|A0A0J9YUE9|A0A0J9YUE9_MOUSE Isoform of P39053, Dynamin-1 OS=Mus musculus (Mouse) OX=10090 GN=Dnm1 PE=1 SV=1;tr|A0A0J9YUN4|A0A0J9YUN4_MOUSE Isoform of P39053, Dynamin-1 OS=Mus musculus (Mouse) OX=10090 GN=Dnm1 PE=1 SV=1;sp|P39053-3|DYN1-3_MOUSE Isoform o	9	36	36	1	28	16	23	24	26	24	19	21	22	0	0	0	28	16	23	24	26	24	19	21	22	0	0	0	1	1	1	0	1	1	1	1	1	0	0	0	46.8	46.8
A0A0N4SUV3;D3YTU0;Q62442-2;Q62442	A0A0N4SUV3;D3YTU0;Q62442-2;Q62442	3;3;3;3	2;2;2;2	2;2;2;2	Vesicle-associated membrane protein 1	Vamp1	tr|A0A0N4SUV3|A0A0N4SUV3_MOUSE Isoform of Q62442, V-SNARE coiled-coil homology domain-containing protein (Fragment) OS=Mus musculus (Mouse) OX=10090 GN=Vamp1 PE=1 SV=1;tr|D3YTU0|D3YTU0_MOUSE Isoform of Q62442, V-SNARE coiled-coil homology domain-containing	4	3	2	2	2	2	1	1	0	0	0	0	0	0	0	0	1	1	0	0	0	0	0	0	0	0	0	0	1	1	0	0	0	0	0	0	0	0	0	0	34.5	34.5
D3Z6E4;A0A0N4SUX5;P17183	D3Z6E4;A0A0N4SUX5;P17183	2;2;2	1;1;1	1;1;1	Enolase;Gamma-enolase	Eno2	tr|D3Z6E4|D3Z6E4_MOUSE Isoform of P17183, Gamma-enolase OS=Mus musculus (Mouse) OX=10090 GN=Eno2 PE=1 SV=1;tr|A0A0N4SUX5|A0A0N4SUX5_MOUSE Isoform of P17183, Gamma-enolase OS=Mus musculus (Mouse) OX=10090 GN=Eno2 PE=1 SV=1;sp|P17183|ENOG_MOUSE Gamma-enolase	3	2	1	1	1	1	0	0	1	1	0	0	2	0	0	0	0	1	0	0	0	0	0	0	1	0	0	0	0	1	0	0	0	0	0	0	1	0	0	0	8.9	3.2
G3UWL7;Q3UA95;A0A0N4SV66;Q8CGP4;C0HKE9;C0HKE8;C0HKE7;C0HKE6;C0HKE5;C0HKE4;C0HKE3;C0HKE2;C0HKE1;Q8CGP6;Q3THW5;P0C0S6;Q8R1M2;Q64523;Q8CGP7;Q8CGP5;Q8BFU2;Q6GSS7;Q64522;P27661	G3UWL7;Q3UA95;A0A0N4SV66;Q8CGP4;C0HKE9;C0HKE8;C0HKE7;C0HKE6;C0HKE5;C0HKE4;C0HKE3;C0HKE2;C0HKE1;Q8CGP6;Q3THW5;P0C0S6;Q8R1M2;Q64523;Q8CGP7;Q8CGP5;Q8BFU2;Q6GSS7;Q64522;P27661	1;1;1;1;1;1;1;1;1;1;1;1;1;1;1;1;1;1;1;1;1;1;1;1	1;1;1;1;1;1;1;1;1;1;1;1;1;1;1;1;1;1;1;1;1;1;1;1	1;1;1;1;1;1;1;1;1;1;1;1;1;1;1;1;1;1;1;1;1;1;1;1	Histone H2A;Histone H2A type 1-H;Histone H2A.V;Histone H2A.Z;Histone H2A.J;Histone H2A type 2-C;Histone H2A type 1-K;Histone H2A type 1-F;Histone H2A type 3;Histone H2A type 2-A;Histone H2A type 2-B;Histone H2AX	H2afz;Hist1h2aa;Hist1h2ah;H2afv;H2afj;Hist2h2ac;Hist1h2ak;Hist1h2af;Hist3h2a;Hist2h2aa1;Hist2h2ab;H2afx	tr|G3UWL7|G3UWL7_MOUSE Isoform of P0C0S6, Histone H2A OS=Mus musculus (Mouse) OX=10090 GN=H2az1 PE=1 SV=1;tr|Q3UA95|Q3UA95_MOUSE Isoform of P0C0S6, Histone H2A OS=Mus musculus (Mouse) OX=10090 GN=H2az1 PE=2 SV=1;tr|A0A0N4SV66|A0A0N4SV66_MOUSE Isoform of Q8	24	1	1	1	0	0	0	0	0	0	0	0	1	0	0	0	0	0	0	0	0	0	0	0	1	0	0	0	0	0	0	0	0	0	0	0	1	0	0	0	10.3	10.3
A0A0N4SVB8;Q9CQW2	A0A0N4SVB8;Q9CQW2	2;2	2;2	1;1	ADP-ribosylation factor-like protein 8B	Arl8b	tr|A0A0N4SVB8|A0A0N4SVB8_MOUSE Isoform of Q9CQW2, ADP-ribosylation factor-like protein 8B OS=Mus musculus (Mouse) OX=10090 GN=Arl8b PE=1 SV=1;sp|Q9CQW2|ARL8B_MOUSE ADP-ribosylation factor-like protein 8B OS=Mus musculus (Mouse) OX=10090 GN=Arl8b PE=1 SV=1	2	2	2	1	1	1	1	0	1	0	0	0	0	0	0	0	1	1	1	0	1	0	0	0	0	0	0	0	0	0	1	0	1	0	0	0	0	0	0	0	13	13
A0A0N4SVQ1;Q62425	A0A0N4SVQ1;Q62425	4;4	4;4	4;4	Cytochrome c oxidase subunit NDUFA4	Ndufa4	tr|A0A0N4SVQ1|A0A0N4SVQ1_MOUSE Isoform of Q62425, Cytochrome c oxidase subunit NDUFA4 OS=Mus musculus (Mouse) OX=10090 GN=Ndufa4 PE=1 SV=1;sp|Q62425|NDUA4_MOUSE Cytochrome c oxidase subunit NDUFA4 OS=Mus musculus (Mouse) OX=10090 GN=Ndufa4 PE=1 SV=2	2	4	4	4	0	3	2	2	1	2	0	0	3	0	0	0	0	3	2	2	1	2	0	0	3	0	0	0	0	3	2	2	1	2	0	0	3	0	0	0	77.6	77.6
A0A0N4SW07;P50518;A0A0N4SW34;A0A0N4SWA3	A0A0N4SW07;P50518;A0A0N4SW34	3;3;2;1	3;3;2;1	3;3;2;1	V-type proton ATPase subunit E 1	Atp6v1e1	tr|A0A0N4SW07|A0A0N4SW07_MOUSE Isoform of P50518, V-type proton ATPase subunit E 1 (Fragment) OS=Mus musculus (Mouse) OX=10090 GN=Atp6v1e1 PE=1 SV=1;sp|P50518|VATE1_MOUSE V-type proton ATPase subunit E 1 OS=Mus musculus (Mouse) OX=10090 GN=Atp6v1e1 PE=1 SV	4	3	3	3	1	0	1	0	2	1	0	0	0	0	0	0	1	0	1	0	2	1	0	0	0	0	0	0	1	0	1	0	2	1	0	0	0	0	0	0	27.3	27.3
A0A0N4SW73;Q8R361	A0A0N4SW73;Q8R361	7;7	7;7	7;7	Rab11 family-interacting protein 5	Rab11fip5	tr|A0A0N4SW73|A0A0N4SW73_MOUSE Isoform of Q8R361, Rab11 family-interacting protein 5 OS=Mus musculus (Mouse) OX=10090 GN=Rab11fip5 PE=1 SV=1;sp|Q8R361|RFIP5_MOUSE Rab11 family-interacting protein 5 OS=Mus musculus (Mouse) OX=10090 GN=Rab11fip5 PE=1 SV=2	2	7	7	7	0	0	0	3	4	1	0	0	0	0	0	0	0	0	0	3	4	1	0	0	0	0	0	0	0	0	0	3	4	1	0	0	0	0	0	0	7.4	7.4
A0A0R3P9C8;Q9DC69	A0A0R3P9C8;Q9DC69	2;2	2;2	2;2	NADH dehydrogenase [ubiquinone] 1 alpha subcomplex subunit 9, mitochondrial	Ndufa9	tr|A0A0R3P9C8|A0A0R3P9C8_MOUSE Isoform of Q9DC69, NmrA domain-containing protein OS=Mus musculus (Mouse) OX=10090 GN=Ndufa9 PE=1 SV=1;sp|Q9DC69|NDUA9_MOUSE NADH dehydrogenase [ubiquinone] 1 alpha subcomplex subunit 9, mitochondrial OS=Mus musculus (Mouse)	2	2	2	2	0	0	1	0	1	0	0	0	0	0	0	0	0	0	1	0	1	0	0	0	0	0	0	0	0	0	1	0	1	0	0	0	0	0	0	0	5.9	5.9
A0A0R4J000;Q8VC57	A0A0R4J000;Q8VC57	1;1	1;1	1;1	BTB/POZ domain-containing protein KCTD5	Kctd5	tr|A0A0R4J000|A0A0R4J000_MOUSE Isoform of Q8VC57, BTB domain-containing protein OS=Mus musculus (Mouse) OX=10090 GN=Kctd5 PE=1 SV=1;sp|Q8VC57|KCTD5_MOUSE BTB/POZ domain-containing protein KCTD5 OS=Mus musculus (Mouse) OX=10090 GN=Kctd5 PE=1 SV=1	2	1	1	1	1	1	0	0	0	0	0	0	0	0	0	0	1	1	0	0	0	0	0	0	0	0	0	0	1	1	0	0	0	0	0	0	0	0	0	0	6.8	6.8
A0A0R4J023;Q9JLZ3;F6RT60;E9Q6L3;A0A0R4J1L8;E9QMT1;F6R307;Q9JLZ3-3;Q9JLZ3-2	A0A0R4J023;Q9JLZ3;F6RT60	3;3;2;1;1;1;1;1;1	3;3;2;1;1;1;1;1;1	3;3;2;1;1;1;1;1;1	Methylglutaconyl-CoA hydratase, mitochondrial	Auh	tr|A0A0R4J023|A0A0R4J023_MOUSE Isoform of Q9JLZ3, Methylglutaconyl-CoA hydratase, mitochondrial OS=Mus musculus (Mouse) OX=10090 GN=Auh PE=1 SV=1;sp|Q9JLZ3|AUHM_MOUSE Methylglutaconyl-CoA hydratase, mitochondrial OS=Mus musculus (Mouse) OX=10090 GN=Auh PE=	9	3	3	3	1	1	1	0	1	2	0	0	2	0	0	0	1	1	1	0	1	2	0	0	2	0	0	0	1	1	1	0	1	2	0	0	2	0	0	0	10.2	10.2
A0A0R4J036;P08553;D3YZ35;P31001	A0A0R4J036;P08553;D3YZ35	7;7;6;1	4;4;4;0	4;4;4;0	Neurofilament medium polypeptide	Nefm	tr|A0A0R4J036|A0A0R4J036_MOUSE Isoform of P08553, Neurofilament medium polypeptide OS=Mus musculus (Mouse) OX=10090 GN=Nefm PE=1 SV=1;sp|P08553|NFM_MOUSE Neurofilament medium polypeptide OS=Mus musculus (Mouse) OX=10090 GN=Nefm PE=1 SV=4;tr|D3YZ35|D3YZ35_M	4	7	4	4	3	1	1	2	4	5	1	2	1	0	0	0	2	0	0	1	2	2	0	1	0	0	0	0	2	0	0	1	2	2	0	1	0	0	0	0	8.6	5.5
A0A0R4J058;A0A0R4J242;Q922Q9-2;Q922Q9;A0A1B0GSH5;D3YWG2;G8JL55	A0A0R4J058;A0A0R4J242;Q922Q9-2;Q922Q9;A0A1B0GSH5;D3YWG2;G8JL55	2;2;2;2;1;1;1	2;2;2;2;1;1;1	2;2;2;2;1;1;1	Chitinase domain-containing protein 1	Chid1	tr|A0A0R4J058|A0A0R4J058_MOUSE Isoform of Q922Q9, Glyco_18 domain-containing protein OS=Mus musculus (Mouse) OX=10090 GN=Chid1 PE=1 SV=1;tr|A0A0R4J242|A0A0R4J242_MOUSE Isoform of Q922Q9, Chitinase domain-containing protein 1 OS=Mus musculus (Mouse) OX=1009	7	2	2	2	0	0	0	1	0	0	1	0	1	0	0	0	0	0	0	1	0	0	1	0	1	0	0	0	0	0	0	1	0	0	1	0	1	0	0	0	6.5	6.5
D3Z0V2;A0A0R4J0X8;Q9ES28-6;Q9ES28-8;Q9ES28-4;Q9ES28-5;Q9ES28-3;Q9ES28-2;Q9ES28-7;Q9ES28;A0A1B0GRS3;A2AFJ8;F6WMJ3;Q8K4I3	D3Z0V2;A0A0R4J0X8;Q9ES28-6;Q9ES28-8;Q9ES28-4;Q9ES28-5;Q9ES28-3;Q9ES28-2;Q9ES28-7;Q9ES28;A0A1B0GRS3	4;4;4;4;4;4;4;4;4;4;3;1;1;1	4;4;4;4;4;4;4;4;4;4;3;1;1;1	4;4;4;4;4;4;4;4;4;4;3;1;1;1	Rho guanine nucleotide exchange factor 7	Arhgef7	tr|D3Z0V2|D3Z0V2_MOUSE Isoform of Q9ES28, Rho guanine nucleotide exchange factor 7 (Fragment) OS=Mus musculus (Mouse) OX=10090 GN=Arhgef7 PE=1 SV=2;tr|A0A0R4J0X8|A0A0R4J0X8_MOUSE Isoform of Q9ES28, Rho guanine nucleotide exchange factor 7 OS=Mus musculus (	14	4	4	4	3	1	0	0	0	0	0	0	0	0	0	0	3	1	0	0	0	0	0	0	0	0	0	0	3	1	0	0	0	0	0	0	0	0	0	0	8.8	8.8
A0A0R4J0Z3;A0A5F8MQ17;P55088-2;P55088;P55088-3	A0A0R4J0Z3;A0A5F8MQ17;P55088-2;P55088;P55088-3	1;1;1;1;1	1;1;1;1;1	1;1;1;1;1	Aquaporin-4	Aqp4	tr|A0A0R4J0Z3|A0A0R4J0Z3_MOUSE Isoform of P55088, Aquaporin-4 OS=Mus musculus (Mouse) OX=10090 GN=Aqp4 PE=1 SV=1;tr|A0A5F8MQ17|A0A5F8MQ17_MOUSE Isoform of P55088, Aquaporin-4 OS=Mus musculus (Mouse) OX=10090 GN=Aqp4 PE=4 SV=1;sp|P55088-2|AQP4-2_MOUSE Isofo	5	1	1	1	0	0	0	1	1	1	0	0	0	0	0	0	0	0	0	1	1	1	0	0	0	0	0	0	0	0	0	1	1	1	0	0	0	0	0	0	3.1	3.1
G3UYZ1;A0A0R4J117;Q8R366;D3Z4Q8;A0A0A6YWK7;A0A0A6YVX9	G3UYZ1;A0A0R4J117;Q8R366	14;14;13;3;3;1	14;14;13;3;3;1	14;14;13;3;3;1	Immunoglobulin superfamily member 8	Igsf8	tr|G3UYZ1|G3UYZ1_MOUSE Isoform of Q8R366, Ig-like domain-containing protein OS=Mus musculus (Mouse) OX=10090 GN=Igsf8 PE=1 SV=1;tr|A0A0R4J117|A0A0R4J117_MOUSE Isoform of Q8R366, Immunoglobulin superfamily member 8 OS=Mus musculus (Mouse) OX=10090 GN=Igsf8	6	14	14	14	1	1	2	11	12	11	0	1	0	0	0	0	1	1	2	11	12	11	0	1	0	0	0	0	1	1	2	11	12	11	0	1	0	0	0	0	31.2	31.2
D3Z7N2;D3YUQ9;D3YZT9;E9QN08;A0A0R4J1L2;Q91VK2;Q80T06;F6ZFU0;A0A0R4J1E2;P57776-2;P57776;P57776-3	D3Z7N2;D3YUQ9;D3YZT9;E9QN08;A0A0R4J1L2;Q91VK2;Q80T06;F6ZFU0;A0A0R4J1E2;P57776-2;P57776;P57776-3	2;2;2;2;2;2;2;2;2;2;2;2	2;2;2;2;2;2;2;2;2;2;2;2	2;2;2;2;2;2;2;2;2;2;2;2	Elongation factor 1-delta	Eef1d	tr|D3Z7N2|D3Z7N2_MOUSE Isoform of P57776, Elongation factor 1-delta (Fragment) OS=Mus musculus (Mouse) OX=10090 GN=Eef1d PE=1 SV=1;tr|D3YUQ9|D3YUQ9_MOUSE Isoform of P57776, EF-1_beta_acid domain-containing protein (Fragment) OS=Mus musculus (Mouse) OX=1009	12	2	2	2	0	1	0	2	1	2	0	0	0	0	0	0	0	1	0	2	1	2	0	0	0	0	0	0	0	1	0	2	1	2	0	0	0	0	0	0	18.6	18.6
A0A0R4J1E3;Q9QXS6-3;Q9QXS6;Q9QXS6-2;F7CPL2	A0A0R4J1E3;Q9QXS6-3;Q9QXS6;Q9QXS6-2	8;8;8;6;3	8;8;8;6;3	8;8;8;6;3	Drebrin	Dbn1	tr|A0A0R4J1E3|A0A0R4J1E3_MOUSE Isoform of Q9QXS6, ADF-H domain-containing protein OS=Mus musculus (Mouse) OX=10090 GN=Dbn1 PE=1 SV=1;sp|Q9QXS6-3|DREB-3_MOUSE Isoform of Q9QXS6, Isoform E2 of Drebrin OS=Mus musculus (Mouse) OX=10090 GN=Dbn1 PE=1 SV=4;sp|Q9Q	5	8	8	8	2	1	1	5	4	5	0	2	2	0	0	0	2	1	1	5	4	5	0	2	2	0	0	0	2	1	1	5	4	5	0	2	2	0	0	0	15.9	15.9
G5E8J2;B7ZW98;E9QNT8;G8JL84;D3YTV8;D3Z5M4;Q0VGY9;A0A0R4J1N7;Q02357-5;Q02357-2;Q02357;Q02357-3;Q02357-4;Q02357-6;F7D1P5;G3UY11;D6RJ51	G5E8J2;B7ZW98;E9QNT8;G8JL84;D3YTV8;D3Z5M4;Q0VGY9;A0A0R4J1N7;Q02357-5;Q02357-2;Q02357;Q02357-3;Q02357-4;Q02357-6;F7D1P5;G3UY11	6;6;6;6;6;6;6;6;6;6;6;6;6;6;5;3;2	6;6;6;6;6;6;6;6;6;6;6;6;6;6;5;3;2	6;6;6;6;6;6;6;6;6;6;6;6;6;6;5;3;2	Ankyrin-1	Ank1	tr|G5E8J2|G5E8J2_MOUSE Isoform of Q02357, Ankyrin-1 OS=Mus musculus (Mouse) OX=10090 GN=Ank1 PE=1 SV=1;tr|B7ZW98|B7ZW98_MOUSE Isoform of Q02357, Ank1 protein OS=Mus musculus (Mouse) OX=10090 GN=Ank1 PE=1 SV=1;tr|E9QNT8|E9QNT8_MOUSE Isoform of Q02357, Ankyr	17	6	6	6	0	1	1	4	0	0	0	0	0	0	0	0	0	1	1	4	0	0	0	0	0	0	0	0	0	1	1	4	0	0	0	0	0	0	0	0	3.8	3.8
E9QQ99;D3Z1Y1;A0A0R4J1R1;Q9DBY1;Q9DBY1-2;D3YZH4	E9QQ99;D3Z1Y1;A0A0R4J1R1;Q9DBY1;Q9DBY1-2	3;3;3;3;2;1	3;3;3;3;2;1	3;3;3;3;2;1	E3 ubiquitin-protein ligase synoviolin	Syvn1	tr|E9QQ99|E9QQ99_MOUSE Isoform of Q9DBY1, RING-type domain-containing protein OS=Mus musculus (Mouse) OX=10090 GN=Syvn1 PE=1 SV=1;tr|D3Z1Y1|D3Z1Y1_MOUSE Isoform of Q9DBY1, RING-type domain-containing protein OS=Mus musculus (Mouse) OX=10090 GN=Syvn1 PE=1 S	6	3	3	3	1	1	1	0	0	0	0	0	0	0	0	0	1	1	1	0	0	0	0	0	0	0	0	0	1	1	1	0	0	0	0	0	0	0	0	0	5	5
G3X8W7;A0A0R4J1W7;Q8BGZ4-2;Q8BGZ4	G3X8W7;A0A0R4J1W7;Q8BGZ4-2;Q8BGZ4	5;5;5;5	5;5;5;5	5;5;5;5	Cell division cycle protein 23 homolog	Cdc23	tr|G3X8W7|G3X8W7_MOUSE Isoform of Q8BGZ4, Cell division cycle protein 23 homolog OS=Mus musculus (Mouse) OX=10090 GN=Cdc23 PE=1 SV=1;tr|A0A0R4J1W7|A0A0R4J1W7_MOUSE Isoform of Q8BGZ4, Cell division cycle protein 23 homolog OS=Mus musculus (Mouse) OX=10090 G	4	5	5	5	0	0	0	4	2	3	0	0	0	0	0	0	0	0	0	4	2	3	0	0	0	0	0	0	0	0	0	4	2	3	0	0	0	0	0	0	7.9	7.9
A0A0R4J1Z3;Q9CR67;Q9CZM3	A0A0R4J1Z3;Q9CR67;Q9CZM3	2;2;1	2;2;1	2;2;1	Transmembrane protein 33	Tmem33	tr|A0A0R4J1Z3|A0A0R4J1Z3_MOUSE Isoform of Q9CR67, Transmembrane protein 33 OS=Mus musculus (Mouse) OX=10090 GN=Tmem33 PE=1 SV=1;sp|Q9CR67|TMM33_MOUSE Transmembrane protein 33 OS=Mus musculus (Mouse) OX=10090 GN=Tmem33 PE=1 SV=1;tr|Q9CZM3|Q9CZM3_MOUSE Isofo	3	2	2	2	0	1	0	1	2	1	0	0	0	0	0	0	0	1	0	1	2	1	0	0	0	0	0	0	0	1	0	1	2	1	0	0	0	0	0	0	7.7	7.7
A0A0R4J2B2;Q6WVG3	A0A0R4J2B2;Q6WVG3	2;2	2;2	2;2	BTB/POZ domain-containing protein KCTD12	Kctd12	tr|A0A0R4J2B2|A0A0R4J2B2_MOUSE Isoform of Q6WVG3, BTB domain-containing protein OS=Mus musculus (Mouse) OX=10090 GN=Kctd12 PE=1 SV=1;sp|Q6WVG3|KCD12_MOUSE BTB/POZ domain-containing protein KCTD12 OS=Mus musculus (Mouse) OX=10090 GN=Kctd12 PE=1 SV=1	2	2	2	2	0	1	2	0	1	2	0	0	0	0	0	0	0	1	2	0	1	2	0	0	0	0	0	0	0	1	2	0	1	2	0	0	0	0	0	0	7.3	7.3
A0A0R4J2C2;P46097;Q9R0N5	A0A0R4J2C2;P46097	7;6;1	7;6;1	5;4;0	Synaptotagmin-2	Syt2	tr|A0A0R4J2C2|A0A0R4J2C2_MOUSE Isoform of P46097, Synaptotagmin-2 OS=Mus musculus (Mouse) OX=10090 GN=Syt2 PE=1 SV=1;sp|P46097|SYT2_MOUSE Synaptotagmin-2 OS=Mus musculus (Mouse) OX=10090 GN=Syt2 PE=1 SV=1	3	7	7	5	4	4	4	6	6	2	2	2	2	0	0	0	4	4	4	6	6	2	2	2	2	0	0	0	3	3	3	4	5	2	1	1	2	0	0	0	17.3	17.3
D3Z510;A0A0U1RPN8;D3YWI1;P05064;D3YV98;A0A0U1RPT5;A6ZI44;Q9CPQ9;A6ZI47;A6ZI46	D3Z510;A0A0U1RPN8;D3YWI1;P05064;D3YV98;A0A0U1RPT5;A6ZI44;Q9CPQ9;A6ZI47;A6ZI46	4;4;4;4;3;3;3;2;2;2	4;4;4;4;3;3;3;2;2;2	4;4;4;4;3;3;3;2;2;2	Fructose-bisphosphate aldolase;Fructose-bisphosphate aldolase A	Aldoa;Aldoart1;Aldoart2	tr|D3Z510|D3Z510_MOUSE Isoform of P05064, Fructose-bisphosphate aldolase A (Fragment) OS=Mus musculus (Mouse) OX=10090 GN=Aldoa PE=1 SV=2;tr|A0A0U1RPN8|A0A0U1RPN8_MOUSE Isoform of P05064, Fructose-bisphosphate aldolase A (Fragment) OS=Mus musculus (Mouse)	10	4	4	4	0	0	0	0	1	1	0	0	3	0	0	0	0	0	0	0	1	1	0	0	3	0	0	0	0	0	0	0	1	1	0	0	3	0	0	0	26.1	26.1
A0A140LHL5;Q8VDQ8-3;Q8VDQ8-2;Q8VDQ8;Q8VDQ8-4	A0A140LHL5;Q8VDQ8-3;Q8VDQ8-2;Q8VDQ8;Q8VDQ8-4	3;3;3;3;2	3;3;3;3;2	3;3;3;3;2	NAD-dependent protein deacetylase sirtuin-2	Sirt2	tr|A0A140LHL5|A0A140LHL5_MOUSE Isoform of Q8VDQ8, NAD-dependent protein deacetylase OS=Mus musculus (Mouse) OX=10090 GN=Sirt2 PE=1 SV=1;sp|Q8VDQ8-3|SIR2-3_MOUSE Isoform of Q8VDQ8, Isoform 3 of NAD-dependent protein deacetylase sirtuin-2 OS=Mus musculus (Mo	5	3	3	3	2	1	2	0	0	1	0	1	1	0	0	0	2	1	2	0	0	1	0	1	1	0	0	0	2	1	2	0	0	1	0	1	1	0	0	0	9.1	9.1
A0A140LIG8;A0A140LJE1;Q3U3V8	A0A140LIG8;A0A140LJE1;Q3U3V8	1;1;1	1;1;1	1;1;1	X-ray radiation resistance-associated protein 1	Xrra1	tr|A0A140LIG8|A0A140LIG8_MOUSE Isoform of Q3U3V8, X-ray radiation resistance-associated protein 1 OS=Mus musculus (Mouse) OX=10090 GN=Xrra1 PE=4 SV=1;tr|A0A140LJE1|A0A140LJE1_MOUSE Isoform of Q3U3V8, X-ray radiation resistance-associated protein 1 OS=Mus m	3	1	1	1	1	0	1	1	1	1	1	1	1	0	0	0	1	0	1	1	1	1	1	1	1	0	0	0	1	0	1	1	1	1	1	1	1	0	0	0	10.1	10.1
A0A140LJL0;P35762	A0A140LJL0;P35762	1;1	1;1	1;1	CD81 antigen	Cd81	tr|A0A140LJL0|A0A140LJL0_MOUSE Isoform of P35762, CD81 antigen (Fragment) OS=Mus musculus (Mouse) OX=10090 GN=Cd81 PE=1 SV=1;sp|P35762|CD81_MOUSE CD81 antigen OS=Mus musculus (Mouse) OX=10090 GN=Cd81 PE=1 SV=2	2	1	1	1	0	0	0	1	1	1	0	0	0	0	0	0	0	0	0	1	1	1	0	0	0	0	0	0	0	0	0	1	1	1	0	0	0	0	0	0	16.5	16.5
A0A140T8M2	A0A140T8M2	4	4	1			tr|A0A140T8M2|A0A140T8M2_MOUSE Ig-like domain-containing protein OS=Mus musculus (Mouse) OX=10090 GN=Igkv12-44 PE=4 SV=2	1	4	4	1	4	4	4	4	4	3	3	4	3	0	0	0	4	4	4	4	4	3	3	4	3	0	0	0	1	1	1	1	1	1	0	1	1	0	0	0	40.9	40.9
A0A140T8M3	A0A140T8M3	6	2	2			tr|A0A140T8M3|A0A140T8M3_MOUSE Ig-like domain-containing protein OS=Mus musculus (Mouse) OX=10090 GN=Igkv8-30 PE=4 SV=2	1	6	2	2	6	5	5	3	6	5	6	6	6	0	0	0	2	2	2	1	2	1	2	2	2	0	0	0	2	2	2	1	2	1	2	2	2	0	0	0	50.4	24.8
A0A140T8M4;A0A0G2JFN8	A0A140T8M4;A0A0G2JFN8	4;3	1;0	1;0			tr|A0A140T8M4|A0A140T8M4_MOUSE Ig-like domain-containing protein OS=Mus musculus (Mouse) OX=10090 GN=Igkv8-19 PE=1 SV=2;tr|A0A0G2JFN8|A0A0G2JFN8_MOUSE Isoform of A0A140T8M4, Ig-like domain-containing protein (Fragment) OS=Mus musculus (Mouse) OX=10090 GN=I	2	4	1	1	4	4	4	3	3	3	4	4	4	0	0	0	1	1	1	1	0	0	1	1	1	0	0	0	1	1	1	1	0	0	1	1	1	0	0	0	45.5	17.8
A0A140T8M5	A0A140T8M5	4	3	2			tr|A0A140T8M5|A0A140T8M5_MOUSE Ig-like domain-containing protein OS=Mus musculus (Mouse) OX=10090 GN=Igkv6-15 PE=1 SV=2	1	4	3	2	4	4	3	2	2	2	4	2	4	0	0	0	3	3	2	1	1	1	3	1	3	0	0	0	2	2	2	1	1	0	2	1	2	0	0	0	40	32.2
A0A140T8N0;P01639	A0A140T8N0;P01639	4;4	4;4	4;4	Ig kappa chain V-V region MOPC 41	Gm5571	tr|A0A140T8N0|A0A140T8N0_MOUSE Isoform of P01639, Ig-like domain-containing protein (Fragment) OS=Mus musculus (Mouse) OX=10090 GN=Igkv9-120 PE=1 SV=2;sp|P01639|KV5A7_MOUSE Ig kappa chain V-V region MOPC 41 OS=Mus musculus (Mouse) OX=10090 GN=Gm5571 PE=1 S	2	4	4	4	3	1	2	4	2	2	3	2	2	0	0	0	3	1	2	4	2	2	3	2	2	0	0	0	3	1	2	4	2	2	3	2	2	0	0	0	30.8	30.8
A0A140T8N3;A0A075B666	A0A140T8N3	3;1	3;1	3;1			tr|A0A140T8N3|A0A140T8N3_MOUSE Ig-like domain-containing protein OS=Mus musculus (Mouse) OX=10090 GN=Igkv13-84 PE=4 SV=2	2	3	3	3	2	2	3	2	1	2	3	3	3	0	0	0	2	2	3	2	1	2	3	3	3	0	0	0	2	2	3	2	1	2	3	3	3	0	0	0	32.2	32.2
A0A140T8N5	A0A140T8N5	5	2	2			tr|A0A140T8N5|A0A140T8N5_MOUSE Ig-like domain-containing protein OS=Mus musculus (Mouse) OX=10090 GN=Igkv6-23 PE=4 SV=2	1	5	2	2	4	3	5	3	2	3	4	3	3	0	0	0	1	0	2	1	0	1	1	1	0	0	0	0	1	0	2	1	0	1	1	1	0	0	0	0	40	18.3
A0A140T8N7	A0A140T8N7	5	1	0			tr|A0A140T8N7|A0A140T8N7_MOUSE Ig-like domain-containing protein OS=Mus musculus (Mouse) OX=10090 GN=Igkv6-25 PE=4 SV=2	1	5	1	0	5	4	4	3	3	3	4	3	4	0	0	0	1	1	1	0	0	0	1	0	1	0	0	0	0	0	0	0	0	0	0	0	0	0	0	0	40	6.1
A0A140T8N8	A0A140T8N8	1	1	1			tr|A0A140T8N8|A0A140T8N8_MOUSE Ig-like domain-containing protein OS=Mus musculus (Mouse) OX=10090 GN=Igkv9-123 PE=4 SV=2	1	1	1	1	1	1	0	0	0	0	0	0	1	0	0	0	1	1	0	0	0	0	0	0	1	0	0	0	1	1	0	0	0	0	0	0	1	0	0	0	13.7	13.7
A0A140T8N9	A0A140T8N9	4	3	3			tr|A0A140T8N9|A0A140T8N9_MOUSE Ig-like domain-containing protein OS=Mus musculus (Mouse) OX=10090 GN=Igkv6-32 PE=4 SV=2	1	4	3	3	4	4	4	4	3	3	3	4	3	0	0	0	3	3	3	3	2	3	3	3	3	0	0	0	3	3	3	3	2	3	3	3	3	0	0	0	40	33.9
A0A140T8P1	A0A140T8P1	4	2	2			tr|A0A140T8P1|A0A140T8P1_MOUSE Ig-like domain-containing protein OS=Mus musculus (Mouse) OX=10090 GN=Igkv6-14 PE=4 SV=2	1	4	2	2	3	3	3	1	1	2	3	2	3	0	0	0	1	1	1	0	0	1	1	1	1	0	0	0	1	1	1	0	0	1	1	1	1	0	0	0	34.8	20.9
A0A140T8P2;A0A075B5N2;A0A0G2JEI6;P01634;A0A075B5N1;A0A0G2JDJ8;P01632	A0A140T8P2;A0A075B5N2;A0A0G2JEI6;P01634	4;3;3;3;1;1;1	3;3;3;2;1;1;1	2;2;2;1;0;0;0	Ig kappa chain V-V region MOPC 21	Igkv6-29	tr|A0A140T8P2|A0A140T8P2_MOUSE Ig-like domain-containing protein OS=Mus musculus (Mouse) OX=10090 GN=Igkv6-20 PE=4 SV=2;tr|A0A075B5N2|A0A075B5N2_MOUSE Ig-like domain-containing protein OS=Mus musculus (Mouse) OX=10090 GN=Igkv6-29 PE=4 SV=7;tr|A0A0G2JEI6|A0	7	4	3	2	3	3	3	4	2	3	3	3	3	0	0	0	2	2	2	3	1	3	3	2	3	0	0	0	2	1	1	2	1	2	2	1	2	0	0	0	40	33.9
A0A140T8P3	A0A140T8P3	1	1	1			tr|A0A140T8P3|A0A140T8P3_MOUSE Ig-like domain-containing protein OS=Mus musculus (Mouse) OX=10090 GN=Igkv15-103 PE=4 SV=2	1	1	1	1	1	1	1	1	1	1	1	1	1	0	0	0	1	1	1	1	1	1	1	1	1	0	0	0	1	1	1	1	1	1	1	1	1	0	0	0	9.6	9.6
A0A140T8P4	A0A140T8P4	1	1	1			tr|A0A140T8P4|A0A140T8P4_MOUSE Ig-like domain-containing protein OS=Mus musculus (Mouse) OX=10090 GN=Igkv3-9 PE=4 SV=2	1	1	1	1	1	0	1	0	0	0	1	0	0	0	0	0	1	0	1	0	0	0	1	0	0	0	0	0	1	0	1	0	0	0	1	0	0	0	0	0	9.2	9.2
A0A140T8P5	A0A140T8P5	5	2	2			tr|A0A140T8P5|A0A140T8P5_MOUSE Ig-like domain-containing protein OS=Mus musculus (Mouse) OX=10090 GN=Igkv8-24 PE=4 SV=2	1	5	2	2	5	4	4	2	5	4	5	5	5	0	0	0	2	2	2	1	2	1	2	2	2	0	0	0	2	2	2	1	2	1	2	2	2	0	0	0	35.5	17.4
A0A140T8P6	A0A140T8P6	3	2	2			tr|A0A140T8P6|A0A140T8P6_MOUSE Ig-like domain-containing protein OS=Mus musculus (Mouse) OX=10090 GN=Igkv12-46 PE=1 SV=2	1	3	2	2	3	3	2	2	2	2	2	3	3	0	0	0	2	2	1	1	1	1	1	2	2	0	0	0	2	2	1	1	1	1	1	2	2	0	0	0	40.9	29.6
A0A140T8P7	A0A140T8P7	5	1	1			tr|A0A140T8P7|A0A140T8P7_MOUSE Ig-like domain-containing protein OS=Mus musculus (Mouse) OX=10090 GN=Igkv8-21 PE=1 SV=2	1	5	1	1	5	4	4	3	5	5	5	5	5	0	0	0	1	1	1	1	1	1	1	1	1	0	0	0	1	1	1	1	1	1	1	1	1	0	0	0	33.3	7.5
A0A140T8P9;P01638;P01637	A0A140T8P9;P01638;P01637	4;4;2	4;4;2	3;3;1	Ig kappa chain V-V region L6;Ig kappa chain V-V region T1		tr|A0A140T8P9|A0A140T8P9_MOUSE Ig-like domain-containing protein OS=Mus musculus (Mouse) OX=10090 GN=Igkv14-111 PE=4 SV=2;sp|P01638|KV5A6_MOUSE Ig kappa chain V-V region L6 OS=Mus musculus (Mouse) OX=10090 GN=- PE=4 SV=1;sp|P01637|KV5A5_MOUSE Ig kappa chai	3	4	4	3	3	3	3	3	2	3	4	2	3	0	0	0	3	3	3	3	2	3	4	2	3	0	0	0	2	2	2	2	1	2	3	1	2	0	0	0	35	35
A0A140T8Q3;P01633	A0A140T8Q3;P01633	5;3	5;3	1;1	Ig kappa chain V19-17	Igk-V19-17	tr|A0A140T8Q3|A0A140T8Q3_MOUSE Isoform of P01633, Ig-like domain-containing protein (Fragment) OS=Mus musculus (Mouse) OX=10090 GN=Igkv6-17 PE=1 SV=2;sp|P01633|KV5A1_MOUSE Ig kappa chain V19-17 OS=Mus musculus (Mouse) OX=10090 GN=Igk-V19-17 PE=1 SV=1	2	5	5	1	5	4	4	4	4	3	3	4	3	0	0	0	5	4	4	4	4	3	3	4	3	0	0	0	1	1	1	1	1	1	1	1	1	0	0	0	40	40
A0A140T8T5	A0A140T8T5	14	1	1			tr|A0A140T8T5|A0A140T8T5_MOUSE Isoform of P27546, Microtubule-associated protein OS=Mus musculus (Mouse) OX=10090 GN=Map4 PE=1 SV=1	1	14	1	1	14	9	10	3	1	1	1	0	1	0	0	0	1	0	1	0	0	0	0	0	0	0	0	0	1	0	1	0	0	0	0	0	0	0	0	0	43	3.1
A0A1B0GRM4;P60469-2;P60469;A0A087WPJ3;A0A087WPM2;B8QI36;B2RXW8;B2RXQ2	A0A1B0GRM4;P60469-2;P60469;A0A087WPJ3;A0A087WPM2;B8QI36;B2RXW8;B2RXQ2	2;2;2;1;1;1;1;1	2;2;2;1;1;1;1;1	2;2;2;1;1;1;1;1	Liprin-alpha-3	Ppfia3;Ppfia4;Ppfia1	tr|A0A1B0GRM4|A0A1B0GRM4_MOUSE Isoform of P60469, Liprin-alpha-3 (Fragment) OS=Mus musculus (Mouse) OX=10090 GN=Ppfia3 PE=1 SV=1;sp|P60469-2|LIPA3-2_MOUSE Isoform of P60469, Isoform 2 of Liprin-alpha-3 OS=Mus musculus (Mouse) OX=10090 GN=Ppfia3 PE=1 SV=2;s	8	2	2	2	0	0	0	0	1	1	0	0	0	0	0	0	0	0	0	0	1	1	0	0	0	0	0	0	0	0	0	0	1	1	0	0	0	0	0	0	1.5	1.5
A0A1B0GSR9;A0A1B0GSX0;P06151	A0A1B0GSR9;A0A1B0GSX0;P06151	2;2;2	2;2;2	2;2;2	L-lactate dehydrogenase A chain	Ldha	tr|A0A1B0GSR9|A0A1B0GSR9_MOUSE Isoform of P06151, L-lactate dehydrogenase OS=Mus musculus (Mouse) OX=10090 GN=Ldha PE=1 SV=1;tr|A0A1B0GSX0|A0A1B0GSX0_MOUSE Isoform of P06151, L-lactate dehydrogenase OS=Mus musculus (Mouse) OX=10090 GN=Ldha PE=1 SV=1;sp|P06	3	2	2	2	0	0	0	0	0	0	0	0	2	0	0	0	0	0	0	0	0	0	0	0	2	0	0	0	0	0	0	0	0	0	0	0	2	0	0	0	6.7	6.7
A0A1C7ZMY3;D3Z5K8;Q80Z38-3;Q80Z38-2;Q80Z38	A0A1C7ZMY3;D3Z5K8;Q80Z38-3;Q80Z38-2;Q80Z38	2;2;2;2;2	2;2;2;2;2	2;2;2;2;2	SH3 and multiple ankyrin repeat domains protein 2	Shank2	tr|A0A1C7ZMY3|A0A1C7ZMY3_MOUSE Isoform of Q80Z38, SH3 and multiple ankyrin repeat domains protein 2 OS=Mus musculus (Mouse) OX=10090 GN=Shank2 PE=1 SV=1;tr|D3Z5K8|D3Z5K8_MOUSE Isoform of Q80Z38, SH3 and multiple ankyrin repeat domains protein 2 OS=Mus musc	5	2	2	2	0	0	0	1	2	1	0	0	0	0	0	0	0	0	0	1	2	1	0	0	0	0	0	0	0	0	0	1	2	1	0	0	0	0	0	0	1.7	1.7
J3QNG8;J3KMJ8;J3QPL7;A0A1D5RLL5;Q3UZ57	J3QNG8;J3KMJ8;J3QPL7;A0A1D5RLL5;Q3UZ57	1;1;1;1;1	1;1;1;1;1	1;1;1;1;1	Axonemal dynein light chain domain-containing protein 1	Axdnd1	tr|J3QNG8|J3QNG8_MOUSE Isoform of Q3UZ57, Axonemal dynein light chain domain-containing protein 1 (Fragment) OS=Mus musculus (Mouse) OX=10090 GN=Axdnd1 PE=1 SV=1;tr|J3KMJ8|J3KMJ8_MOUSE Isoform of Q3UZ57, Axonemal dynein light chain domain-containing protei	5	1	1	1	0	0	0	0	0	0	1	0	0	0	0	0	0	0	0	0	0	0	1	0	0	0	0	0	0	0	0	0	0	0	1	0	0	0	0	0	3.4	3.4
A0A1D5RLS2;A0A1D5RM23;Q9CQF3;A0A1D5RLT7	A0A1D5RLS2;A0A1D5RM23;Q9CQF3;A0A1D5RLT7	2;2;2;1	2;2;2;1	2;2;2;1	Cleavage and polyadenylation specificity factor subunit 5	Nudt21	tr|A0A1D5RLS2|A0A1D5RLS2_MOUSE Isoform of Q9CQF3, Nudix hydrolase domain-containing protein (Fragment) OS=Mus musculus (Mouse) OX=10090 GN=Nudt21 PE=1 SV=1;tr|A0A1D5RM23|A0A1D5RM23_MOUSE Isoform of Q9CQF3, Cleavage and polyadenylation specificity factor su	4	2	2	2	2	1	1	1	0	0	1	0	0	0	0	0	2	1	1	1	0	0	1	0	0	0	0	0	2	1	1	1	0	0	1	0	0	0	0	0	16	16
A0A1D5RM83;E9PUA3;Q8R0S2;Q8R0S2-2;A0A5F8MPT9;D3Z6V7;D3Z5I6;A4GZ26;E9QAD8;Q3TES0;Q5DU25	A0A1D5RM83;E9PUA3;Q8R0S2;Q8R0S2-2;A0A5F8MPT9	4;4;4;4;2;1;1;1;1;1;1	4;4;4;4;2;1;1;1;1;1;1	4;4;4;4;2;1;1;1;1;1;1	IQ motif and SEC7 domain-containing protein 1	Iqsec1	tr|A0A1D5RM83|A0A1D5RM83_MOUSE Isoform of Q8R0S2, SEC7 domain-containing protein OS=Mus musculus (Mouse) OX=10090 GN=Iqsec1 PE=1 SV=1;tr|E9PUA3|E9PUA3_MOUSE Isoform of Q8R0S2, SEC7 domain-containing protein OS=Mus musculus (Mouse) OX=10090 GN=Iqsec1 PE=1 S	11	4	4	4	1	0	0	2	0	3	0	0	0	0	0	0	1	0	0	2	0	3	0	0	0	0	0	0	1	0	0	2	0	3	0	0	0	0	0	0	4.4	4.4
A0A1L1SQZ2;A0A571BET0;P97445;A0A571BF18;A0A087WS83;E9Q1R5;Q61290	A0A1L1SQZ2;A0A571BET0;P97445;A0A571BF18;A0A087WS83;E9Q1R5;Q61290	2;2;2;1;1;1;1	2;2;2;1;1;1;1	2;2;2;1;1;1;1	Voltage-dependent P/Q-type calcium channel subunit alpha-1A;Voltage-dependent R-type calcium channel subunit alpha-1E	Cacna1a;Cacna1e	tr|A0A1L1SQZ2|A0A1L1SQZ2_MOUSE Isoform of P97445, Voltage-dependent P/Q-type calcium channel subunit alpha (Fragment) OS=Mus musculus (Mouse) OX=10090 GN=Cacna1a PE=1 SV=1;tr|A0A571BET0|A0A571BET0_MOUSE Isoform of P97445, Voltage-dependent P/Q-type calcium	7	2	2	2	0	1	0	1	1	1	0	0	0	0	0	0	0	1	0	1	1	1	0	0	0	0	0	0	0	1	0	1	1	1	0	0	0	0	0	0	1	1
A0A1L1SRW0;P14206	A0A1L1SRW0;P14206	1;1	1;1	1;1	40S ribosomal protein SA	Rpsa	tr|A0A1L1SRW0|A0A1L1SRW0_MOUSE Isoform of P14206, 40S ribosomal protein SA (Fragment) OS=Mus musculus (Mouse) OX=10090 GN=Rpsa PE=1 SV=1;sp|P14206|RSSA_MOUSE 40S ribosomal protein SA OS=Mus musculus (Mouse) OX=10090 GN=Rpsa PE=1 SV=4	2	1	1	1	0	0	0	0	0	1	0	0	0	0	0	0	0	0	0	0	0	1	0	0	0	0	0	0	0	0	0	0	0	1	0	0	0	0	0	0	14	14
A0A1L1SRX2;O08739;A0A0G2JFD4;Q3V1D3	A0A1L1SRX2;O08739	5;5;1;1	4;4;1;1	4;4;1;1	AMP deaminase 3	Ampd3	tr|A0A1L1SRX2|A0A1L1SRX2_MOUSE Isoform of O08739, AMP deaminase OS=Mus musculus (Mouse) OX=10090 GN=Ampd3 PE=1 SV=1;sp|O08739|AMPD3_MOUSE AMP deaminase 3 OS=Mus musculus (Mouse) OX=10090 GN=Ampd3 PE=1 SV=2	4	5	4	4	0	0	0	2	4	3	0	0	0	0	0	0	0	0	0	1	3	2	0	0	0	0	0	0	0	0	0	1	3	2	0	0	0	0	0	0	7.1	5.9
A0A1L1STE6;Q9D6R2;Q9D6R2-2	A0A1L1STE6;Q9D6R2;Q9D6R2-2	10;10;8	10;10;8	10;10;8	Isocitrate dehydrogenase [NAD] subunit alpha, mitochondrial	Idh3a	tr|A0A1L1STE6|A0A1L1STE6_MOUSE Isoform of Q9D6R2, Isocitrate dehydrogenase [NAD] subunit, mitochondrial OS=Mus musculus (Mouse) OX=10090 GN=Idh3a PE=1 SV=1;sp|Q9D6R2|IDH3A_MOUSE Isocitrate dehydrogenase [NAD] subunit alpha, mitochondrial OS=Mus musculus (M	3	10	10	10	10	9	6	8	6	5	2	6	9	0	0	0	10	9	6	8	6	5	2	6	9	0	0	0	10	9	6	8	6	5	2	6	9	0	0	0	31.5	31.5
A0A1L1SUX8;P01831	A0A1L1SUX8;P01831	1;1	1;1	1;1	Thy-1 membrane glycoprotein	Thy1	tr|A0A1L1SUX8|A0A1L1SUX8_MOUSE Isoform of P01831, Ig-like domain-containing protein (Fragment) OS=Mus musculus (Mouse) OX=10090 GN=Thy1 PE=1 SV=1;sp|P01831|THY1_MOUSE Thy-1 membrane glycoprotein OS=Mus musculus (Mouse) OX=10090 GN=Thy1 PE=1 SV=1	2	1	1	1	0	0	0	1	0	0	1	0	0	0	0	0	0	0	0	1	0	0	1	0	0	0	0	0	0	0	0	1	0	0	1	0	0	0	0	0	12	12
A1BN54;A0A1L1SV25;Q7TPR4;P57780;A0A1L1SVJ6;E9Q2W9	A1BN54;A0A1L1SV25;Q7TPR4;P57780;A0A1L1SVJ6;E9Q2W9	2;2;2;2;1;1	2;2;2;2;1;1	2;2;2;2;1;1	Alpha-actinin-1;Alpha-actinin-4	Actn1;Actn4	tr|A1BN54|A1BN54_MOUSE Isoform of Q7TPR4, Alpha actinin 1a OS=Mus musculus (Mouse) OX=10090 GN=Actn1 PE=1 SV=1;tr|A0A1L1SV25|A0A1L1SV25_MOUSE Isoform of P57780, Alpha-actinin-4 OS=Mus musculus (Mouse) OX=10090 GN=Actn4 PE=1 SV=1;sp|Q7TPR4|ACTN1_MOUSE Alpha	6	2	2	2	0	1	0	1	2	2	0	0	0	0	0	0	0	1	0	1	2	2	0	0	0	0	0	0	0	1	0	1	2	2	0	0	0	0	0	0	2.5	2.5
A0A1W2P6F6;A0A1W2P7Q9;Q60605-2;Q60605;A0A1W2P6G5;Q8CI43	A0A1W2P6F6;A0A1W2P7Q9;Q60605-2;Q60605;A0A1W2P6G5	5;5;5;5;4;1	5;5;5;5;4;1	5;5;5;5;4;1	Myosin light polypeptide 6	Myl6	tr|A0A1W2P6F6|A0A1W2P6F6_MOUSE Isoform of Q60605, Myosin light polypeptide 6 OS=Mus musculus (Mouse) OX=10090 GN=Myl6 PE=1 SV=1;tr|A0A1W2P7Q9|A0A1W2P7Q9_MOUSE Isoform of Q60605, Myosin light polypeptide 6 OS=Mus musculus (Mouse) OX=10090 GN=Myl6 PE=1 SV=1;	6	5	5	5	2	3	2	3	3	4	0	2	2	0	0	0	2	3	2	3	3	4	0	2	2	0	0	0	2	3	2	3	3	4	0	2	2	0	0	0	34.2	34.2
A0A1W2P7B6;Q9D172	A0A1W2P7B6;Q9D172	1;1	1;1	1;1	ES1 protein homolog, mitochondrial	D10Jhu81e	tr|A0A1W2P7B6|A0A1W2P7B6_MOUSE Isoform of Q9D172, Glutamine amidotransferase-like class 1 domain-containing protein 3A, mitochondrial (Fragment) OS=Mus musculus (Mouse) OX=10090 GN=Gatd3a PE=1 SV=1;sp|Q9D172|GAL3A_MOUSE Glutamine amidotransferase-like clas	2	1	1	1	0	0	1	0	0	0	1	0	1	0	0	0	0	0	1	0	0	0	1	0	1	0	0	0	0	0	1	0	0	0	1	0	1	0	0	0	12.8	12.8
A0A1W2P7Y9;Q810U4;Q810U4-3;A0A1W2P814;Q810U4-5	A0A1W2P7Y9;Q810U4;Q810U4-3	7;6;6;1;1	1;0;0;1;1	1;0;0;1;1	Neuronal cell adhesion molecule	Nrcam	tr|A0A1W2P7Y9|A0A1W2P7Y9_MOUSE Isoform of Q810U4, Neuronal cell adhesion molecule OS=Mus musculus (Mouse) OX=10090 GN=Nrcam PE=1 SV=1;sp|Q810U4|NRCAM_MOUSE Neuronal cell adhesion molecule OS=Mus musculus (Mouse) OX=10090 GN=Nrcam PE=1 SV=2;sp|Q810U4-3|NRCA	5	7	1	1	0	0	0	0	0	0	6	1	6	0	0	0	0	0	0	0	0	0	0	0	1	0	0	0	0	0	0	0	0	0	0	0	1	0	0	0	7.8	1.5
A0A1Y7VME9;E9Q9B7;A0A1Y7VMH7;A0A1Y7VNF8	A0A1Y7VME9;E9Q9B7;A0A1Y7VMH7;A0A1Y7VNF8	7;7;6;5	7;7;6;5	7;7;6;5		Kidins220	tr|A0A1Y7VME9|A0A1Y7VME9_MOUSE Isoform of E9Q9B7, ANK_REP_REGION domain-containing protein OS=Mus musculus (Mouse) OX=10090 GN=Kidins220 PE=1 SV=1;tr|E9Q9B7|E9Q9B7_MOUSE ANK_REP_REGION domain-containing protein OS=Mus musculus (Mouse) OX=10090 GN=Kidins220	4	7	7	7	0	0	0	2	4	4	0	0	0	0	0	0	0	0	0	2	4	4	0	0	0	0	0	0	0	0	0	2	4	4	0	0	0	0	0	0	4.9	4.9
A0A2I3BQP6;Q923T9-3;Q923T9-2;Q923T9;A0A286YCW8;A0A286YDL6;A0A286YCB8;A0A286YDK9;A0A286YCH4;A0A286YCI7	A0A2I3BQP6;Q923T9-3;Q923T9-2;Q923T9;A0A286YCW8	11;11;11;11;7;5;4;3;3;1	4;4;4;4;3;2;1;1;1;1	4;4;4;4;3;2;1;1;1;1	Calcium/calmodulin-dependent protein kinase type II subunit gamma	Camk2g	tr|A0A2I3BQP6|A0A2I3BQP6_MOUSE Isoform of Q923T9, Protein kinase domain-containing protein OS=Mus musculus (Mouse) OX=10090 GN=Camk2g PE=1 SV=1;sp|Q923T9-3|KCC2G-3_MOUSE Isoform of Q923T9, Isoform 3 of Calcium/calmodulin-dependent protein kinase type II su	10	11	4	4	7	7	8	6	9	10	1	4	2	0	0	0	1	1	2	0	2	3	0	0	0	0	0	0	1	1	2	0	2	3	0	0	0	0	0	0	21.9	9.2
B7ZC11;A0A2I3BRA9;A0A2R8W6K5;A0A2I3BRU6;A0A2K6EDK7;A0A2R8VI79;A0A2R8VK79;Q8BIF2-4;Q8BIF2-5;Q8BP71-6;Q8BIF2-2;Q9JJ43-5;Q8BIF2;Q9JJ43-2;Q8BP71-7;Q9JJ43-4;Q8BP71-8;Q8BP71-3;Q9JJ43-6;Q9JJ43;Q9JJ43-3;Q8BP71-2;Q8BP71-5;Q8BP71	B7ZC11;A0A2I3BRA9;A0A2R8W6K5;A0A2I3BRU6;A0A2K6EDK7;A0A2R8VI79;A0A2R8VK79;Q8BIF2-4;Q8BIF2-5;Q8BP71-6;Q8BIF2-2;Q9JJ43-5;Q8BIF2;Q9JJ43-2;Q8BP71-7;Q9JJ43-4;Q8BP71-8;Q8BP71-3;Q9JJ43-6;Q9JJ43;Q9JJ43-3;Q8BP71-2;Q8BP71-5;Q8BP71	1;1;1;1;1;1;1;1;1;1;1;1;1;1;1;1;1;1;1;1;1;1;1;1	1;1;1;1;1;1;1;1;1;1;1;1;1;1;1;1;1;1;1;1;1;1;1;1	1;1;1;1;1;1;1;1;1;1;1;1;1;1;1;1;1;1;1;1;1;1;1;1	RNA binding protein fox-1 homolog 3;RNA binding protein fox-1 homolog 2;RNA binding protein fox-1 homolog 1	Rbfox3;Rbfox2;Rbfox1	tr|B7ZC11|B7ZC11_MOUSE Isoform of Q8BIF2, RRM domain-containing protein (Fragment) OS=Mus musculus (Mouse) OX=10090 GN=Rbfox3 PE=1 SV=1;tr|A0A2I3BRA9|A0A2I3BRA9_MOUSE Isoform of Q8BP71, RRM domain-containing protein (Fragment) OS=Mus musculus (Mouse) OX=10	24	1	1	1	0	1	1	1	1	1	0	0	0	0	0	0	0	1	1	1	1	1	0	0	0	0	0	0	0	1	1	1	1	1	0	0	0	0	0	0	6.2	6.2
A0A2R8VHK1;Q9D0M3-2;Q9D0M3	A0A2R8VHK1;Q9D0M3-2;Q9D0M3	2;2;2	2;2;2	2;2;2	Cytochrome c1, heme protein, mitochondrial	Cyc1	tr|A0A2R8VHK1|A0A2R8VHK1_MOUSE Isoform of Q9D0M3, Cytochrome c1, heme protein, mitochondrial (Fragment) OS=Mus musculus (Mouse) OX=10090 GN=Cyc1 PE=1 SV=1;sp|Q9D0M3-2|CY1-2_MOUSE Isoform of Q9D0M3, Isoform 2 of Cytochrome c1, heme protein, mitochondrial OS	3	2	2	2	2	2	1	0	1	1	1	1	0	0	0	0	2	2	1	0	1	1	1	1	0	0	0	0	2	2	1	0	1	1	1	1	0	0	0	0	17	17
A0A2R8VI25;Q3TT81;A0A2R8VHP9;B2M1R7;Q61990-2;Q61990-3;Q61990;A0A2R8VHN3;A0A2R8W6L5;A0A2R8VI71;A0A2R8VHY9;A0A2R8VI12;A0A2R8VHI3;A0A2R8VHG2;A0A2R8VKF0;A0A2R8VJY1;A0A2R8VHL8;A0A2R8VHZ0;A0A2R8VKN0;A0A2R8VI73;A0A2R8W6U6;A0A2R8VI92;A0A2R8W6H3	A0A2R8VI25;Q3TT81;A0A2R8VHP9;B2M1R7;Q61990-2;Q61990-3;Q61990;A0A2R8VHN3;A0A2R8W6L5;A0A2R8VI71;A0A2R8VHY9;A0A2R8VI12;A0A2R8VHI3;A0A2R8VHG2;A0A2R8VKF0;A0A2R8VJY1;A0A2R8VHL8;A0A2R8VHZ0;A0A2R8VKN0;A0A2R8VI73;A0A2R8W6U6	4;4;4;4;4;4;4;3;3;3;3;3;2;2;2;2;2;2;2;2;2;1;1	2;2;2;2;2;2;2;1;1;1;1;1;1;1;1;1;1;1;1;1;1;1;1	2;2;2;2;2;2;2;1;1;1;1;1;1;1;1;1;1;1;1;1;1;1;1	Poly(rC)-binding protein 2	Pcbp2	tr|A0A2R8VI25|A0A2R8VI25_MOUSE Isoform of Q61990, Poly(rC)-binding protein 2 OS=Mus musculus (Mouse) OX=10090 GN=Pcbp2 PE=1 SV=1;tr|Q3TT81|Q3TT81_MOUSE Isoform of Q61990, Poly(rC)-binding protein 2 OS=Mus musculus (Mouse) OX=10090 GN=Pcbp2 PE=1 SV=1;tr|A0A	23	4	2	2	3	1	2	1	3	1	0	1	0	0	0	0	1	1	1	1	1	1	0	1	0	0	0	0	1	1	1	1	1	1	0	1	0	0	0	0	16.5	7.6
A0A2R8VHR3;P98064;P98064-2	A0A2R8VHR3;P98064;P98064-2	2;2;2	2;2;2	2;2;2	Mannan-binding lectin serine protease 1;Mannan-binding lectin serine protease 1 heavy chain;Mannan-binding lectin serine protease 1 light chain	Masp1	tr|A0A2R8VHR3|A0A2R8VHR3_MOUSE Isoform of P98064, Mannan-binding lectin serine protease 1 OS=Mus musculus (Mouse) OX=10090 GN=Masp1 PE=4 SV=1;sp|P98064|MASP1_MOUSE Mannan-binding lectin serine protease 1 OS=Mus musculus (Mouse) OX=10090 GN=Masp1 PE=1 SV=2;	3	2	2	2	0	0	2	0	0	0	0	0	0	0	0	0	0	0	2	0	0	0	0	0	0	0	0	0	0	0	2	0	0	0	0	0	0	0	0	0	7.3	7.3
A0A2R8VHR7;A0A2R8W6V9;A0A5F8MPL6;A0A571BE69;Q9Z1S5-2;Q9Z1S5	A0A2R8VHR7;A0A2R8W6V9;A0A5F8MPL6;A0A571BE69;Q9Z1S5-2;Q9Z1S5	2;2;2;2;2;2	2;2;2;2;2;2	2;2;2;2;2;2	Neuronal-specific septin-3	2023-09-03	tr|A0A2R8VHR7|A0A2R8VHR7_MOUSE Isoform of Q9Z1S5, Septin-type G domain-containing protein (Fragment) OS=Mus musculus (Mouse) OX=10090 GN=Sept3 PE=1 SV=1;tr|A0A2R8W6V9|A0A2R8W6V9_MOUSE Isoform of Q9Z1S5, Septin 3 OS=Mus musculus (Mouse) OX=10090 GN=Sept3 PE	6	2	2	2	1	0	0	0	2	0	1	1	0	0	0	0	1	0	0	0	2	0	1	1	0	0	0	0	1	0	0	0	2	0	1	1	0	0	0	0	9.5	9.5
A0A2R8W6J9;Q8R093;Q8CGR7;A0A2R8VHC9;A2APN2	A0A2R8W6J9;Q8R093;Q8CGR7;A0A2R8VHC9;A2APN2	2;2;2;1;1	2;2;2;1;1	2;2;2;1;1	Uridine phosphorylase;Uridine phosphorylase 2	Upp2	tr|A0A2R8W6J9|A0A2R8W6J9_MOUSE Isoform of Q8CGR7, Uridine phosphorylase OS=Mus musculus (Mouse) OX=10090 GN=Upp2 PE=1 SV=1;tr|Q8R093|Q8R093_MOUSE Isoform of Q8CGR7, Uridine phosphorylase OS=Mus musculus (Mouse) OX=10090 GN=Upp2 PE=1 SV=1;sp|Q8CGR7|UPP2_MOU	5	2	2	2	1	0	2	1	1	1	0	0	1	0	0	0	1	0	2	1	1	1	0	0	1	0	0	0	1	0	2	1	1	1	0	0	1	0	0	0	7.5	7.5
A0A2R8W6Z7	A0A2R8W6Z7	1	1	1			tr|A0A2R8W6Z7|A0A2R8W6Z7_MOUSE Isoform of P79621, MHC class II transactivator OS=Mus musculus (Mouse) OX=10090 GN=Ciita PE=4 SV=1	1	1	1	1	0	0	0	0	0	1	0	0	0	0	0	0	0	0	0	0	0	1	0	0	0	0	0	0	0	0	0	0	0	1	0	0	0	0	0	0	24.4	24.4
A0A338P6E5;A0A338P6I6;Q62108-3;Q62108;Q62108-2;G3UZL5	A0A338P6E5;A0A338P6I6;Q62108-3;Q62108;Q62108-2;G3UZL5	2;2;2;2;2;1	2;2;2;2;2;1	2;2;2;2;2;1	Disks large homolog 4	Dlg4	tr|A0A338P6E5|A0A338P6E5_MOUSE Isoform of Q62108, Disks large homolog 4 OS=Mus musculus (Mouse) OX=10090 GN=Dlg4 PE=1 SV=1;tr|A0A338P6I6|A0A338P6I6_MOUSE Isoform of Q62108, Disks large homolog 4 OS=Mus musculus (Mouse) OX=10090 GN=Dlg4 PE=1 SV=1;sp|Q62108-	6	2	2	2	1	0	1	1	1	0	0	0	0	0	0	0	1	0	1	1	1	0	0	0	0	0	0	0	1	0	1	1	1	0	0	0	0	0	0	0	3	3
A0A338P6K2;E9QPE7;A0A2R8VHF9;O08638;O08638-2	A0A338P6K2;E9QPE7;A0A2R8VHF9;O08638;O08638-2	68;67;65;63;61	56;55;53;52;50	56;55;53;52;50	Myosin-11	Myh11	tr|A0A338P6K2|A0A338P6K2_MOUSE Isoform of O08638, Myosin-11 OS=Mus musculus (Mouse) OX=10090 GN=Myh11 PE=1 SV=1;tr|E9QPE7|E9QPE7_MOUSE Isoform of O08638, Myosin-11 OS=Mus musculus (Mouse) OX=10090 GN=Myh11 PE=1 SV=2;tr|A0A2R8VHF9|A0A2R8VHF9_MOUSE Isoform o	5	68	56	56	0	0	2	49	50	49	0	0	0	0	0	0	0	0	0	40	39	37	0	0	0	0	0	0	0	0	0	40	39	37	0	0	0	0	0	0	41.5	34.5
A0A338P729;A0A338P6R8;A0A338P769;B7ZNM7;Q9Z2Q6;A0A338P755	A0A338P729;A0A338P6R8;A0A338P769;B7ZNM7;Q9Z2Q6;A0A338P755	5;5;5;5;5;3	5;5;5;5;5;3	5;5;5;5;5;3	Septin-5	2023-09-05	tr|A0A338P729|A0A338P729_MOUSE Isoform of Q9Z2Q6, Septin-type G domain-containing protein OS=Mus musculus (Mouse) OX=10090 GN=Sept5 PE=1 SV=1;tr|A0A338P6R8|A0A338P6R8_MOUSE Gm49601 readthrough, Septin-type G domain-containing protein OS=Mus musculus (Mouse	6	5	5	5	1	1	2	3	2	3	0	1	1	0	0	0	1	1	2	3	2	3	0	1	1	0	0	0	1	1	2	3	2	3	0	1	1	0	0	0	21.8	21.8
A0A338P6X5;Q8BTU6;P60843;P10630;P10630-2;D6RJ60;D6RJ11	A0A338P6X5;Q8BTU6;P60843;P10630;P10630-2	3;3;3;3;3;1;1	3;3;3;3;3;1;1	2;2;2;2;2;0;0	Eukaryotic initiation factor 4A-I;Eukaryotic initiation factor 4A-II;Eukaryotic initiation factor 4A-II, N-terminally processed	Eif4a2;Eif4a1	tr|A0A338P6X5|A0A338P6X5_MOUSE Isoform of P10630, Eukaryotic initiation factor 4A-II (Fragment) OS=Mus musculus (Mouse) OX=10090 GN=Eif4a2 PE=1 SV=1;tr|Q8BTU6|Q8BTU6_MOUSE Isoform of P10630, Eukaryotic initiation factor 4A-II OS=Mus musculus (Mouse) OX=100	7	3	3	2	1	1	0	1	0	0	0	1	1	0	0	0	1	1	0	1	0	0	0	1	1	0	0	0	0	1	0	1	0	0	0	1	1	0	0	0	11.8	11.8
A0A3P9AQ15;Q8CI52	A0A3P9AQ15;Q8CI52	1;1	1;1	1;1	GRAM domain-containing protein 1C	Gramd1c	tr|A0A3P9AQ15|A0A3P9AQ15_MOUSE Isoform of Q8CI52, VASt domain-containing protein OS=Mus musculus (Mouse) OX=10090 GN=Gramd1c PE=1 SV=1;sp|Q8CI52|ASTRC_MOUSE Protein Aster-C OS=Mus musculus (Mouse) OX=10090 GN=Gramd1c PE=2 SV=2	2	1	1	1	0	1	1	1	1	1	1	1	1	0	0	0	0	1	1	1	1	1	1	1	1	0	0	0	0	1	1	1	1	1	1	1	1	0	0	0	2.8	2.8
A0A3Q4EBK4;Q6P1B9;O08539-2;O08539	A0A3Q4EBK4;Q6P1B9;O08539-2;O08539	3;3;3;3	3;3;3;3	3;3;3;3	Myc box-dependent-interacting protein 1	Bin1	tr|A0A3Q4EBK4|A0A3Q4EBK4_MOUSE Isoform of O08539, Myc box-dependent-interacting protein 1 OS=Mus musculus (Mouse) OX=10090 GN=Bin1 PE=1 SV=1;tr|Q6P1B9|Q6P1B9_MOUSE Isoform of O08539, Bin1 protein OS=Mus musculus (Mouse) OX=10090 GN=Bin1 PE=1 SV=1;sp|O08539	4	3	3	3	0	1	1	2	0	0	0	0	0	0	0	0	0	1	1	2	0	0	0	0	0	0	0	0	0	1	1	2	0	0	0	0	0	0	0	0	12.7	12.7
A0A3Q4EIF7;A0A452J8C1;A0A3Q4EI12;P35293	A0A3Q4EIF7;A0A452J8C1;A0A3Q4EI12;P35293	1;1;1;1	1;1;1;1	1;1;1;1	Ras-related protein Rab-18	Rab18	tr|A0A3Q4EIF7|A0A3Q4EIF7_MOUSE Isoform of P35293, Ras-related protein Rab-18 OS=Mus musculus (Mouse) OX=10090 GN=Rab18 PE=1 SV=1;tr|A0A452J8C1|A0A452J8C1_MOUSE Isoform of P35293, Ras-related protein Rab-18 OS=Mus musculus (Mouse) OX=10090 GN=Rab18 PE=1 SV=	4	1	1	1	1	0	1	0	0	0	0	0	0	0	0	0	1	0	1	0	0	0	0	0	0	0	0	0	1	0	1	0	0	0	0	0	0	0	0	0	26.8	26.8
E9PXB7;G3X9H8;A0A494B9F0;A0A494B953;A0A494BAG2;A0A494BAX0;Q8CFI0-2;Q8CFI0-3;Q8CFI0;A0A494BAE4;A0A494B9L5;A0A494BA39;A0A571BDN7;P46935	E9PXB7;G3X9H8;A0A494B9F0;A0A494B953;A0A494BAG2;A0A494BAX0;Q8CFI0-2;Q8CFI0-3;Q8CFI0;A0A494BAE4;A0A494B9L5;A0A494BA39;A0A571BDN7;P46935	2;2;2;2;2;2;2;2;2;1;1;1;1;1	2;2;2;2;2;2;2;2;2;1;1;1;1;1	2;2;2;2;2;2;2;2;2;1;1;1;1;1	E3 ubiquitin-protein ligase NEDD4-like;E3 ubiquitin-protein ligase NEDD4	Nedd4l;Nedd4	tr|E9PXB7|E9PXB7_MOUSE Isoform of Q8CFI0, E3 ubiquitin-protein ligase OS=Mus musculus (Mouse) OX=10090 GN=Nedd4l PE=1 SV=2;tr|G3X9H8|G3X9H8_MOUSE Isoform of Q8CFI0, E3 ubiquitin-protein ligase OS=Mus musculus (Mouse) OX=10090 GN=Nedd4l PE=1 SV=1;tr|A0A494B	14	2	2	2	0	0	1	0	0	0	1	0	0	0	0	0	0	0	1	0	0	0	1	0	0	0	0	0	0	0	1	0	0	0	1	0	0	0	0	0	3.2	3.2
A0A494B9A7;F8WGL3;P18760;P45591	A0A494B9A7;F8WGL3;P18760	4;4;4;1	4;4;4;1	4;4;4;1	Cofilin-1	Cfl1	tr|A0A494B9A7|A0A494B9A7_MOUSE Isoform of P18760, ADF-H domain-containing protein OS=Mus musculus (Mouse) OX=10090 GN=Cfl1 PE=1 SV=1;tr|F8WGL3|F8WGL3_MOUSE Isoform of P18760, ADF-H domain-containing protein OS=Mus musculus (Mouse) OX=10090 GN=Cfl1 PE=1 SV=	4	4	4	4	2	1	3	1	3	1	1	2	2	0	0	0	2	1	3	1	3	1	1	2	2	0	0	0	2	1	3	1	3	1	1	2	2	0	0	0	28.7	28.7
A0A494B9K4;Q9QYB5-2;Q9QYB5	A0A494B9K4;Q9QYB5-2;Q9QYB5	2;2;2	2;2;2	2;2;2	Gamma-adducin	Add3	tr|A0A494B9K4|A0A494B9K4_MOUSE Isoform of Q9QYB5, Aldolase_II domain-containing protein OS=Mus musculus (Mouse) OX=10090 GN=Add3 PE=1 SV=1;sp|Q9QYB5-2|ADDG-2_MOUSE Isoform of Q9QYB5, Isoform 1 of Gamma-adducin OS=Mus musculus (Mouse) OX=10090 GN=Add3 PE=1	3	2	2	2	0	0	0	2	2	1	0	0	0	0	0	0	0	0	0	2	2	1	0	0	0	0	0	0	0	0	0	2	2	1	0	0	0	0	0	0	3.9	3.9
A0A494BAS8;D3YUM1;Q91YT0;D3YXX5;D6RG60;D3Z0K1;D3Z1U9	A0A494BAS8;D3YUM1;Q91YT0;D3YXX5;D6RG60;D3Z0K1;D3Z1U9	2;2;2;1;1;1;1	2;2;2;1;1;1;1	2;2;2;1;1;1;1	NADH dehydrogenase [ubiquinone] flavoprotein 1, mitochondrial	Ndufv1	tr|A0A494BAS8|A0A494BAS8_MOUSE Isoform of Q91YT0, Complex1_51K domain-containing protein (Fragment) OS=Mus musculus (Mouse) OX=10090 GN=Ndufv1 PE=1 SV=1;tr|D3YUM1|D3YUM1_MOUSE Isoform of Q91YT0, NADH dehydrogenase [ubiquinone] flavoprotein 1, mitochondrial	7	2	2	2	0	0	2	0	0	0	0	0	0	0	0	0	0	0	2	0	0	0	0	0	0	0	0	0	0	0	2	0	0	0	0	0	0	0	0	0	14.1	14.1
A0A494BAW8;Q8K3J1	A0A494BAW8;Q8K3J1	2;2	2;2	2;2	NADH dehydrogenase [ubiquinone] iron-sulfur protein 8, mitochondrial	Ndufs8	tr|A0A494BAW8|A0A494BAW8_MOUSE Isoform of Q8K3J1, NADH dehydrogenase [ubiquinone] iron-sulfur protein 8, mitochondrial (Fragment) OS=Mus musculus (Mouse) OX=10090 GN=Ndufs8 PE=1 SV=1;sp|Q8K3J1|NDUS8_MOUSE NADH dehydrogenase [ubiquinone] iron-sulfur protein	2	2	2	2	0	0	0	2	2	0	0	0	0	0	0	0	0	0	0	2	2	0	0	0	0	0	0	0	0	0	0	2	2	0	0	0	0	0	0	0	29.9	29.9
A0A494BB86;P61164;Q8R5C5;A0A494BAH0;E0CZD4;E0CYB4	A0A494BB86;P61164;Q8R5C5	4;4;3;1;1;1	4;4;3;1;1;1	4;4;3;1;1;1	Alpha-centractin;Beta-centractin	Actr1a;Actr1b	tr|A0A494BB86|A0A494BB86_MOUSE Isoform of P61164, Alpha-centractin OS=Mus musculus (Mouse) OX=10090 GN=Actr1a PE=1 SV=1;sp|P61164|ACTZ_MOUSE Alpha-centractin OS=Mus musculus (Mouse) OX=10090 GN=Actr1a PE=1 SV=1;sp|Q8R5C5|ACTY_MOUSE Beta-centractin OS=Mus m	6	4	4	4	2	3	3	3	3	3	0	1	0	0	0	0	2	3	3	3	3	3	0	1	0	0	0	0	2	3	3	3	3	3	0	1	0	0	0	0	16.9	16.9
A0A494BBD8;P10107	A0A494BBD8;P10107	4;4	4;4	4;4	Annexin A1	Anxa1	tr|A0A494BBD8|A0A494BBD8_MOUSE Isoform of P10107, Annexin OS=Mus musculus (Mouse) OX=10090 GN=Anxa1 PE=1 SV=1;sp|P10107|ANXA1_MOUSE Annexin A1 OS=Mus musculus (Mouse) OX=10090 GN=Anxa1 PE=1 SV=2	2	4	4	4	0	0	0	0	0	0	0	0	4	0	0	0	0	0	0	0	0	0	0	0	4	0	0	0	0	0	0	0	0	0	0	0	4	0	0	0	11.9	11.9
A0A494BBE3;G3X8R0;Q60870	A0A494BBE3;G3X8R0;Q60870	4;4;2	4;4;2	4;4;2	Receptor expression-enhancing protein;Receptor expression-enhancing protein 5	Reep5	tr|A0A494BBE3|A0A494BBE3_MOUSE Isoform of Q60870, Receptor expression-enhancing protein 5 (Fragment) OS=Mus musculus (Mouse) OX=10090 GN=Reep5 PE=1 SV=1;tr|G3X8R0|G3X8R0_MOUSE Isoform of Q60870, Receptor expression-enhancing protein OS=Mus musculus (Mouse)	3	4	4	4	0	0	0	3	4	2	0	0	0	0	0	0	0	0	0	3	4	2	0	0	0	0	0	0	0	0	0	3	4	2	0	0	0	0	0	0	28.2	28.2
A0A571BG20;B1AQX6;B1AQX7;A0A571BDG6;B1AQX9;A0A571BDG0;A0A571BG39;Q9QWI6-3;Q9QWI6-2;Q9QWI6	A0A571BG20;B1AQX6;B1AQX7;A0A571BDG6;B1AQX9;A0A571BDG0;A0A571BG39;Q9QWI6-3;Q9QWI6-2;Q9QWI6	13;13;13;13;13;13;13;9;9;9	13;13;13;13;13;13;13;9;9;9	13;13;13;13;13;13;13;9;9;9	SRC kinase signaling inhibitor 1	Srcin1	tr|A0A571BG20|A0A571BG20_MOUSE Isoform of Q9QWI6, AIP3 domain-containing protein OS=Mus musculus (Mouse) OX=10090 GN=Srcin1 PE=1 SV=1;tr|B1AQX6|B1AQX6_MOUSE Isoform of Q9QWI6, AIP3 domain-containing protein OS=Mus musculus (Mouse) OX=10090 GN=Srcin1 PE=1 S	10	13	13	13	4	1	5	6	6	5	1	2	1	0	0	0	4	1	5	6	6	5	1	2	1	0	0	0	4	1	5	6	6	5	1	2	1	0	0	0	16	16
E0CXZ9;Q3UPV6;A0A571BGH0;A0A571BF54;A0A571BEM7;P62482;A0A571BFX6;A0A571BE49;E0CXI4	E0CXZ9;Q3UPV6;A0A571BGH0;A0A571BF54;A0A571BEM7;P62482	3;3;3;3;3;3;1;1;1	3;3;3;3;3;3;1;1;1	3;3;3;3;3;3;1;1;1	Voltage-gated potassium channel subunit beta-2	Kcnab2	tr|E0CXZ9|E0CXZ9_MOUSE Isoform of P62482, Aldo_ket_red domain-containing protein OS=Mus musculus (Mouse) OX=10090 GN=Kcnab2 PE=1 SV=2;tr|Q3UPV6|Q3UPV6_MOUSE Isoform of P62482, Aldo_ket_red domain-containing protein OS=Mus musculus (Mouse) OX=10090 GN=Kcnab	9	3	3	3	1	3	0	0	0	0	0	0	1	0	0	0	1	3	0	0	0	0	0	0	1	0	0	0	1	3	0	0	0	0	0	0	1	0	0	0	13.7	13.7
A0A571BES1;Q9JME5;A0A571BEW4;A0A571BEC1	A0A571BES1;Q9JME5;A0A571BEW4	11;11;10;1	11;11;10;1	11;11;10;1	AP-3 complex subunit beta-2	Ap3b2	tr|A0A571BES1|A0A571BES1_MOUSE Isoform of Q9JME5, AP-3 complex subunit beta OS=Mus musculus (Mouse) OX=10090 GN=Ap3b2 PE=1 SV=1;sp|Q9JME5|AP3B2_MOUSE AP-3 complex subunit beta-2 OS=Mus musculus (Mouse) OX=10090 GN=Ap3b2 PE=1 SV=2;tr|A0A571BEW4|A0A571BEW4_M	4	11	11	11	5	5	4	1	1	1	0	0	0	0	0	0	5	5	4	1	1	1	0	0	0	0	0	0	5	5	4	1	1	1	0	0	0	0	0	0	11.4	11.4
Q5ND13;Q5ND09;A0A5F8MP96;P28661-6;P28661-5;P28661-4;P28661-3;P28661-2;P28661	Q5ND13;Q5ND09;A0A5F8MP96;P28661-6;P28661-5;P28661-4;P28661-3;P28661-2;P28661	2;2;2;2;2;2;2;2;2	2;2;2;2;2;2;2;2;2	2;2;2;2;2;2;2;2;2	Septin-4	2023-09-04	tr|Q5ND13|Q5ND13_MOUSE Isoform of P28661, Septin-type G domain-containing protein (Fragment) OS=Mus musculus (Mouse) OX=10090 GN=Sept4 PE=1 SV=1;tr|Q5ND09|Q5ND09_MOUSE Isoform of P28661, Septin-type G domain-containing protein (Fragment) OS=Mus musculus (M	9	2	2	2	1	1	1	1	1	1	0	0	0	0	0	0	1	1	1	1	1	1	0	0	0	0	0	0	1	1	1	1	1	1	0	0	0	0	0	0	9.9	9.9
A0A5F8MPK9;Q9EP69	A0A5F8MPK9;Q9EP69	3;3	3;3	3;3	Phosphatidylinositide phosphatase SAC1	Sacm1l	tr|A0A5F8MPK9|A0A5F8MPK9_MOUSE Isoform of Q9EP69, Phosphatidylinositide phosphatase SAC1 OS=Mus musculus (Mouse) OX=10090 GN=Sacm1l PE=4 SV=1;sp|Q9EP69|SAC1_MOUSE Phosphatidylinositide phosphatase SAC1 OS=Mus musculus (Mouse) OX=10090 GN=Sacm1l PE=1 SV=1	2	3	3	3	3	2	3	0	0	0	0	0	0	0	0	0	3	2	3	0	0	0	0	0	0	0	0	0	3	2	3	0	0	0	0	0	0	0	0	0	4.8	4.8
Q3TWS4;E9Q9A3;E9QQ05;A0A5F8MPL3;E9QLK9;Q61548-3;Q61548-2;Q61548;A0A087WSI9;A0A140LHG9;Q7M6Y3-2;Q7M6Y3-3;Q7M6Y3-4;Q7M6Y3-6;Q7M6Y3-5;Q7M6Y3	Q3TWS4;E9Q9A3;E9QQ05;A0A5F8MPL3;E9QLK9;Q61548-3;Q61548-2;Q61548;A0A087WSI9;A0A140LHG9;Q7M6Y3-2;Q7M6Y3-3;Q7M6Y3-4;Q7M6Y3-6;Q7M6Y3-5;Q7M6Y3	4;4;4;4;4;4;4;4;3;2;2;2;2;2;2;2	4;4;4;4;4;4;4;4;3;2;2;2;2;2;2;2	4;4;4;4;4;4;4;4;3;2;2;2;2;2;2;2	Clathrin coat assembly protein AP180;Phosphatidylinositol-binding clathrin assembly protein	Snap91;Picalm	tr|Q3TWS4|Q3TWS4_MOUSE Isoform of Q61548, ENTH domain-containing protein OS=Mus musculus (Mouse) OX=10090 GN=Snap91 PE=1 SV=1;tr|E9Q9A3|E9Q9A3_MOUSE Isoform of Q61548, ENTH domain-containing protein OS=Mus musculus (Mouse) OX=10090 GN=Snap91 PE=1 SV=2;tr|E	16	4	4	4	0	2	3	2	1	2	1	1	2	0	0	0	0	2	3	2	1	2	1	1	2	0	0	0	0	2	3	2	1	2	1	1	2	0	0	0	7.4	7.4
D0VYV6;A0A5F8MPR1;Q9WV92-6;Q9WV92-4;Q9WV92-5;Q9WV92-3;Q9WV92;Q9WV92-2;Q9WV92-8;A0A3B2WD96;A0A3B2WBE1;A0A286YDY4;A7YY80;A0A5F8MPE1;Q9WV92-7;A0A286YD84;A0A286YCT6;A0A286YCY1;A0A286YCY8	D0VYV6;A0A5F8MPR1;Q9WV92-6;Q9WV92-4;Q9WV92-5;Q9WV92-3;Q9WV92;Q9WV92-2;Q9WV92-8;A0A3B2WD96;A0A3B2WBE1;A0A286YDY4;A7YY80;A0A5F8MPE1;Q9WV92-7;A0A286YD84	9;9;9;9;9;9;9;9;9;8;8;8;8;8;8;7;4;4;1	9;9;9;9;9;9;9;9;9;8;8;8;8;8;8;7;4;4;1	9;9;9;9;9;9;9;9;9;8;8;8;8;8;8;7;4;4;1	Band 4.1-like protein 3;Band 4.1-like protein 3, N-terminally processed	Epb4.1l3;Epb41l3	tr|D0VYV6|D0VYV6_MOUSE Isoform of Q9WV92, FERM domain-containing protein OS=Mus musculus (Mouse) OX=10090 GN=Epb41l3 PE=1 SV=1;tr|A0A5F8MPR1|A0A5F8MPR1_MOUSE Isoform of Q9WV92, Band 4.1-like protein 3 OS=Mus musculus (Mouse) OX=10090 GN=Epb41l3 PE=4 SV=1;s	19	9	9	9	5	2	2	3	3	6	0	3	2	0	0	0	5	2	2	3	3	6	0	3	2	0	0	0	5	2	2	3	3	6	0	3	2	0	0	0	14.2	14.2
A0A5F8MPU6;G3UWE1;A0A5F8MQC8;Q52L67;Q9CY27;A0A1D5RLH3	A0A5F8MPU6;G3UWE1;A0A5F8MQC8;Q52L67;Q9CY27;A0A1D5RLH3	2;2;2;2;2;1	2;2;2;2;2;1	2;2;2;2;2;1	Very-long-chain enoyl-CoA reductase	Tecr	tr|A0A5F8MPU6|A0A5F8MPU6_MOUSE Isoform of Q9CY27, Very-long-chain enoyl-CoA reductase (Fragment) OS=Mus musculus (Mouse) OX=10090 GN=Tecr PE=4 SV=1;tr|G3UWE1|G3UWE1_MOUSE Isoform of Q9CY27, Very-long-chain enoyl-CoA reductase OS=Mus musculus (Mouse) OX=100	6	2	2	2	1	0	1	0	0	1	0	0	0	0	0	0	1	0	1	0	0	1	0	0	0	0	0	0	1	0	1	0	0	1	0	0	0	0	0	0	10.7	10.7
A0A5H1ZRK8;P01837	A0A5H1ZRK8;P01837	8;8	8;8	8;8	Ig kappa chain C region		tr|A0A5H1ZRK8|A0A5H1ZRK8_MOUSE Isoform of P01837, Immunoglobulin kappa constant (Fragment) OS=Mus musculus (Mouse) OX=10090 GN=Igkc PE=4 SV=1;sp|P01837|IGKC_MOUSE Immunoglobulin kappa constant OS=Mus musculus (Mouse) OX=10090 GN=Igkc PE=1 SV=2	2	8	8	8	4	5	4	4	3	3	6	3	6	0	0	0	4	5	4	4	3	3	6	3	6	0	0	0	4	5	4	4	3	3	6	3	6	0	0	0	52.3	52.3
A0JNY3;Q8BUV3	A0JNY3;Q8BUV3	11;11	11;11	11;11	Gephyrin;Molybdopterin adenylyltransferase;Molybdopterin molybdenumtransferase	Gphn	tr|A0JNY3|A0JNY3_MOUSE Isoform of Q8BUV3, Molybdopterin molybdenumtransferase OS=Mus musculus (Mouse) OX=10090 GN=Gphn PE=1 SV=1;sp|Q8BUV3|GEPH_MOUSE Gephyrin OS=Mus musculus (Mouse) OX=10090 GN=Gphn PE=1 SV=2	2	11	11	11	8	8	9	2	1	1	0	0	1	0	0	0	8	8	9	2	1	1	0	0	1	0	0	0	8	8	9	2	1	1	0	0	1	0	0	0	17.4	17.4
A2A6Q5;A2A6Q5-3;A2A6Q5-2;Q8R568	A2A6Q5;A2A6Q5-3;A2A6Q5-2	12;12;11;5	12;12;11;5	12;12;11;5	Cell division cycle protein 27 homolog	Cdc27	sp|A2A6Q5|CDC27_MOUSE Cell division cycle protein 27 homolog OS=Mus musculus (Mouse) OX=10090 GN=Cdc27 PE=1 SV=1;sp|A2A6Q5-3|CDC27-3_MOUSE Isoform of A2A6Q5, Isoform 3 of Cell division cycle protein 27 homolog OS=Mus musculus (Mouse) OX=10090 GN=Cdc27 PE=1	4	12	12	12	0	0	0	7	9	8	0	0	0	0	0	0	0	0	0	7	9	8	0	0	0	0	0	0	0	0	0	7	9	8	0	0	0	0	0	0	17.3	17.3
Q4VBE7;A2A9V9;F6SH71;Q8CEZ0	Q4VBE7;A2A9V9;F6SH71	5;5;4;1	5;5;4;1	5;5;4;1		Kctd2	tr|Q4VBE7|Q4VBE7_MOUSE Isoform of Q8CEZ0, BTB domain-containing protein OS=Mus musculus (Mouse) OX=10090 GN=Kctd2 PE=1 SV=1;tr|A2A9V9|A2A9V9_MOUSE Isoform of Q8CEZ0, BTB domain-containing protein OS=Mus musculus (Mouse) OX=10090 GN=Kctd2 PE=1 SV=1;tr|F6SH7	4	5	5	5	5	2	2	0	0	0	0	0	0	0	0	0	5	2	2	0	0	0	0	0	0	0	0	0	5	2	2	0	0	0	0	0	0	0	0	0	36.1	36.1
A2ADB1;A2ADB0;Q62504-3;Q62504-2;Q62504	A2ADB1;A2ADB0;Q62504-3;Q62504-2;Q62504	1;1;1;1;1	1;1;1;1;1	1;1;1;1;1	Msx2-interacting protein	Spen	tr|A2ADB1|A2ADB1_MOUSE Isoform of Q62504, Msx2-interacting protein OS=Mus musculus (Mouse) OX=10090 GN=Spen PE=1 SV=1;tr|A2ADB0|A2ADB0_MOUSE Isoform of Q62504, Msx2-interacting protein OS=Mus musculus (Mouse) OX=10090 GN=Spen PE=1 SV=1;sp|Q62504-3|MINT-3_M	5	1	1	1	0	0	0	1	0	0	0	0	0	0	0	0	0	0	0	1	0	0	0	0	0	0	0	0	0	0	0	1	0	0	0	0	0	0	0	0	0.3	0.3
A2AE27;Q9DBT5	A2AE27;Q9DBT5	34;31	34;31	33;30	AMP deaminase 2	Ampd2	tr|A2AE27|A2AE27_MOUSE Isoform of Q9DBT5, AMP deaminase OS=Mus musculus (Mouse) OX=10090 GN=Ampd2 PE=1 SV=1;sp|Q9DBT5|AMPD2_MOUSE AMP deaminase 2 OS=Mus musculus (Mouse) OX=10090 GN=Ampd2 PE=1 SV=1	2	34	34	33	0	0	0	32	33	30	0	0	0	0	0	0	0	0	0	32	33	30	0	0	0	0	0	0	0	0	0	31	32	29	0	0	0	0	0	0	39.2	39.2
A2AE89;P10649;F6WHQ7;D3YZ29;D3YVP6;D3YX76;A2AE91;E9QAC8;D3YVP5;Q8R5I6;Q80W21;P15626	A2AE89;P10649;F6WHQ7	3;3;2;1;1;1;1;1;1;1;1;1	3;3;2;1;1;1;1;1;1;1;1;1	3;3;2;1;1;1;1;1;1;1;1;1	Glutathione S-transferase Mu 1	Gstm1	tr|A2AE89|A2AE89_MOUSE Isoform of P10649, Glutathione S-transferase Mu 1 OS=Mus musculus (Mouse) OX=10090 GN=Gstm1 PE=1 SV=2;sp|P10649|GSTM1_MOUSE Glutathione S-transferase Mu 1 OS=Mus musculus (Mouse) OX=10090 GN=Gstm1 PE=1 SV=2;tr|F6WHQ7|F6WHQ7_MOUSE Iso	12	3	3	3	0	0	0	0	3	0	0	1	1	0	0	0	0	0	0	0	3	0	0	1	1	0	0	0	0	0	0	0	3	0	0	1	1	0	0	0	15.6	15.6
Q99N15;A2AFQ2;O08756	Q99N15;A2AFQ2;O08756	1;1;1	1;1;1	1;1;1	3-hydroxyacyl-CoA dehydrogenase type-2	Hsd17b10	tr|Q99N15|Q99N15_MOUSE Isoform of O08756, 17beta-hydroxysteroid dehydrogenase type 10/short chain L-3-hydroxyacyl-CoA dehydrogenase OS=Mus musculus (Mouse) OX=10090 GN=Hsd17b10 PE=1 SV=1;tr|A2AFQ2|A2AFQ2_MOUSE Isoform of O08756, 3-hydroxyacyl-CoA dehydroge	3	1	1	1	1	0	1	1	0	1	0	0	0	0	0	0	1	0	1	1	0	1	0	0	0	0	0	0	1	0	1	1	0	1	0	0	0	0	0	0	7.7	7.7
A2AGI2;Q8BYM5;A2AGI3;A2AGI0	A2AGI2;Q8BYM5;A2AGI3;A2AGI0	23;23;20;13	20;20;17;11	19;19;16;11	Neuroligin-3	Nlgn3	tr|A2AGI2|A2AGI2_MOUSE Isoform of Q8BYM5, COesterase domain-containing protein OS=Mus musculus (Mouse) OX=10090 GN=Nlgn3 PE=1 SV=1;sp|Q8BYM5|NLGN3_MOUSE Neuroligin-3 OS=Mus musculus (Mouse) OX=10090 GN=Nlgn3 PE=1 SV=2;tr|A2AGI3|A2AGI3_MOUSE Isoform of Q8BY	4	23	20	19	20	20	19	2	4	2	12	13	10	0	0	0	17	17	16	1	3	1	10	11	8	0	0	0	16	16	15	1	3	1	10	11	8	0	0	0	37.6	34
A2AGS2;P70236;O09110-2;O09110;A0A0R4J1Q6	A2AGS2;P70236	8;8;2;2;1	8;8;2;2;1	8;8;2;2;1	Dual specificity mitogen-activated protein kinase kinase 6	Map2k6	tr|A2AGS2|A2AGS2_MOUSE Isoform of P70236, Protein kinase domain-containing protein OS=Mus musculus (Mouse) OX=10090 GN=Map2k6 PE=1 SV=1;sp|P70236|MP2K6_MOUSE Dual specificity mitogen-activated protein kinase kinase 6 OS=Mus musculus (Mouse) OX=10090 GN=Map	5	8	8	8	0	0	0	7	6	7	0	0	0	0	0	0	0	0	0	7	6	7	0	0	0	0	0	0	0	0	0	7	6	7	0	0	0	0	0	0	33.1	33.1
A2AHJ7;A2AHK0;Q80UP3	A2AHJ7;A2AHK0;Q80UP3	1;1;1	1;1;1	1;1;1	Diacylglycerol kinase;Diacylglycerol kinase zeta	Dgkz	tr|A2AHJ7|A2AHJ7_MOUSE Isoform of Q80UP3, Diacylglycerol kinase OS=Mus musculus (Mouse) OX=10090 GN=Dgkz PE=1 SV=1;tr|A2AHK0|A2AHK0_MOUSE Isoform of Q80UP3, Diacylglycerol kinase OS=Mus musculus (Mouse) OX=10090 GN=Dgkz PE=1 SV=1;sp|Q80UP3|DGKZ_MOUSE Diacy	3	1	1	1	1	0	0	0	0	0	0	0	0	0	0	0	1	0	0	0	0	0	0	0	0	0	0	0	1	0	0	0	0	0	0	0	0	0	0	0	1.6	1.6
A2AI91;A2AI89;A2AI88;A2AI87;P18826-2;P18826	A2AI91;A2AI89;A2AI88;A2AI87;P18826-2;P18826	22;22;22;22;22;22	22;22;22;22;22;22	22;22;22;22;22;22	Phosphorylase b kinase regulatory subunit alpha, skeletal muscle isoform	Phka1	tr|A2AI91|A2AI91_MOUSE Isoform of P18826, Phosphorylase b kinase regulatory subunit OS=Mus musculus (Mouse) OX=10090 GN=Phka1 PE=1 SV=1;tr|A2AI89|A2AI89_MOUSE Isoform of P18826, Phosphorylase b kinase regulatory subunit OS=Mus musculus (Mouse) OX=10090 GN=	6	22	22	22	15	11	10	11	11	9	9	14	12	0	0	0	15	11	10	11	11	9	9	14	12	0	0	0	15	11	10	11	11	9	9	14	12	0	0	0	25.3	25.3
Q8C2Q8;A2AKU9;Q91VR2;A2AKV1;A2AKV2;A2AKV3;A2AKV0	Q8C2Q8;A2AKU9;Q91VR2;A2AKV1;A2AKV2;A2AKV3	6;6;6;4;4;4;2	6;6;6;4;4;4;2	6;6;6;4;4;4;2	ATP synthase subunit gamma;ATP synthase subunit gamma, mitochondrial	Atp5c1	tr|Q8C2Q8|Q8C2Q8_MOUSE Isoform of Q91VR2, ATP synthase subunit gamma OS=Mus musculus (Mouse) OX=10090 GN=Atp5c1 PE=1 SV=1;tr|A2AKU9|A2AKU9_MOUSE Isoform of Q91VR2, ATP synthase subunit gamma OS=Mus musculus (Mouse) OX=10090 GN=Atp5c1 PE=1 SV=1;sp|Q91VR2|AT	7	6	6	6	5	4	5	4	2	5	3	3	5	0	0	0	5	4	5	4	2	5	3	3	5	0	0	0	5	4	5	4	2	5	3	3	5	0	0	0	21.5	21.5
A2AL12;Q8BG05-2;Q8BG05	A2AL12;Q8BG05-2;Q8BG05	2;2;2	2;2;2	2;2;2	Heterogeneous nuclear ribonucleoprotein A3	Hnrnpa3	tr|A2AL12|A2AL12_MOUSE Isoform of Q8BG05, Heterogeneous nuclear ribonucleoprotein A3 OS=Mus musculus (Mouse) OX=10090 GN=Hnrnpa3 PE=1 SV=1;sp|Q8BG05-2|ROA3-2_MOUSE Isoform of Q8BG05, Isoform 2 of Heterogeneous nuclear ribonucleoprotein A3 OS=Mus musculus (	3	2	2	2	0	1	0	2	1	0	0	0	0	0	0	0	0	1	0	2	1	0	0	0	0	0	0	0	0	1	0	2	1	0	0	0	0	0	0	0	8.2	8.2
A2AL71;A2AL77;A2AL83;A2AL79;Q9CR06;Q6P8S1;A2AL74;A2AL78;A2AL76;A2AL75;Q3TU40;A2AL81;Q8CBM2;A2AL85;Q8BSY0-2;Q8BSY0	A2AL71;A2AL77;A2AL83;A2AL79;Q9CR06;Q6P8S1;A2AL74;A2AL78;A2AL76;A2AL75;Q3TU40;A2AL81;Q8CBM2;A2AL85;Q8BSY0-2;Q8BSY0	1;1;1;1;1;1;1;1;1;1;1;1;1;1;1;1	1;1;1;1;1;1;1;1;1;1;1;1;1;1;1;1	1;1;1;1;1;1;1;1;1;1;1;1;1;1;1;1	Aspartyl/asparaginyl beta-hydroxylase	Asph	tr|A2AL71|A2AL71_MOUSE Isoform of Q8BSY0, Asp-B-Hydro_N domain-containing protein (Fragment) OS=Mus musculus (Mouse) OX=10090 GN=Asph PE=1 SV=1;tr|A2AL77|A2AL77_MOUSE Isoform of Q8BSY0, Asp-B-Hydro_N domain-containing protein (Fragment) OS=Mus musculus (Mo	16	1	1	1	1	1	1	1	0	0	1	1	0	0	0	0	1	1	1	1	0	0	1	1	0	0	0	0	1	1	1	1	0	0	1	1	0	0	0	0	24.7	24.7
A2ALL9;Q8C048;Q0VF55;Q6Q477-2;F7AAP4;E9Q828;Q6Q477;A0A1W2P867	A2ALL9;Q8C048;Q0VF55	16;15;15;7;7;7;7;1	9;8;8;2;2;2;2;0	8;7;7;1;1;1;1;0	Calcium-transporting ATPase	Atp2b3	tr|A2ALL9|A2ALL9_MOUSE Isoform of Q0VF55, Calcium-transporting ATPase OS=Mus musculus (Mouse) OX=10090 GN=Atp2b3 PE=1 SV=1;tr|Q8C048|Q8C048_MOUSE Isoform of Q0VF55, Calcium-transporting ATPase OS=Mus musculus (Mouse) OX=10090 GN=Atp2b3 PE=1 SV=1;tr|Q0VF55|	8	16	9	8	3	8	7	5	7	6	8	5	7	0	0	0	2	5	2	1	4	2	3	1	3	0	0	0	1	4	2	1	3	1	2	1	2	0	0	0	16	10.8
A2ALV3;Q62420;Q8BXU5;A2ALV1;F6ZL13;A0A3B2W7K0;Q62419	A2ALV3;Q62420;Q8BXU5;A2ALV1;F6ZL13	5;5;4;3;3;1;1	5;5;4;3;3;1;1	5;5;4;3;3;1;1	Endophilin-A1	Sh3gl2	tr|A2ALV3|A2ALV3_MOUSE Isoform of Q62420, Endophilin-A1 OS=Mus musculus (Mouse) OX=10090 GN=Sh3gl2 PE=1 SV=1;sp|Q62420|SH3G2_MOUSE Endophilin-A1 OS=Mus musculus (Mouse) OX=10090 GN=Sh3gl2 PE=1 SV=2;tr|Q8BXU5|Q8BXU5_MOUSE Isoform of Q62420, BAR domain-conta	7	5	5	5	0	1	2	3	1	1	0	1	2	0	0	0	0	1	2	3	1	1	0	1	2	0	0	0	0	1	2	3	1	1	0	1	2	0	0	0	15.1	15.1
A2ANR6;Q60737	A2ANR6;Q60737	1;1	1;1	1;1	Casein kinase II subunit alpha	Csnk2a1	tr|A2ANR6|A2ANR6_MOUSE Isoform of Q60737, Protein kinase domain-containing protein (Fragment) OS=Mus musculus (Mouse) OX=10090 GN=Csnk2a1 PE=1 SV=1;sp|Q60737|CSK21_MOUSE Casein kinase II subunit alpha OS=Mus musculus (Mouse) OX=10090 GN=Csnk2a1 PE=1 SV=2	2	1	1	1	0	0	0	1	0	0	0	0	0	0	0	0	0	0	0	1	0	0	0	0	0	0	0	0	0	0	0	1	0	0	0	0	0	0	0	0	11.5	11.5
A2ANU3;B1AYD3;B1AYD4;B1AYD5;B1AYD6	A2ANU3;B1AYD3;B1AYD4;B1AYD5;B1AYD6	4;2;2;2;2	4;2;2;2;2	4;2;2;2;2	Synapse differentiation-inducing gene protein 1	Syndig1	sp|A2ANU3|SYNG1_MOUSE Synapse differentiation-inducing gene protein 1 OS=Mus musculus (Mouse) OX=10090 GN=Syndig1 PE=1 SV=1;tr|B1AYD3|B1AYD3_MOUSE Isoform of A2ANU3, Synapse differentiation-inducing gene protein 1 (Fragment) OS=Mus musculus (Mouse) OX=1009	5	4	4	4	2	2	3	0	0	0	0	0	0	0	0	0	2	2	3	0	0	0	0	0	0	0	0	0	2	2	3	0	0	0	0	0	0	0	0	0	15.9	15.9
A2APL5;P43006;P43006-3;P43006-2;F6ZRK3;F7CAM6	A2APL5;P43006;P43006-3;P43006-2;F6ZRK3;F7CAM6	7;7;6;6;4;4	7;7;6;6;4;4	7;7;6;6;4;4	Amino acid transporter;Excitatory amino acid transporter 2	Slc1a2	tr|A2APL5|A2APL5_MOUSE Isoform of P43006, Amino acid transporter OS=Mus musculus (Mouse) OX=10090 GN=Slc1a2 PE=1 SV=1;sp|P43006|EAA2_MOUSE Excitatory amino acid transporter 2 OS=Mus musculus (Mouse) OX=10090 GN=Slc1a2 PE=1 SV=1;sp|P43006-3|EAA2-3_MOUSE Iso	6	7	7	7	3	7	2	3	4	4	5	5	4	0	0	0	3	7	2	3	4	4	5	5	4	0	0	0	3	7	2	3	4	4	5	5	4	0	0	0	13.4	13.4
A2ARP8;Q9QYR6;Q9QYR6-2	A2ARP8;Q9QYR6;Q9QYR6-2	7;7;7	7;7;7	6;6;6	Microtubule-associated protein 1A;MAP1A heavy chain;MAP1 light chain LC2	Map1a	tr|A2ARP8|A2ARP8_MOUSE Isoform of Q9QYR6, Microtubule-associated protein 1A OS=Mus musculus (Mouse) OX=10090 GN=Map1a PE=1 SV=1;sp|Q9QYR6|MAP1A_MOUSE Microtubule-associated protein 1A OS=Mus musculus (Mouse) OX=10090 GN=Map1a PE=1 SV=2;sp|Q9QYR6-2|MAP1A-2_	3	7	7	6	3	3	0	2	2	3	2	1	1	0	0	0	3	3	0	2	2	3	2	1	1	0	0	0	2	2	0	2	2	2	2	1	1	0	0	0	2.8	2.8
A2AS98;P28660-2;P28660;Q8K1X4	A2AS98;P28660-2;P28660;Q8K1X4	2;2;2;1	2;2;2;1	2;2;2;1	Nck-associated protein 1	Nckap1;Nckap1l	tr|A2AS98|A2AS98_MOUSE Isoform of P28660, Nck-associated protein 1 OS=Mus musculus (Mouse) OX=10090 GN=Nckap1 PE=1 SV=1;sp|P28660-2|NCKP1-2_MOUSE Isoform of P28660, Isoform 2 of Nck-associated protein 1 OS=Mus musculus (Mouse) OX=10090 GN=Nckap1 PE=1 SV=2;	4	2	2	2	1	2	2	1	0	1	0	0	1	0	0	0	1	2	2	1	0	1	0	0	1	0	0	0	1	2	2	1	0	1	0	0	1	0	0	0	2.2	2.2
A2ATQ5;P53995	A2ATQ5;P53995	3;3	3;3	3;3	Anaphase-promoting complex subunit 1	Anapc1	tr|A2ATQ5|A2ATQ5_MOUSE Isoform of P53995, Anaphase-promoting complex subunit 1 OS=Mus musculus (Mouse) OX=10090 GN=Anapc1 PE=1 SV=1;sp|P53995|APC1_MOUSE Anaphase-promoting complex subunit 1 OS=Mus musculus (Mouse) OX=10090 GN=Anapc1 PE=1 SV=2	2	3	3	3	0	0	0	1	1	1	0	0	0	0	0	0	0	0	0	1	1	1	0	0	0	0	0	0	0	0	0	1	1	1	0	0	0	0	0	0	2.4	2.4
A2AWI9;A2AWI7;Q8R3V5-3;Q8R3V5-1;Q8R3V5;A0A0G2JEC4;Q9JK48-3;Q9JK48;Q9JK48-2	A2AWI9;A2AWI7;Q8R3V5-3;Q8R3V5-1;Q8R3V5	4;4;4;4;4;1;1;1;1	4;4;4;4;4;1;1;1;1	4;4;4;4;4;1;1;1;1	Endophilin-B2	Sh3glb2	tr|A2AWI9|A2AWI9_MOUSE Isoform of Q8R3V5, Endophilin-B2 OS=Mus musculus (Mouse) OX=10090 GN=Sh3glb2 PE=1 SV=1;tr|A2AWI7|A2AWI7_MOUSE Isoform of Q8R3V5, Endophilin-B2 OS=Mus musculus (Mouse) OX=10090 GN=Sh3glb2 PE=1 SV=1;sp|Q8R3V5-3|SHLB2-3_MOUSE Isoform of	9	4	4	4	0	0	0	2	1	3	0	0	0	0	0	0	0	0	0	2	1	3	0	0	0	0	0	0	0	0	0	2	1	3	0	0	0	0	0	0	9.9	9.9
A3KGU5;E9Q447;P16546-2;A3KGU4;A0A5F8MQC3;REV__A0A0J9YVC1;REV__A0A0J9YUC1;REV__E9Q770;REV__A0A0J9YUS5;REV__E9PVC6;REV__Q6NZJ6-2;REV__E9Q9E1;REV__E9PVC5;REV__Q6NZJ6;P08032	A3KGU5;E9Q447;P16546-2	141;141;140;9;3;1;1;1;1;1;1;1;1;1;1	1;1;1;0;0;0;0;0;0;0;0;0;0;0;0	1;1;1;0;0;0;0;0;0;0;0;0;0;0;0	Spectrin alpha chain, non-erythrocytic 1	Sptan1	tr|A3KGU5|A3KGU5_MOUSE Isoform of P16546, Spectrin alpha chain, non-erythrocytic 1 OS=Mus musculus (Mouse) OX=10090 GN=Sptan1 PE=1 SV=1;tr|E9Q447|E9Q447_MOUSE Isoform of P16546, Spectrin alpha chain, non-erythrocytic 1 OS=Mus musculus (Mouse) OX=10090 GN=S	15	141	1	1	0	0	0	117	128	122	0	0	1	0	0	0	0	0	0	0	0	1	0	0	0	0	0	0	0	0	0	0	0	1	0	0	0	0	0	0	65.5	0.7
A3KGU7;A3KGU9;P16546	A3KGU7;A3KGU9;P16546	144;144;143	144;144;143	4;4;4	Spectrin alpha chain, non-erythrocytic 1	Sptan1	tr|A3KGU7|A3KGU7_MOUSE Isoform of P16546, Spectrin alpha chain, non-erythrocytic 1 OS=Mus musculus (Mouse) OX=10090 GN=Sptan1 PE=1 SV=1;tr|A3KGU9|A3KGU9_MOUSE Isoform of P16546, Spectrin alpha chain, non-erythrocytic 1 OS=Mus musculus (Mouse) OX=10090 GN=S	3	144	144	4	0	0	0	120	131	125	0	0	1	0	0	0	0	0	0	120	131	125	0	0	1	0	0	0	0	0	0	3	3	4	0	0	0	0	0	0	65.6	65.6
Q7M6W1;A3QM89	Q7M6W1;A3QM89	4;4	1;1	1;1	Reticulon	Rtn1	tr|Q7M6W1|Q7M6W1_MOUSE Isoform of Q8K0T0, Reticulon OS=Mus musculus (Mouse) OX=10090 GN=Rtn1 PE=1 SV=1;tr|A3QM89|A3QM89_MOUSE Isoform of Q8K0T0, Reticulon (Fragment) OS=Mus musculus (Mouse) OX=10090 GN=Rtn1 PE=1 SV=1	2	4	1	1	1	1	0	3	1	3	1	0	2	0	0	0	0	0	0	0	1	1	0	0	0	0	0	0	0	0	0	0	1	1	0	0	0	0	0	0	18.8	4.8
A6PWD2-2	A6PWD2-2	1	1	1			sp|A6PWD2-2|FHAD1-2_MOUSE Isoform of A6PWD2, Isoform 2 of Forkhead-associated domain-containing protein 1 OS=Mus musculus (Mouse) OX=10090 GN=Fhad1 PE=4 SV=1	1	1	1	1	1	0	0	0	0	0	0	0	0	0	0	0	1	0	0	0	0	0	0	0	0	0	0	0	1	0	0	0	0	0	0	0	0	0	0	0	3.5	3.5
A7E1Z5;E9Q8N8;O88343-2;O88343	A7E1Z5;E9Q8N8;O88343-2;O88343	3;3;3;3	3;3;3;3	3;3;3;3	Anion exchange protein;Electrogenic sodium bicarbonate cotransporter 1	Slc4a4	tr|A7E1Z5|A7E1Z5_MOUSE Isoform of O88343, Anion exchange protein OS=Mus musculus (Mouse) OX=10090 GN=Slc4a4 PE=1 SV=1;tr|E9Q8N8|E9Q8N8_MOUSE Isoform of O88343, Anion exchange protein OS=Mus musculus (Mouse) OX=10090 GN=Slc4a4 PE=1 SV=1;sp|O88343-2|S4A4-2_M	4	3	3	3	2	3	3	0	1	1	0	0	2	0	0	0	2	3	3	0	1	1	0	0	2	0	0	0	2	3	3	0	1	1	0	0	2	0	0	0	3.3	3.3
A8DUK4;E9Q223;P02088;P02089;CON__P02070;CON__Q3SX09;P02104	A8DUK4;E9Q223;P02088	9;7;6;3;1;1;1	9;7;6;3;1;1;1	9;7;6;3;1;1;1	Hemoglobin subunit beta-1	Hbbt1;Hbb-bs;Hbb-b1	tr|A8DUK4|A8DUK4_MOUSE GLOBIN domain-containing protein OS=Mus musculus (Mouse) OX=10090 GN=Hbb-bs PE=1 SV=1;tr|E9Q223|E9Q223_MOUSE Isoform of A8DUK4, GLOBIN domain-containing protein (Fragment) OS=Mus musculus (Mouse) OX=10090 GN=Hbb-bs PE=1 SV=1;sp|P0208	7	9	9	9	6	9	8	6	9	8	6	5	8	0	0	0	6	9	8	6	9	8	6	5	8	0	0	0	6	9	8	6	9	8	6	5	8	0	0	0	68	68
B0F2B4	B0F2B4	20	16	16	Neuroligin 4-like	Nlgn4l	sp|B0F2B4|NLGN4_MOUSE Neuroligin 4-like OS=Mus musculus (Mouse) OX=10090 GN=Nlgn4l PE=1 SV=1	1	20	16	16	20	16	18	2	2	2	6	5	6	0	0	0	16	12	14	0	0	0	3	2	3	0	0	0	16	12	14	0	0	0	3	2	3	0	0	0	28	23.2
B0QZN5;P63044;P63024	B0QZN5;P63044;P63024	5;5;3	5;5;3	4;4;2	Vesicle-associated membrane protein 2;Vesicle-associated membrane protein 3	Vamp2;Vamp3	tr|B0QZN5|B0QZN5_MOUSE Isoform of P63044, V-SNARE coiled-coil homology domain-containing protein OS=Mus musculus (Mouse) OX=10090 GN=Vamp2 PE=1 SV=1;sp|P63044|VAMP2_MOUSE Vesicle-associated membrane protein 2 OS=Mus musculus (Mouse) OX=10090 GN=Vamp2 PE=1	3	5	5	4	3	3	2	1	0	0	0	0	4	0	0	0	3	3	2	1	0	0	0	0	4	0	0	0	2	2	1	0	0	0	0	0	4	0	0	0	42.3	42.3
F2Z488;B0QZW1;G5E863;Q9Z2W9;Q7TNB5;Q9Z2W8;F6YNQ1;P23818	F2Z488;B0QZW1;G5E863;Q9Z2W9;Q7TNB5;Q9Z2W8	5;5;4;4;3;3;2;2	5;5;4;4;3;3;2;2	2;2;1;2;1;1;1;1	Glutamate receptor 3;Glutamate receptor 4	Gria3;Gria4;Gria1	tr|F2Z488|F2Z488_MOUSE Isoform of Q9Z2W9, Glutamate receptor 3 OS=Mus musculus (Mouse) OX=10090 GN=Gria3 PE=1 SV=1;tr|B0QZW1|B0QZW1_MOUSE Isoform of Q9Z2W9, Glutamate receptor 3 OS=Mus musculus (Mouse) OX=10090 GN=Gria3 PE=1 SV=1;tr|G5E863|G5E863_MOUSE Iso	8	5	5	2	3	1	3	1	1	1	2	0	2	0	0	0	3	1	3	1	1	1	2	0	2	0	0	0	2	1	1	1	1	1	1	0	0	0	0	0	7.1	7.1
B7ZC46;B1AQY9;B1AQZ0;Q8CHH9;Q8CHH9-2	B7ZC46;B1AQY9;B1AQZ0;Q8CHH9;Q8CHH9-2	6;6;6;6;6	4;4;4;4;4	4;4;4;4;4	Septin-8	2023-09-08	tr|B7ZC46|B7ZC46_MOUSE Isoform of Q8CHH9, Septin-type G domain-containing protein OS=Mus musculus (Mouse) OX=10090 GN=Sept8 PE=1 SV=1;tr|B1AQY9|B1AQY9_MOUSE Isoform of Q8CHH9, Septin-type G domain-containing protein OS=Mus musculus (Mouse) OX=10090 GN=Sept	5	6	4	4	1	0	0	3	1	3	0	1	0	0	0	0	1	0	0	2	1	2	0	1	0	0	0	0	1	0	0	2	1	2	0	1	0	0	0	0	13.9	10.5
B1AT60;B1AT59;Q400C8-2;Q400C8	B1AT60;B1AT59;Q400C8-2;Q400C8	3;3;3;3	3;3;3;3	3;3;3;3	Archaemetzincin-2	Amz2	tr|B1AT60|B1AT60_MOUSE Isoform of Q400C8, Archaemetzincin-2 OS=Mus musculus (Mouse) OX=10090 GN=Amz2 PE=1 SV=2;tr|B1AT59|B1AT59_MOUSE Isoform of Q400C8, Archaemetzincin-2 OS=Mus musculus (Mouse) OX=10090 GN=Amz2 PE=1 SV=1;sp|Q400C8-2|AMZ2-2_MOUSE Isoform o	4	3	3	3	1	2	2	2	2	3	1	0	0	0	0	0	1	2	2	2	2	3	1	0	0	0	0	0	1	2	2	2	2	3	1	0	0	0	0	0	9.3	9.3
B1AU25;Q9Z0X1	B1AU25;Q9Z0X1	2;2	2;2	2;2	Apoptosis-inducing factor 1, mitochondrial	Aifm1	tr|B1AU25|B1AU25_MOUSE Isoform of Q9Z0X1, Apoptosis-inducing factor 1, mitochondrial OS=Mus musculus (Mouse) OX=10090 GN=Aifm1 PE=1 SV=1;sp|Q9Z0X1|AIFM1_MOUSE Apoptosis-inducing factor 1, mitochondrial OS=Mus musculus (Mouse) OX=10090 GN=Aifm1 PE=1 SV=1	2	2	2	2	1	1	0	0	0	0	0	0	0	0	0	0	1	1	0	0	0	0	0	0	0	0	0	0	1	1	0	0	0	0	0	0	0	0	0	0	3.6	3.6
B1AV14;Q78IK4	B1AV14;Q78IK4	1;1	1;1	1;1	MICOS complex subunit Mic27	Apool	tr|B1AV14|B1AV14_MOUSE Isoform of Q78IK4, MICOS complex subunit OS=Mus musculus (Mouse) OX=10090 GN=Apool PE=1 SV=1;sp|Q78IK4|MIC27_MOUSE MICOS complex subunit Mic27 OS=Mus musculus (Mouse) OX=10090 GN=Apool PE=1 SV=1	2	1	1	1	0	0	0	1	0	0	0	0	0	0	0	0	0	0	0	1	0	0	0	0	0	0	0	0	0	0	0	1	0	0	0	0	0	0	0	0	5.7	5.7
B1AVY2;P26049	B1AVY2;P26049	15;15	11;11	11;11	Gamma-aminobutyric acid receptor subunit alpha-3	Gabra3	tr|B1AVY2|B1AVY2_MOUSE Isoform of P26049, Gamma-aminobutyric acid receptor subunit alpha-3 OS=Mus musculus (Mouse) OX=10090 GN=Gabra3 PE=1 SV=1;sp|P26049|GBRA3_MOUSE Gamma-aminobutyric acid receptor subunit alpha-3 OS=Mus musculus (Mouse) OX=10090 GN=Gabra	2	15	11	11	12	14	13	1	1	1	2	2	2	0	0	0	9	10	9	0	0	0	0	0	0	0	0	0	9	10	9	0	0	0	0	0	0	0	0	0	33	25.5
B1AWZ5;Q9CQE1	B1AWZ5;Q9CQE1	2;2	2;2	2;2	Protein NipSnap homolog 3B	Nipsnap3b	tr|B1AWZ5|B1AWZ5_MOUSE Isoform of Q9CQE1, Protein NipSnap homolog 3B OS=Mus musculus (Mouse) OX=10090 GN=Nipsnap3b PE=1 SV=1;sp|Q9CQE1|NPS3B_MOUSE Protein NipSnap homolog 3B OS=Mus musculus (Mouse) OX=10090 GN=Nipsnap3b PE=1 SV=1	2	2	2	2	0	0	0	0	0	0	2	1	1	0	0	0	0	0	0	0	0	0	2	1	1	0	0	0	0	0	0	0	0	0	2	1	1	0	0	0	16.2	16.2
F6Q3S1;B1AXV0	F6Q3S1;B1AXV0	1;1	1;1	1;1	DOMON domain-containing protein FRRS1L	Frrs1l	tr|F6Q3S1|F6Q3S1_MOUSE Isoform of B1AXV0, DOMON domain-containing protein FRRS1L (Fragment) OS=Mus musculus (Mouse) OX=10090 GN=Frrs1l PE=1 SV=1;sp|B1AXV0|FRS1L_MOUSE DOMON domain-containing protein FRRS1L OS=Mus musculus (Mouse) OX=10090 GN=Frrs1l PE=1 SV	2	1	1	1	0	1	0	0	0	0	0	0	0	0	0	0	0	1	0	0	0	0	0	0	0	0	0	0	0	1	0	0	0	0	0	0	0	0	0	0	30.2	30.2
B1AXW5;B1AXW6;P35700;B1AXW4	B1AXW5;B1AXW6;P35700;B1AXW4	7;7;7;4	7;7;7;4	6;6;6;4	Peroxiredoxin-1	Prdx1	tr|B1AXW5|B1AXW5_MOUSE Isoform of P35700, Thioredoxin domain-containing protein (Fragment) OS=Mus musculus (Mouse) OX=10090 GN=Prdx1 PE=1 SV=8;tr|B1AXW6|B1AXW6_MOUSE Isoform of P35700, Thioredoxin domain-containing protein (Fragment) OS=Mus musculus (Mouse	4	7	7	6	3	3	3	1	2	2	0	1	1	0	0	0	3	3	3	1	2	2	0	1	1	0	0	0	3	2	3	1	2	2	0	1	1	0	0	0	37.9	37.9
B1AZS9;O08807	B1AZS9;O08807	2;2	1;1	1;1	Peroxiredoxin-4	Prdx4	tr|B1AZS9|B1AZS9_MOUSE Isoform of O08807, Thioredoxin domain-containing protein (Fragment) OS=Mus musculus (Mouse) OX=10090 GN=Prdx4 PE=1 SV=1;sp|O08807|PRDX4_MOUSE Peroxiredoxin-4 OS=Mus musculus (Mouse) OX=10090 GN=Prdx4 PE=1 SV=1	2	2	1	1	1	1	1	1	0	0	0	1	1	0	0	0	1	0	1	1	0	0	0	1	1	0	0	0	1	0	1	1	0	0	0	1	1	0	0	0	8.3	4.8
B2M1R6;P61979-3;P61979;P61979-2;H3BLL4;A0A286YDM3;H3BK96;H3BKD0;H3BKI8;A0A286YCM2;H3BJS9;Q8BT23;A0A286YDH1;A0A286YEC4;H3BLP7	B2M1R6;P61979-3;P61979;P61979-2;H3BLL4;A0A286YDM3;H3BK96;H3BKD0	7;7;7;7;6;4;4;4;3;3;2;1;1;1;1	7;7;7;7;6;4;4;4;3;3;2;1;1;1;1	7;7;7;7;6;4;4;4;3;3;2;1;1;1;1	Heterogeneous nuclear ribonucleoprotein K	Hnrnpk	tr|B2M1R6|B2M1R6_MOUSE Isoform of P61979, Heterogeneous nuclear ribonucleoprotein K OS=Mus musculus (Mouse) OX=10090 GN=Hnrnpk PE=1 SV=1;sp|P61979-3|HNRPK-3_MOUSE Isoform of P61979, Isoform 3 of Heterogeneous nuclear ribonucleoprotein K OS=Mus musculus (Mo	15	7	7	7	3	1	1	5	5	4	1	0	1	0	0	0	3	1	1	5	5	4	1	0	1	0	0	0	3	1	1	5	5	4	1	0	1	0	0	0	21.4	21.4
B2RQS1;Q9ERG2	B2RQS1;Q9ERG2	3;3	3;3	3;3	Striatin-3	Strn3	tr|B2RQS1|B2RQS1_MOUSE Isoform of Q9ERG2, WD_REPEATS_REGION domain-containing protein OS=Mus musculus (Mouse) OX=10090 GN=Strn3 PE=1 SV=1;sp|Q9ERG2|STRN3_MOUSE Striatin-3 OS=Mus musculus (Mouse) OX=10090 GN=Strn3 PE=1 SV=1	2	3	3	3	0	0	2	1	1	0	0	0	0	0	0	0	0	0	2	1	1	0	0	0	0	0	0	0	0	0	2	1	1	0	0	0	0	0	0	0	6	6
B2RXT3;E9Q7L0	B2RXT3;E9Q7L0	13;12	8;7	8;7		Ogdhl	tr|B2RXT3|B2RXT3_MOUSE Isoform of E9Q7L0, Transket_pyr domain-containing protein OS=Mus musculus (Mouse) OX=10090 GN=Ogdhl PE=1 SV=1;tr|E9Q7L0|E9Q7L0_MOUSE Transket_pyr domain-containing protein OS=Mus musculus (Mouse) OX=10090 GN=Ogdhl PE=1 SV=1	2	13	8	8	4	8	7	5	2	2	3	4	6	0	0	0	1	5	3	1	0	1	1	2	1	0	0	0	1	5	3	1	0	1	1	2	1	0	0	0	14.5	9.8
B2RY56;S4R2B0;S4R2J1;S4R2A4;S4R1X9;S4R2F7	B2RY56;S4R2B0	8;6;2;2;1;1	8;6;2;2;1;1	8;6;2;2;1;1	RNA-binding protein 25	Rbm25	sp|B2RY56|RBM25_MOUSE RNA-binding protein 25 OS=Mus musculus (Mouse) OX=10090 GN=Rbm25 PE=1 SV=2;tr|S4R2B0|S4R2B0_MOUSE Isoform of B2RY56, RRM domain-containing protein (Fragment) OS=Mus musculus (Mouse) OX=10090 GN=Rbm25 PE=1 SV=1	6	8	8	8	1	3	6	3	3	2	5	2	4	0	0	0	1	3	6	3	3	2	5	2	4	0	0	0	1	3	6	3	3	2	5	2	4	0	0	0	11.9	11.9
B7ZNL2;Q78ZA7;A0A140LJB5;A0A140LJ37	B7ZNL2;Q78ZA7	5;5;2;1	5;5;2;1	4;4;1;1	Nucleosome assembly protein 1-like 4	Nap1l4	tr|B7ZNL2|B7ZNL2_MOUSE Isoform of Q78ZA7, Nap1l4 protein OS=Mus musculus (Mouse) OX=10090 GN=Nap1l4 PE=1 SV=1;sp|Q78ZA7|NP1L4_MOUSE Nucleosome assembly protein 1-like 4 OS=Mus musculus (Mouse) OX=10090 GN=Nap1l4 PE=1 SV=1	4	5	5	4	2	2	3	1	1	0	0	1	0	0	0	0	2	2	3	1	1	0	0	1	0	0	0	0	2	1	3	1	1	0	0	1	0	0	0	0	17.4	17.4
B8JK33;B8JK32;Q9D0E1-2;Q9D0E1;A0A3Q4EH91;F6W322	B8JK33;B8JK32;Q9D0E1-2;Q9D0E1	3;3;3;3;1;1	3;3;3;3;1;1	3;3;3;3;1;1	Heterogeneous nuclear ribonucleoprotein M	Hnrnpm	tr|B8JK33|B8JK33_MOUSE Isoform of Q9D0E1, Heterogeneous nuclear ribonucleoprotein M OS=Mus musculus (Mouse) OX=10090 GN=Hnrnpm PE=1 SV=1;tr|B8JK32|B8JK32_MOUSE Isoform of Q9D0E1, Heterogeneous nuclear ribonucleoprotein M OS=Mus musculus (Mouse) OX=10090 GN	6	3	3	3	0	0	3	0	1	0	0	0	0	0	0	0	0	0	3	0	1	0	0	0	0	0	0	0	0	0	3	0	1	0	0	0	0	0	0	0	5.8	5.8
CON__REFSEQ:XP_001252647;CON__A2I7N3;CON__A2I7N1;CON__A2I7N0	CON__REFSEQ:XP_001252647;CON__A2I7N3;CON__A2I7N1;CON__A2I7N0	2;2;1;1	2;2;1;1	2;2;1;1			;;;	4	2	2	2	0	0	0	0	0	2	0	0	0	0	0	0	0	0	0	0	0	2	0	0	0	0	0	0	0	0	0	0	0	2	0	0	0	0	0	0	3.8	3.8
CON__ENSEMBL:ENSBTAP00000014147	CON__ENSEMBL:ENSBTAP00000014147	3	2	2				1	3	2	2	2	2	1	1	2	1	1	0	1	0	0	0	1	1	1	1	2	1	1	0	1	0	0	0	1	1	1	1	2	1	1	0	1	0	0	0	32.7	26.5
CON__ENSEMBL:ENSBTAP00000024462;CON__ENSEMBL:ENSBTAP00000024466	CON__ENSEMBL:ENSBTAP00000024462;CON__ENSEMBL:ENSBTAP00000024466	10;5	10;5	10;5			;	2	10	10	10	6	9	7	8	6	8	7	8	8	0	0	0	6	9	7	8	6	8	7	8	8	0	0	0	6	9	7	8	6	8	7	8	8	0	0	0	27.9	27.9
CON__P00761	CON__P00761	5	5	5				1	5	5	5	4	4	4	5	5	4	5	5	5	0	0	0	4	4	4	5	5	4	5	5	5	0	0	0	4	4	4	5	5	4	5	5	5	0	0	0	25.1	25.1
CON__P01966	CON__P01966	3	1	1				1	3	1	1	0	1	2	1	0	1	0	0	2	0	0	0	0	0	1	0	0	0	0	0	1	0	0	0	0	0	1	0	0	0	0	0	1	0	0	0	16.9	10.6
CON__P02533;CON__Q61782	CON__P02533	27;3	15;1	2;1				2	27	15	2	16	15	19	13	11	14	11	10	24	0	0	0	6	6	10	5	3	6	4	3	12	0	0	0	2	2	2	2	1	2	2	1	2	0	0	0	54.2	36
CON__P02538;CON__O95678;CON__Q8VED5;Q8VED5;CON__P05787;E9Q1Z0;P11679;CON__H-INV:HIT000292931;CON__P07744;P07744;CON__Q9DCV7;CON__Q3KNV1;CON__P08729;CON__Q9H552;Q9DCV7;A2AKJ2;E9Q1Y9;CON__Q61726;CON__O43790;CON__Q6NT21;CON__P78385;CON__Q14533;CON__P78386;Q9ERE2;P97861;Q6IMF0;Q9Z2T6	CON__P02538	33;12;10;10;8;8;8;4;4;4;3;3;3;3;3;1;1;1;1;1;1;1;1;1;1;1;1	3;0;0;0;0;0;0;0;0;0;0;0;0;0;0;0;0;0;0;0;0;0;0;0;0;0;0	2;0;0;0;0;0;0;0;0;0;0;0;0;0;0;0;0;0;0;0;0;0;0;0;0;0;0				27	33	3	2	28	25	29	18	21	19	16	14	32	0	0	0	2	2	3	0	3	1	1	0	3	0	0	0	1	1	2	0	2	1	1	0	2	0	0	0	45.4	6.6
CON__P02662	CON__P02662	7	7	7				1	7	7	7	7	5	4	7	5	4	4	4	5	0	0	0	7	5	4	7	5	4	4	4	5	0	0	0	7	5	4	7	5	4	4	4	5	0	0	0	35.7	35.7
CON__P02663	CON__P02663	2	2	2				1	2	2	2	2	0	1	2	2	0	0	0	1	0	0	0	2	0	1	2	2	0	0	0	1	0	0	0	2	0	1	2	2	0	0	0	1	0	0	0	9.2	9.2
CON__P02666	CON__P02666	2	2	2				1	2	2	2	1	1	1	2	1	1	1	1	1	0	0	0	1	1	1	2	1	1	1	1	1	0	0	0	1	1	1	2	1	1	1	1	1	0	0	0	12.4	12.4
CON__P02668	CON__P02668	3	3	3				1	3	3	3	2	1	1	2	1	0	0	0	1	0	0	0	2	1	1	2	1	0	0	0	1	0	0	0	2	1	1	2	1	0	0	0	1	0	0	0	36.7	36.7
CON__P02672	CON__P02672	5	5	5				1	5	5	5	0	4	2	0	5	2	0	0	0	0	0	0	0	4	2	0	5	2	0	0	0	0	0	0	0	4	2	0	5	2	0	0	0	0	0	0	9.3	9.3
CON__P02754	CON__P02754	8	8	8				1	8	8	8	7	1	3	8	1	4	0	1	3	0	0	0	7	1	3	8	1	4	0	1	3	0	0	0	7	1	3	8	1	4	0	1	3	0	0	0	53.1	53.1
CON__P02768-1	CON__P02768-1	6	2	2				1	6	2	2	4	4	5	4	5	4	4	4	5	0	0	0	0	0	1	0	1	0	0	0	1	0	0	0	0	0	1	0	1	0	0	0	1	0	0	0	8.7	3.9
CON__P02769	CON__P02769	23	23	19				1	23	23	19	22	23	22	22	23	22	22	22	22	0	0	0	22	23	22	22	23	22	22	22	22	0	0	0	18	19	18	18	19	18	18	18	18	0	0	0	31.1	31.1
CON__P04259	CON__P04259	33	16	1				1	33	16	1	28	25	28	19	18	18	15	14	32	0	0	0	13	12	15	7	5	5	5	4	15	0	0	0	1	1	1	0	0	0	0	0	1	0	0	0	45.4	27.5
CON__P04264;CON__H-INV:HIT000016045	CON__P04264	45;4	45;4	25;0				2	45	45	25	40	30	37	37	40	40	33	31	42	0	0	0	40	30	37	37	40	40	33	31	42	0	0	0	21	16	19	19	21	21	18	15	24	0	0	0	54.3	54.3
CON__P07477	CON__P07477	1	1	1				1	1	1	1	1	1	1	1	1	1	1	1	1	0	0	0	1	1	1	1	1	1	1	1	1	0	0	0	1	1	1	1	1	1	1	1	1	0	0	0	8.1	8.1
CON__P08727	CON__P08727	8	1	1				1	8	1	1	6	5	5	3	4	4	3	5	7	0	0	0	0	0	0	0	0	0	0	0	1	0	0	0	0	0	0	0	0	0	0	0	1	0	0	0	15.8	2.2
CON__P08779;CON__Q9Z2K1;CON__Q3ZAW8;Q9Z2K1;Q9WTL4	CON__P08779	32;13;13;13;2	32;13;13;13;2	20;5;5;5;2				5	32	32	20	11	13	23	14	10	9	9	10	32	0	0	0	11	13	23	14	10	9	9	10	32	0	0	0	1	4	14	6	2	1	2	3	20	0	0	0	61.3	61.3
CON__P13645;A2A513;CON__P02535-1;P02535-3;P02535-2;P02535;CON__Q7Z3Y7;CON__Q7Z3Y8;CON__Q148H6;CON__Q7Z3Z0	CON__P13645	31;9;9;9;9;9;4;3;3;2	27;7;7;7;7;7;2;2;1;1	24;5;5;5;5;5;1;1;1;1				10	31	27	24	31	26	26	27	28	27	26	23	30	0	0	0	27	23	23	25	25	24	23	20	26	0	0	0	24	20	20	22	22	21	20	18	23	0	0	0	47.2	43
CON__P13646-1	CON__P13646-1	15	9	2				1	15	9	2	8	6	6	6	6	6	5	4	14	0	0	0	2	0	0	0	0	0	0	0	8	0	0	0	0	0	0	0	0	0	0	0	2	0	0	0	28.2	19
CON__P13647	CON__P13647	34	26	4				1	34	26	4	29	28	27	19	21	26	17	18	34	0	0	0	22	23	21	13	15	20	12	13	26	0	0	0	3	4	3	3	3	3	3	3	4	0	0	0	44.7	37.6
CON__P15497;Q00623	CON__P15497	10;1	10;1	10;1				2	10	10	10	4	6	6	5	6	6	9	4	5	0	0	0	4	6	6	5	6	6	9	4	5	0	0	0	4	6	6	5	6	6	9	4	5	0	0	0	43	43
CON__P19013	CON__P19013	14	12	8				1	14	12	8	3	6	2	2	2	2	2	1	13	0	0	0	1	4	0	0	0	0	1	0	11	0	0	0	0	2	0	0	0	0	1	0	7	0	0	0	22.1	20.5
CON__P35527	CON__P35527	29	28	28				1	29	28	28	24	18	25	23	27	27	24	21	29	0	0	0	23	17	24	23	26	26	23	20	28	0	0	0	23	17	24	23	26	26	23	20	28	0	0	0	57.8	56.7
CON__P35908;Q6IFZ9;CON__REFSEQ:XP_932229	CON__P35908	42;3;1	1;0;0	1;0;0				3	42	1	1	35	21	24	31	37	38	25	18	36	0	0	0	1	0	0	0	1	0	0	0	1	0	0	0	1	0	0	0	1	0	0	0	1	0	0	0	75	5.6
CON__P35908v2	CON__P35908v2	42	38	1				1	42	38	1	35	21	25	31	37	39	26	18	36	0	0	0	31	17	21	27	33	35	22	14	32	0	0	0	1	0	1	0	1	1	1	0	1	0	0	0	74.8	71.7
CON__Q04695;CON__Q9C075;CON__Q99PS0;Q99PS0	CON__Q04695	22;1;1;1	13;1;1;1	4;0;0;0				4	22	13	4	14	19	12	7	6	7	5	6	17	0	0	0	6	12	5	2	0	1	0	1	8	0	0	0	1	4	1	1	0	0	0	0	3	0	0	0	46.8	31.5
CON__Q05B55	CON__Q05B55	1	1	1				1	1	1	1	0	0	1	0	0	0	0	0	0	0	0	0	0	0	1	0	0	0	0	0	0	0	0	0	0	0	1	0	0	0	0	0	0	0	0	0	9.2	9.2
CON__Q1A7A4	CON__Q1A7A4	2	2	2				1	2	2	2	0	0	0	1	0	1	0	0	0	0	0	0	0	0	0	1	0	1	0	0	0	0	0	0	0	0	0	1	0	1	0	0	0	0	0	0	1.4	1.4
CON__Q1RMN8	CON__Q1RMN8	4	4	3				1	4	4	3	4	4	3	3	3	2	2	3	3	0	0	0	4	4	3	3	3	2	2	3	3	0	0	0	3	3	3	3	3	2	2	3	3	0	0	0	20.9	20.9
CON__Q2UVX4	CON__Q2UVX4	5	3	3				1	5	3	3	1	0	0	3	3	4	0	0	0	0	0	0	0	0	0	3	3	3	0	0	0	0	0	0	0	0	0	3	3	3	0	0	0	0	0	0	3.5	2.3
CON__Q32MB2;CON__Q3SY84;CON__Q7RTS7	CON__Q32MB2;CON__Q3SY84;CON__Q7RTS7	5;4;4	1;1;1	0;0;0			;;	3	5	1	0	4	3	2	2	2	2	1	0	5	0	0	0	1	0	1	1	1	1	1	0	1	0	0	0	0	0	0	0	0	0	0	0	0	0	0	0	8	2.2
CON__Q3SZR3	CON__Q3SZR3	2	2	2				1	2	2	2	0	0	1	0	0	1	0	0	0	0	0	0	0	0	1	0	0	1	0	0	0	0	0	0	0	0	1	0	0	1	0	0	0	0	0	0	13.4	13.4
CON__Q5D862	CON__Q5D862	2	2	2				1	2	2	2	1	1	1	1	1	1	0	0	1	0	0	0	1	1	1	1	1	1	0	0	1	0	0	0	1	1	1	1	1	1	0	0	1	0	0	0	1	1
CON__Q5XKE5	CON__Q5XKE5	9	1	1				1	9	1	1	7	6	6	6	6	6	5	5	8	0	0	0	0	1	0	0	0	0	0	0	0	0	0	0	0	1	0	0	0	0	0	0	0	0	0	0	12.9	2.2
CON__Q9NSB2;CON__Q6ISB0	CON__Q9NSB2;CON__Q6ISB0	6;6	3;3	2;2			;	2	6	3	2	3	2	2	2	2	2	1	4	3	0	0	0	0	0	0	0	0	0	0	3	0	0	0	0	0	0	0	0	0	0	0	2	0	0	0	0	10	7.3
CON__Q6KB66-1;CON__Q0VBK2;Q0VBK2	CON__Q6KB66-1;CON__Q0VBK2;Q0VBK2	2;1;1	2;1;1	2;1;1	Keratin, type II cytoskeletal 80	Krt80	;;sp|Q0VBK2|K2C80_MOUSE Keratin, type II cytoskeletal 80 OS=Mus musculus (Mouse) OX=10090 GN=Krt80 PE=1 SV=1	3	2	2	2	1	0	0	0	0	1	0	0	0	0	0	0	1	0	0	0	0	1	0	0	0	0	0	0	1	0	0	0	0	1	0	0	0	0	0	0	3.5	3.5
CON__Q8N1N4-2;CON__Q7RTT2	CON__Q8N1N4-2;CON__Q7RTT2	7;7	5;5	5;5			;	2	7	5	5	3	2	1	1	1	4	1	1	6	0	0	0	2	0	0	0	0	3	0	0	4	0	0	0	2	0	0	0	0	3	0	0	4	0	0	0	13.2	10
CON__Q7Z794	CON__Q7Z794	15	10	8				1	15	10	8	14	4	4	4	4	7	3	3	6	0	0	0	9	0	0	0	0	3	0	0	1	0	0	0	7	0	0	0	0	2	0	0	1	0	0	0	22.3	17.3
CON__Q86YZ3	CON__Q86YZ3	1	1	1				1	1	1	1	0	0	0	0	0	0	1	0	1	0	0	0	0	0	0	0	0	0	1	0	1	0	0	0	0	0	0	0	0	0	1	0	1	0	0	0	0.4	0.4
D3YU58;Q9WVM3	D3YU58;Q9WVM3	1;1	1;1	1;1	Anaphase-promoting complex subunit 7	Anapc7	tr|D3YU58|D3YU58_MOUSE Isoform of Q9WVM3, Anaphase-promoting complex subunit 7 OS=Mus musculus (Mouse) OX=10090 GN=Anapc7 PE=1 SV=1;sp|Q9WVM3|APC7_MOUSE Anaphase-promoting complex subunit 7 OS=Mus musculus (Mouse) OX=10090 GN=Anapc7 PE=1 SV=3	2	1	1	1	0	0	0	0	0	1	0	0	0	0	0	0	0	0	0	0	0	1	0	0	0	0	0	0	0	0	0	0	0	1	0	0	0	0	0	0	3	3
Q3UEQ1;E9Q9A0;F6V2U0;D3YUD3;D3YUL8;D3Z230;Q9EPW0;F6R4N2;A0A0R4J0Q2;E9QAD0;Q9EPW0-2;A0A0A6YXS5	Q3UEQ1;E9Q9A0;F6V2U0;D3YUD3;D3YUL8;D3Z230;Q9EPW0;F6R4N2;A0A0R4J0Q2;E9QAD0;Q9EPW0-2	7;7;7;7;7;7;6;5;5;5;4;1	7;7;7;7;7;7;6;5;5;5;4;1	7;7;7;7;7;7;6;5;5;5;4;1	Type I inositol 3,4-bisphosphate 4-phosphatase	Inpp4a	tr|Q3UEQ1|Q3UEQ1_MOUSE Isoform of Q9EPW0, Inositol polyphosphate-4-phosphatase type I A OS=Mus musculus (Mouse) OX=10090 GN=Inpp4a PE=1 SV=1;tr|E9Q9A0|E9Q9A0_MOUSE Isoform of Q9EPW0, Inositol polyphosphate-4-phosphatase type I A OS=Mus musculus (Mouse) OX=	12	7	7	7	4	1	2	4	5	3	2	0	1	0	0	0	4	1	2	4	5	3	2	0	1	0	0	0	4	1	2	4	5	3	2	0	1	0	0	0	9.3	9.3
D3YUQ0;D3YUP9;Q9R1V6-19;Q9R1V6-2;Q9R1V6-18;Q9R1V6-21;Q9R1V6-20;Q9R1V6-1;Q9R1V6-9;Q9R1V6-5;Q9R1V6-4;Q9R1V6-17;Q9R1V6-16;Q9R1V6-6;Q9R1V6;Q9R1V6-7;Q9R1V6-10;Q9R1V6-13;Q9R1V6-15;Q9R1V6-8;Q9R1V6-14;Q9R1V6-11;Q9R1V6-12	D3YUQ0;D3YUP9;Q9R1V6-19;Q9R1V6-2;Q9R1V6-18;Q9R1V6-21;Q9R1V6-20;Q9R1V6-1;Q9R1V6-9;Q9R1V6-5;Q9R1V6-4;Q9R1V6-17;Q9R1V6-16;Q9R1V6-6;Q9R1V6;Q9R1V6-7;Q9R1V6-10;Q9R1V6-13;Q9R1V6-15;Q9R1V6-8;Q9R1V6-14;Q9R1V6-11;Q9R1V6-12	2;2;2;2;2;2;2;2;2;2;2;2;2;2;2;2;2;2;2;2;2;2;2	2;2;2;2;2;2;2;2;2;2;2;2;2;2;2;2;2;2;2;2;2;2;2	2;2;2;2;2;2;2;2;2;2;2;2;2;2;2;2;2;2;2;2;2;2;2	Disintegrin and metalloproteinase domain-containing protein 22	Adam22	tr|D3YUQ0|D3YUQ0_MOUSE Isoform of Q9R1V6, Peptidase M12B domain-containing protein OS=Mus musculus (Mouse) OX=10090 GN=Adam22 PE=1 SV=1;tr|D3YUP9|D3YUP9_MOUSE Isoform of Q9R1V6, Disintegrin and metalloproteinase domain-containing protein 22 OS=Mus musculus	23	2	2	2	0	0	0	0	1	1	0	1	0	0	0	0	0	0	0	0	1	1	0	1	0	0	0	0	0	0	0	0	1	1	0	1	0	0	0	0	6.9	6.9
D3YWL1;D3YW33;P35276;Q9CXS2;A0A286YDR2;A2A7Z6;Q9CZT8;P62823	D3YWL1;D3YW33;P35276	3;3;3;1;1;1;1;1	1;1;1;0;0;0;0;0	1;1;1;0;0;0;0;0	Ras-related protein Rab-3D	Rab3d	tr|D3YWL1|D3YWL1_MOUSE Isoform of P35276, Ras-related protein Rab-3D (Fragment) OS=Mus musculus (Mouse) OX=10090 GN=Rab3d PE=1 SV=1;tr|D3YW33|D3YW33_MOUSE Isoform of P35276, Ras-related protein Rab-3D OS=Mus musculus (Mouse) OX=10090 GN=Rab3d PE=1 SV=1;sp|	8	3	1	1	1	1	2	2	1	1	1	0	2	0	0	0	1	1	1	1	1	1	0	0	1	0	0	0	1	1	1	1	1	1	0	0	1	0	0	0	35.8	10.4
D3YWS3;Q9JJV2-3;Q9JJV2;Q9JJV2-2	D3YWS3;Q9JJV2-3;Q9JJV2;Q9JJV2-2	1;1;1;1	1;1;1;1	1;1;1;1	Profilin;Profilin-2	Pfn2	tr|D3YWS3|D3YWS3_MOUSE Isoform of Q9JJV2, Profilin OS=Mus musculus (Mouse) OX=10090 GN=Pfn2 PE=1 SV=1;sp|Q9JJV2-3|PROF2-3_MOUSE Isoform of Q9JJV2, Isoform 3 of Profilin-2 OS=Mus musculus (Mouse) OX=10090 GN=Pfn2 PE=1 SV=3;sp|Q9JJV2|PROF2_MOUSE Profilin-2 O	4	1	1	1	1	1	1	1	0	1	0	0	1	0	0	0	1	1	1	1	0	1	0	0	1	0	0	0	1	1	1	1	0	1	0	0	1	0	0	0	12.7	12.7
D3YX34;E9Q586;E9Q3M3;O08788-2;O08788	D3YX34;E9Q586;E9Q3M3;O08788-2;O08788	9;9;9;9;9	9;9;9;9;9	9;9;9;9;9	Dynactin subunit 1	Dctn1	tr|D3YX34|D3YX34_MOUSE Isoform of O08788, Dynactin domain-containing protein OS=Mus musculus (Mouse) OX=10090 GN=Dctn1 PE=1 SV=1;tr|E9Q586|E9Q586_MOUSE Isoform of O08788, CAP-Gly domain-containing protein OS=Mus musculus (Mouse) OX=10090 GN=Dctn1 PE=1 SV=1	5	9	9	9	4	4	4	1	5	2	1	0	1	0	0	0	4	4	4	1	5	2	1	0	1	0	0	0	4	4	4	1	5	2	1	0	1	0	0	0	9.1	9.1
D3YXG6;Q9CVB6	D3YXG6;Q9CVB6	1;1	1;1	1;1	Actin-related protein 2/3 complex subunit 2	Arpc2	tr|D3YXG6|D3YXG6_MOUSE Isoform of Q9CVB6, Arp2/3 complex 34 kDa subunit OS=Mus musculus (Mouse) OX=10090 GN=Arpc2 PE=1 SV=1;sp|Q9CVB6|ARPC2_MOUSE Actin-related protein 2/3 complex subunit 2 OS=Mus musculus (Mouse) OX=10090 GN=Arpc2 PE=1 SV=3	2	1	1	1	0	0	0	1	1	1	0	0	0	0	0	0	0	0	0	1	1	1	0	0	0	0	0	0	0	0	0	1	1	1	0	0	0	0	0	0	3.2	3.2
D3YXT0;Q91WD5;A0A0A6YXD3;A0A0A6YW30	D3YXT0;Q91WD5;A0A0A6YXD3;A0A0A6YW30	3;3;2;2	3;3;2;2	3;3;2;2	NADH dehydrogenase [ubiquinone] iron-sulfur protein 2, mitochondrial	Ndufs2	tr|D3YXT0|D3YXT0_MOUSE Isoform of Q91WD5, NADH dehydrogenase [ubiquinone] iron-sulfur protein 2, mitochondrial OS=Mus musculus (Mouse) OX=10090 GN=Ndufs2 PE=1 SV=1;sp|Q91WD5|NDUS2_MOUSE NADH dehydrogenase [ubiquinone] iron-sulfur protein 2, mitochondrial O	4	3	3	3	0	0	1	1	2	1	0	0	0	0	0	0	0	0	1	1	2	1	0	0	0	0	0	0	0	0	1	1	2	1	0	0	0	0	0	0	7.1	7.1
D3YYN6;Q3UNN8-3;Q3UNN8-2;Q3UNN8	D3YYN6;Q3UNN8-3;Q3UNN8-2;Q3UNN8	1;1;1;1	1;1;1;1	1;1;1;1	Inactive phospholipase D5	Pld5	tr|D3YYN6|D3YYN6_MOUSE Isoform of Q3UNN8, PLD phosphodiesterase domain-containing protein OS=Mus musculus (Mouse) OX=10090 GN=Pld5 PE=4 SV=1;sp|Q3UNN8-3|PLD5-3_MOUSE Isoform of Q3UNN8, Isoform 3 of Inactive phospholipase D5 OS=Mus musculus (Mouse) OX=10090	4	1	1	1	0	0	0	0	0	1	0	0	0	0	0	0	0	0	0	0	0	1	0	0	0	0	0	0	0	0	0	0	0	1	0	0	0	0	0	0	3.2	3.2
D3YYN7;Q6PIE5	D3YYN7;Q6PIE5	23;23	11;11	9;9	Sodium/potassium-transporting ATPase subunit alpha-2	Atp1a2	tr|D3YYN7|D3YYN7_MOUSE Isoform of Q6PIE5, Sodium/potassium-transporting ATPase subunit alpha OS=Mus musculus (Mouse) OX=10090 GN=Atp1a2 PE=1 SV=1;sp|Q6PIE5|AT1A2_MOUSE Sodium/potassium-transporting ATPase subunit alpha-2 OS=Mus musculus (Mouse) OX=10090 GN	2	23	11	9	18	14	17	15	12	15	14	11	19	0	0	0	8	5	7	7	3	6	6	3	8	0	0	0	6	3	5	6	2	4	4	2	7	0	0	0	28.2	12.4
D3Z7G3;D3YYX8;D3Z2E9;Q9D882;F8WHN9	D3Z7G3;D3YYX8;D3Z2E9;Q9D882	3;3;3;3;1	3;3;3;3;1	3;3;3;3;1	Uncharacterized protein C10orf35 homolog	2010107G23Rik	tr|D3Z7G3|D3Z7G3_MOUSE Isoform of Q9D882, DUF4605 domain-containing protein (Fragment) OS=Mus musculus (Mouse) OX=10090 GN=Fam241b PE=1 SV=1;tr|D3YYX8|D3YYX8_MOUSE Isoform of Q9D882, DUF4605 domain-containing protein (Fragment) OS=Mus musculus (Mouse) OX=1	5	3	3	3	0	0	0	3	1	2	0	0	0	0	0	0	0	0	0	3	1	2	0	0	0	0	0	0	0	0	0	3	1	2	0	0	0	0	0	0	38.4	38.4
D3YZ62;D3Z4J3;Q99104;F6TDE5;B8JK05;F6Z2S4;E9Q1F5;G5E8G6;G3X9Y9;P21271;P21271-3;D6RFU0;A0A1L1SUF0;D3Z135	D3YZ62;D3Z4J3;Q99104	40;40;39;13;6;5;4;3;3;3;3;2;2;1	40;40;39;13;6;5;4;3;3;3;3;2;2;1	40;40;39;13;6;5;4;3;3;3;3;2;2;1	Unconventional myosin-Va	Myo5a	tr|D3YZ62|D3YZ62_MOUSE Isoform of Q99104, Unconventional myosin-Va OS=Mus musculus (Mouse) OX=10090 GN=Myo5a PE=1 SV=1;tr|D3Z4J3|D3Z4J3_MOUSE Isoform of Q99104, Unconventional myosin-Va OS=Mus musculus (Mouse) OX=10090 GN=Myo5a PE=1 SV=1;sp|Q99104|MYO5A_MO	14	40	40	40	0	0	3	27	22	27	1	2	1	0	0	0	0	0	3	27	22	27	1	2	1	0	0	0	0	0	3	27	22	27	1	2	1	0	0	0	25.8	25.8
D3YZU5;D3YZU4;D3YZU1	D3YZU5;D3YZU4;D3YZU1	2;2;2	2;2;2	2;2;2	SH3 and multiple ankyrin repeat domains protein 1	Shank1	tr|D3YZU5|D3YZU5_MOUSE Isoform of D3YZU1, SH3 and multiple ankyrin repeat domains protein 1 OS=Mus musculus (Mouse) OX=10090 GN=Shank1 PE=1 SV=1;tr|D3YZU4|D3YZU4_MOUSE Isoform of D3YZU1, SH3 and multiple ankyrin repeat domains protein 1 OS=Mus musculus (Mo	3	2	2	2	0	0	0	0	0	2	0	0	0	0	0	0	0	0	0	0	0	2	0	0	0	0	0	0	0	0	0	0	0	2	0	0	0	0	0	0	1.8	1.8
D3YZV2;E9QKI2;Q63959;A0A140LIW8;A0A140LHI4;A0A140LHT3;Q63959-2	D3YZV2;E9QKI2;Q63959;A0A140LIW8;A0A140LHI4;A0A140LHT3;Q63959-2	7;7;7;4;4;4;4	7;7;7;4;4;4;4	7;7;7;4;4;4;4	Potassium voltage-gated channel subfamily C member 3	Kcnc3	tr|D3YZV2|D3YZV2_MOUSE Isoform of Q63959, BTB domain-containing protein OS=Mus musculus (Mouse) OX=10090 GN=Kcnc3 PE=1 SV=1;tr|E9QKI2|E9QKI2_MOUSE Isoform of Q63959, BTB domain-containing protein OS=Mus musculus (Mouse) OX=10090 GN=Kcnc3 PE=1 SV=1;sp|Q6395	7	7	7	7	1	3	1	6	5	3	1	2	0	0	0	0	1	3	1	6	5	3	1	2	0	0	0	0	1	3	1	6	5	3	1	2	0	0	0	0	11.8	11.8
D3Z2Q2;D3Z079;Q8K400;Q8K400-2;F6WXQ4	D3Z2Q2;D3Z079;Q8K400;Q8K400-2	4;4;4;2;1	3;3;3;2;1	3;3;3;2;1	Syntaxin-binding protein 5	Stxbp5	tr|D3Z2Q2|D3Z2Q2_MOUSE Isoform of Q8K400, Syntaxin-binding protein 5 OS=Mus musculus (Mouse) OX=10090 GN=Stxbp5 PE=1 SV=1;tr|D3Z079|D3Z079_MOUSE Isoform of Q8K400, Syntaxin-binding protein 5 OS=Mus musculus (Mouse) OX=10090 GN=Stxbp5 PE=1 SV=1;sp|Q8K400|ST	5	4	3	3	2	2	2	0	1	0	0	1	0	0	0	0	2	2	2	0	0	0	0	1	0	0	0	0	2	2	2	0	0	0	0	1	0	0	0	0	4.3	3.5
D3Z0L4;Q9D9P1;Q9CRB9;S4R238;F6QFL0	D3Z0L4;Q9D9P1;Q9CRB9	7;6;6;3;2	7;6;6;3;2	7;6;6;3;2	MICOS complex subunit Mic19	Chchd3	tr|D3Z0L4|D3Z0L4_MOUSE Isoform of Q9CRB9, MICOS complex subunit (Fragment) OS=Mus musculus (Mouse) OX=10090 GN=Chchd3 PE=1 SV=1;tr|Q9D9P1|Q9D9P1_MOUSE Isoform of Q9CRB9, MICOS complex subunit OS=Mus musculus (Mouse) OX=10090 GN=Chchd3 PE=1 SV=1;sp|Q9CRB9|M	5	7	7	7	5	4	4	5	5	4	5	3	3	0	0	0	5	4	4	5	5	4	5	3	3	0	0	0	5	4	4	5	5	4	5	3	3	0	0	0	34.4	34.4
Q3TYJ3;D3Z0M6;O88485-2;O88485	Q3TYJ3;D3Z0M6;O88485-2;O88485	2;2;2;2	2;2;2;2	2;2;2;2	Cytoplasmic dynein 1 intermediate chain 1	Dync1i1	tr|Q3TYJ3|Q3TYJ3_MOUSE Isoform of O88485, WD_REPEATS_REGION domain-containing protein OS=Mus musculus (Mouse) OX=10090 GN=Dync1i1 PE=1 SV=1;tr|D3Z0M6|D3Z0M6_MOUSE Isoform of O88485, WD_REPEATS_REGION domain-containing protein OS=Mus musculus (Mouse) OX=100	4	2	2	2	2	1	2	1	1	0	0	0	0	0	0	0	2	1	2	1	1	0	0	0	0	0	0	0	2	1	2	1	1	0	0	0	0	0	0	0	3.1	3.1
D3Z0S6;Q62189;D6RI83	D3Z0S6;Q62189;D6RI83	2;2;1	2;2;1	2;2;1	U1 small nuclear ribonucleoprotein A	Snrpa	tr|D3Z0S6|D3Z0S6_MOUSE Isoform of Q62189, RRM domain-containing protein (Fragment) OS=Mus musculus (Mouse) OX=10090 GN=Snrpa PE=1 SV=1;sp|Q62189|SNRPA_MOUSE U1 small nuclear ribonucleoprotein A OS=Mus musculus (Mouse) OX=10090 GN=Snrpa PE=1 SV=3;tr|D6RI83|	3	2	2	2	1	1	2	1	1	0	1	1	2	0	0	0	1	1	2	1	1	0	1	1	2	0	0	0	1	1	2	1	1	0	1	1	2	0	0	0	8.9	8.9
F7CIP8;D3Z275;Q9CQF9	F7CIP8;D3Z275;Q9CQF9	1;1;1	1;1;1	1;1;1	Prenylcysteine oxidase	Pcyox1	tr|F7CIP8|F7CIP8_MOUSE Isoform of Q9CQF9, Prenylcysteine oxidase (Fragment) OS=Mus musculus (Mouse) OX=10090 GN=Pcyox1 PE=1 SV=1;tr|D3Z275|D3Z275_MOUSE Isoform of Q9CQF9, Prenylcys_lyase domain-containing protein (Fragment) OS=Mus musculus (Mouse) OX=10090	3	1	1	1	0	0	0	0	1	0	0	0	0	0	0	0	0	0	0	0	1	0	0	0	0	0	0	0	0	0	0	0	1	0	0	0	0	0	0	0	8.6	8.6
S4R2T8;D3Z3B8;H7BWY4;E9Q9H0;Q811D0-2;Q811D0;Q811D0-3;F6UDT8	S4R2T8;D3Z3B8;H7BWY4;E9Q9H0;Q811D0-2;Q811D0;Q811D0-3;F6UDT8	2;2;2;2;2;2;2;1	2;2;2;2;2;2;2;1	2;2;2;2;2;2;2;1	Disks large homolog 1	Dlg1	tr|S4R2T8|S4R2T8_MOUSE Isoform of Q811D0, Disks large homolog 1 OS=Mus musculus (Mouse) OX=10090 GN=Dlg1 PE=1 SV=1;tr|D3Z3B8|D3Z3B8_MOUSE Isoform of Q811D0, Disks large homolog 1 OS=Mus musculus (Mouse) OX=10090 GN=Dlg1 PE=1 SV=1;tr|H7BWY4|H7BWY4_MOUSE Iso	8	2	2	2	1	1	1	0	1	2	0	0	0	0	0	0	1	1	1	0	1	2	0	0	0	0	0	0	1	1	1	0	1	2	0	0	0	0	0	0	3.9	3.9
D3Z3F1;Q9D824-4;Q9D824-3;Q9D824-2;Q9D824	D3Z3F1;Q9D824-4;Q9D824-3;Q9D824-2;Q9D824	2;2;2;2;2	2;2;2;2;2	2;2;2;2;2	Pre-mRNA 3-end-processing factor FIP1	Fip1l1	tr|D3Z3F1|D3Z3F1_MOUSE Isoform of Q9D824, Fip1 domain-containing protein (Fragment) OS=Mus musculus (Mouse) OX=10090 GN=Fip1l1 PE=1 SV=2;sp|Q9D824-4|FIP1-4_MOUSE Isoform of Q9D824, Isoform 4 of Pre-mRNA 3-end-processing factor FIP1 OS=Mus musculus (Mouse)	5	2	2	2	2	0	0	0	0	0	0	0	0	0	0	0	2	0	0	0	0	0	0	0	0	0	0	0	2	0	0	0	0	0	0	0	0	0	0	0	5.8	5.8
D3Z5T2;Q9D0L7-2;Q9D0L7	D3Z5T2;Q9D0L7-2;Q9D0L7	2;2;2	2;2;2	2;2;2	Armadillo repeat-containing protein 10	Armc10	tr|D3Z5T2|D3Z5T2_MOUSE Isoform of Q9D0L7, Arm_2 domain-containing protein OS=Mus musculus (Mouse) OX=10090 GN=Armc10 PE=1 SV=1;sp|Q9D0L7-2|ARM10-2_MOUSE Isoform of Q9D0L7, Isoform 2 of Armadillo repeat-containing protein 10 OS=Mus musculus (Mouse) OX=10090	3	2	2	2	1	1	1	0	0	0	0	0	0	0	0	0	1	1	1	0	0	0	0	0	0	0	0	0	1	1	1	0	0	0	0	0	0	0	0	0	8.4	8.4
D3Z603;Q5U5I3;Q99N85	D3Z603;Q5U5I3;Q99N85	1;1;1	1;1;1	1;1;1	28S ribosomal protein S18a, mitochondrial	Mrps18a	tr|D3Z603|D3Z603_MOUSE Isoform of Q99N85, 28S ribosomal protein S18a, mitochondrial OS=Mus musculus (Mouse) OX=10090 GN=Mrps18a PE=4 SV=1;tr|Q5U5I3|Q5U5I3_MOUSE Isoform of Q99N85, 28S ribosomal protein S18a, mitochondrial OS=Mus musculus (Mouse) OX=10090 G	3	1	1	1	0	0	0	1	0	0	0	0	0	0	0	0	0	0	0	1	0	0	0	0	0	0	0	0	0	0	0	1	0	0	0	0	0	0	0	0	7.4	7.4
E9Q7S0;F7BQW7;D3Z656;Q8CHC4;D3Z1M7;F7CD11;F6VSS8;A0A338P6C7	E9Q7S0;F7BQW7;D3Z656;Q8CHC4;D3Z1M7	7;7;7;7;4;1;1;1	7;7;7;7;4;1;1;1	7;7;7;7;4;1;1;1	Synaptojanin-1	Synj1	tr|E9Q7S0|E9Q7S0_MOUSE Isoform of Q8CHC4, Synaptojanin-1 OS=Mus musculus (Mouse) OX=10090 GN=Synj1 PE=1 SV=1;tr|F7BQW7|F7BQW7_MOUSE Isoform of Q8CHC4, Synaptojanin-1 (Fragment) OS=Mus musculus (Mouse) OX=10090 GN=Synj1 PE=1 SV=1;tr|D3Z656|D3Z656_MOUSE Isof	8	7	7	7	3	3	3	4	3	3	2	0	1	0	0	0	3	3	3	4	3	3	2	0	1	0	0	0	3	3	3	4	3	3	2	0	1	0	0	0	6.3	6.3
D3Z7P4;D3Z7P3-2;D3Z7P3	D3Z7P4;D3Z7P3-2;D3Z7P3	1;1;1	1;1;1	1;1;1	Glutaminase kidney isoform, mitochondrial	Gls	tr|D3Z7P4|D3Z7P4_MOUSE Isoform of D3Z7P3, ANK_REP_REGION domain-containing protein OS=Mus musculus (Mouse) OX=10090 GN=Gls PE=1 SV=1;sp|D3Z7P3-2|GLSK-2_MOUSE Isoform of D3Z7P3, Isoform 2 of Glutaminase kidney isoform, mitochondrial OS=Mus musculus (Mouse)	3	1	1	1	0	1	0	0	1	0	0	0	0	0	0	0	0	1	0	0	1	0	0	0	0	0	0	0	0	1	0	0	1	0	0	0	0	0	0	0	3.1	3.1
E0CXB9;Q61301-2;Q61301-3;Q61301;Q8BS72;P26231	E0CXB9;Q61301-2;Q61301-3;Q61301	3;3;3;3;1;1	3;3;3;3;1;1	3;3;3;3;1;1	Catenin alpha-2	Ctnna2	tr|E0CXB9|E0CXB9_MOUSE Isoform of Q61301, Catenin alpha-2 OS=Mus musculus (Mouse) OX=10090 GN=Ctnna2 PE=1 SV=1;sp|Q61301-2|CTNA2-2_MOUSE Isoform of Q61301, Isoform 2 of Catenin alpha-2 OS=Mus musculus (Mouse) OX=10090 GN=Ctnna2 PE=1 SV=3;sp|Q61301-3|CTNA2-	6	3	3	3	1	0	1	0	0	2	0	0	0	0	0	0	1	0	1	0	0	2	0	0	0	0	0	0	1	0	1	0	0	2	0	0	0	0	0	0	4	4
E0CY11;Q9CS84-4;Q9CS84-3;Q9CS84-2;Q9CS84;Q9CS84-5;A0A0H2UH29;P0DI97;E0CZA5;H3BK41;A0A0G2JES8;A0A140LI71;G3UWQ9;A0A0G2JE65;Q9CS84-6	E0CY11;Q9CS84-4;Q9CS84-3;Q9CS84-2;Q9CS84;Q9CS84-5	16;16;16;16;16;15;5;5;4;3;2;1;1;1;1	13;13;13;13;13;12;5;5;4;3;2;1;1;1;1	11;11;11;11;11;11;3;3;3;3;2;0;0;1;0	Neurexin-1	Nrxn1	tr|E0CY11|E0CY11_MOUSE Isoform of Q9CS84, Neurexin-1 OS=Mus musculus (Mouse) OX=10090 GN=Nrxn1 PE=1 SV=2;sp|Q9CS84-4|NRX1A-4_MOUSE Isoform of Q9CS84, Isoform 4a of Neurexin-1 OS=Mus musculus (Mouse) OX=10090 GN=Nrxn1 PE=1 SV=3;sp|Q9CS84-3|NRX1A-3_MOUSE Iso	15	16	13	11	7	9	9	0	0	0	0	0	0	0	0	0	6	6	8	0	0	0	0	0	0	0	0	0	5	5	7	0	0	0	0	0	0	0	0	0	12.9	11.1
E0CYS0;Q8VHQ9;F6SS52;E0CYA0;E0CXP8;A2AVR6	E0CYS0;Q8VHQ9;F6SS52;E0CYA0;E0CXP8;A2AVR6	2;2;1;1;1;1	2;2;1;1;1;1	2;2;1;1;1;1	Acyl-coenzyme A thioesterase 11	Acot11	tr|E0CYS0|E0CYS0_MOUSE Isoform of Q8VHQ9, Acyl-coenzyme A thioesterase 11 OS=Mus musculus (Mouse) OX=10090 GN=Acot11 PE=1 SV=1;sp|Q8VHQ9|ACO11_MOUSE Acyl-coenzyme A thioesterase 11 OS=Mus musculus (Mouse) OX=10090 GN=Acot11 PE=1 SV=1;tr|F6SS52|F6SS52_MOUSE	6	2	2	2	0	0	1	0	0	0	1	0	0	0	0	0	0	0	1	0	0	0	1	0	0	0	0	0	0	0	1	0	0	0	1	0	0	0	0	0	22.5	22.5
E9Q6Q2;E0CZE3;E9QMI9;E9QJQ9;E0CYT1;E9QMI8;E9QM73;Q3UH66-6;Q3UH66-2;Q3UH66-7;Q3UH66-4;Q3UH66-3;Q3UH66;Q3UH66-5;F6SRP4;A0A0R4J1Z1	E9Q6Q2;E0CZE3;E9QMI9;E9QJQ9;E0CYT1;E9QMI8;E9QM73;Q3UH66-6;Q3UH66-2;Q3UH66-7;Q3UH66-4;Q3UH66-3;Q3UH66;Q3UH66-5;F6SRP4;A0A0R4J1Z1	4;4;4;4;4;4;4;4;4;4;4;4;4;4;3;3	3;3;3;3;3;3;3;3;3;3;3;3;3;3;3;3	3;3;3;3;3;3;3;3;3;3;3;3;3;3;3;3	Serine/threonine-protein kinase WNK2	Wnk2	tr|E9Q6Q2|E9Q6Q2_MOUSE Isoform of Q3UH66, Protein kinase domain-containing protein OS=Mus musculus (Mouse) OX=10090 GN=Wnk2 PE=1 SV=1;tr|E0CZE3|E0CZE3_MOUSE Isoform of Q3UH66, Protein kinase domain-containing protein OS=Mus musculus (Mouse) OX=10090 GN=Wnk	16	4	3	3	0	0	0	2	1	1	0	0	0	0	0	0	0	0	0	2	0	1	0	0	0	0	0	0	0	0	0	2	0	1	0	0	0	0	0	0	2.1	1.6
F7D432;E9PWE0;E0CYV0;P23506;P23506-2;F6V9F1;F6TXE3	F7D432;E9PWE0;E0CYV0;P23506;P23506-2;F6V9F1	14;14;14;14;14;7;3	14;14;14;14;14;7;3	14;14;14;14;14;7;3	Protein-L-isoaspartate O-methyltransferase;Protein-L-isoaspartate(D-aspartate) O-methyltransferase	Pcmt1	tr|F7D432|F7D432_MOUSE Isoform of P23506, Protein-L-isoaspartate O-methyltransferase (Fragment) OS=Mus musculus (Mouse) OX=10090 GN=Pcmt1 PE=1 SV=1;tr|E9PWE0|E9PWE0_MOUSE Isoform of P23506, Protein-L-isoaspartate O-methyltransferase OS=Mus musculus (Mouse)	7	14	14	14	13	12	12	12	13	13	11	14	11	0	0	0	13	12	12	12	13	13	11	14	11	0	0	0	13	12	12	12	13	13	11	14	11	0	0	0	51.3	51.3
E9PUD2;Q8K1M6-4;Q8K1M6-3;Q8K1M6-2;Q8K1M6;A0A2U3TZ67;Q8K1M6-5	E9PUD2;Q8K1M6-4;Q8K1M6-3;Q8K1M6-2;Q8K1M6;A0A2U3TZ67	9;9;9;9;9;7;2	9;9;9;9;9;7;2	9;9;9;9;9;7;2	Dynamin-1-like protein	Dnm1l	tr|E9PUD2|E9PUD2_MOUSE Isoform of Q8K1M6, Dynamin-1-like protein OS=Mus musculus (Mouse) OX=10090 GN=Dnm1l PE=1 SV=1;sp|Q8K1M6-4|DNM1L-4_MOUSE Isoform of Q8K1M6, Isoform 4 of Dynamin-1-like protein OS=Mus musculus (Mouse) OX=10090 GN=Dnm1l PE=1 SV=2;sp|Q8K	7	9	9	9	4	3	4	0	2	2	1	4	5	0	0	0	4	3	4	0	2	2	1	4	5	0	0	0	4	3	4	0	2	2	1	4	5	0	0	0	16.9	16.9
E9PUL5;A0A0J9YU72	E9PUL5	3;1	3;1	3;1	Proline-rich transmembrane protein 2	Prrt2	sp|E9PUL5|PRRT2_MOUSE Proline-rich transmembrane protein 2 OS=Mus musculus (Mouse) OX=10090 GN=Prrt2 PE=1 SV=1	2	3	3	3	2	3	1	1	2	0	0	1	2	0	0	0	2	3	1	1	2	0	0	1	2	0	0	0	2	3	1	1	2	0	0	1	2	0	0	0	10.1	10.1
E9PUM3;Q9WUB3	E9PUM3;Q9WUB3	7;7	4;4	4;4	Alpha-1,4 glucan phosphorylase;Glycogen phosphorylase, muscle form	Pygm	tr|E9PUM3|E9PUM3_MOUSE Isoform of Q9WUB3, Alpha-1,4 glucan phosphorylase OS=Mus musculus (Mouse) OX=10090 GN=Pygm PE=1 SV=1;sp|Q9WUB3|PYGM_MOUSE Glycogen phosphorylase, muscle form OS=Mus musculus (Mouse) OX=10090 GN=Pygm PE=1 SV=3	2	7	4	4	2	4	2	2	3	2	4	1	4	0	0	0	0	1	0	0	0	0	2	0	1	0	0	0	0	1	0	0	0	0	2	0	1	0	0	0	11.3	7.6
E9PUN2;E9PUN1	E9PUN2	8;3	6;3	1;1		Nrxn2	tr|E9PUN2|E9PUN2_MOUSE Isoform of E9Q7X7, LAM_G_DOMAIN domain-containing protein OS=Mus musculus (Mouse) OX=10090 GN=Nrxn2 PE=1 SV=1	2	8	6	1	7	7	4	0	0	0	0	0	0	0	0	0	6	6	3	0	0	0	0	0	0	0	0	0	1	1	0	0	0	0	0	0	0	0	0	0	13.9	10.3
E9Q2C4;F8WJC1;Q3URI3;E9PVM1;E9PVM3;Q6P1Y8	E9Q2C4;F8WJC1;Q3URI3;E9PVM1;E9PVM3;Q6P1Y8	2;2;2;2;2;2	2;2;2;2;2;2	2;2;2;2;2;2	Type II inositol 3,4-bisphosphate 4-phosphatase	Inpp4b	tr|E9Q2C4|E9Q2C4_MOUSE Isoform of Q6P1Y8, Type II inositol 3,4-bisphosphate 4-phosphatase (Fragment) OS=Mus musculus (Mouse) OX=10090 GN=Inpp4b PE=1 SV=1;tr|F8WJC1|F8WJC1_MOUSE Isoform of Q6P1Y8, Type II inositol 3,4-bisphosphate 4-phosphatase OS=Mus muscu	6	2	2	2	1	1	1	0	0	0	0	0	0	0	0	0	1	1	1	0	0	0	0	0	0	0	0	0	1	1	1	0	0	0	0	0	0	0	0	0	5.4	5.4
E9Q175;E9Q3L1;E9PVU0;E9Q174;V9GXM4;V9GX76;Q64331	E9Q175;E9Q3L1;E9PVU0;E9Q174;V9GXM4;V9GX76;Q64331	10;10;10;10;10;10;9	10;10;10;10;10;10;9	10;10;10;10;10;10;9	Unconventional myosin-VI	Myo6	tr|E9Q175|E9Q175_MOUSE Isoform of Q64331, Unconventional myosin-VI OS=Mus musculus (Mouse) OX=10090 GN=Myo6 PE=1 SV=1;tr|E9Q3L1|E9Q3L1_MOUSE Isoform of Q64331, Unconventional myosin-VI OS=Mus musculus (Mouse) OX=10090 GN=Myo6 PE=1 SV=1;tr|E9PVU0|E9PVU0_MOU	7	10	10	10	0	0	0	6	3	6	0	0	0	0	0	0	0	0	0	6	3	6	0	0	0	0	0	0	0	0	0	6	3	6	0	0	0	0	0	0	9.2	9.2
E9PWK1;Q9D379;F6YTS6	E9PWK1;Q9D379;F6YTS6	3;3;2	3;3;2	3;3;2	Epoxide hydrolase 1	Ephx1	tr|E9PWK1|E9PWK1_MOUSE Isoform of Q9D379, Epoxide hydrolase OS=Mus musculus (Mouse) OX=10090 GN=Ephx1 PE=1 SV=1;sp|Q9D379|HYEP_MOUSE Epoxide hydrolase 1 OS=Mus musculus (Mouse) OX=10090 GN=Ephx1 PE=1 SV=2;tr|F6YTS6|F6YTS6_MOUSE Isoform of Q9D379, AB hydrol	3	3	3	3	0	0	0	1	1	1	0	0	0	0	0	0	0	0	0	1	1	1	0	0	0	0	0	0	0	0	0	1	1	1	0	0	0	0	0	0	9.3	9.3
Q5U4C2;Q80VM5;E9PWX1;Q9Z218	Q5U4C2;Q80VM5;E9PWX1;Q9Z218	6;6;6;6	6;6;6;6	5;5;5;5	Dipeptidyl aminopeptidase-like protein 6	Dpp6	tr|Q5U4C2|Q5U4C2_MOUSE Isoform of Q9Z218, Dipeptidyl aminopeptidase-like protein 6 OS=Mus musculus (Mouse) OX=10090 GN=Dpp6 PE=1 SV=1;tr|Q80VM5|Q80VM5_MOUSE Isoform of Q9Z218, Dipeptidyl aminopeptidase-like protein 6 OS=Mus musculus (Mouse) OX=10090 GN=Dpp	4	6	6	5	4	2	1	2	1	1	2	1	3	0	0	0	4	2	1	2	1	1	2	1	3	0	0	0	3	2	1	1	1	1	1	1	2	0	0	0	9.2	9.2
G3UX72;E9PXE2;E9PY13;E9PY12;E9PXE1;E9QPM7;Q64096;G3UXP9;E9Q863;F6VR53;D3YUF3;D3YUF4;G3UYM8;F6WPM5;F6UKC6;F7BZ65;F6ZFQ8	G3UX72;E9PXE2;E9PY13;E9PY12;E9PXE1;E9QPM7;Q64096;G3UXP9;E9Q863;F6VR53;D3YUF3;D3YUF4;G3UYM8	22;22;21;21;21;21;21;20;20;18;18;18;15;6;4;4;3	22;22;21;21;21;21;21;20;20;18;18;18;15;6;4;4;3	22;22;21;21;21;21;21;20;20;18;18;18;15;6;4;4;3	Guanine nucleotide exchange factor DBS	Mcf2l	tr|G3UX72|G3UX72_MOUSE Isoform of Q64096, Guanine nucleotide exchange factor DBS OS=Mus musculus (Mouse) OX=10090 GN=Mcf2l PE=1 SV=1;tr|E9PXE2|E9PXE2_MOUSE Isoform of Q64096, Guanine nucleotide exchange factor DBS OS=Mus musculus (Mouse) OX=10090 GN=Mcf2l	17	22	22	22	0	0	0	14	15	13	0	0	0	0	0	0	0	0	0	14	15	13	0	0	0	0	0	0	0	0	0	14	15	13	0	0	0	0	0	0	24.9	24.9
E9PXY8;F8VPX1;Q6A4J8-3;Q6A4J8;Q6A4J8-2	E9PXY8;F8VPX1;Q6A4J8-3;Q6A4J8;Q6A4J8-2	2;1;1;1;1	2;1;1;1;1	2;1;1;1;1	Ubiquitin carboxyl-terminal hydrolase;Ubiquitin carboxyl-terminal hydrolase 7	Usp7	tr|E9PXY8|E9PXY8_MOUSE Isoform of Q6A4J8, Ubiquitin carboxyl-terminal hydrolase 7 OS=Mus musculus (Mouse) OX=10090 GN=Usp7 PE=1 SV=1;tr|F8VPX1|F8VPX1_MOUSE Isoform of Q6A4J8, Ubiquitin carboxyl-terminal hydrolase 7 OS=Mus musculus (Mouse) OX=10090 GN=Usp7	5	2	2	2	1	0	0	0	0	0	1	0	0	0	0	0	1	0	0	0	0	0	1	0	0	0	0	0	1	0	0	0	0	0	1	0	0	0	0	0	1.7	1.7
E9PYH2;Q91V12-2;Q91V12-4;Q91V12;Q91V12-3	E9PYH2;Q91V12-2;Q91V12-4;Q91V12;Q91V12-3	11;11;11;11;10	11;11;11;11;10	11;11;11;11;10	Cytosolic acyl coenzyme A thioester hydrolase	Acot7	tr|E9PYH2|E9PYH2_MOUSE Isoform of Q91V12, Cytosolic acyl coenzyme A thioester hydrolase OS=Mus musculus (Mouse) OX=10090 GN=Acot7 PE=1 SV=1;sp|Q91V12-2|BACH-2_MOUSE Isoform of Q91V12, Isoform A of Cytosolic acyl coenzyme A thioester hydrolase OS=Mus muscul	5	11	11	11	6	7	6	8	9	9	7	7	7	0	0	0	6	7	6	8	9	9	7	7	7	0	0	0	6	7	6	8	9	9	7	7	7	0	0	0	41.1	41.1
E9PZ43;A0A0G2JDN7;P27546-4	E9PZ43;A0A0G2JDN7;P27546-4	28;26;26	28;26;26	14;14;14	Microtubule-associated protein;Microtubule-associated protein 4	Map4	tr|E9PZ43|E9PZ43_MOUSE Isoform of P27546, Microtubule-associated protein OS=Mus musculus (Mouse) OX=10090 GN=Map4 PE=1 SV=3;tr|A0A0G2JDN7|A0A0G2JDN7_MOUSE Isoform of P27546, Microtubule-associated protein OS=Mus musculus (Mouse) OX=10090 GN=Map4 PE=1 SV=1;	3	28	28	14	26	15	15	3	1	1	1	0	1	0	0	0	26	15	15	3	1	1	1	0	1	0	0	0	12	5	6	0	0	0	0	0	0	0	0	0	37.9	37.9
E9PZ88;F8WIE1;Q91W89;E9PYM7;F6U7S0;F6TFL1;E0CYW2	E9PZ88;F8WIE1;Q91W89;E9PYM7	5;5;5;4;1;1;1	5;5;5;4;1;1;1	5;5;5;4;1;1;1	Alpha-mannosidase;Alpha-mannosidase 2C1	Man2c1	tr|E9PZ88|E9PZ88_MOUSE Isoform of Q91W89, Alpha-mann_mid domain-containing protein OS=Mus musculus (Mouse) OX=10090 GN=Man2c1 PE=1 SV=1;tr|F8WIE1|F8WIE1_MOUSE Isoform of Q91W89, Alpha-mann_mid domain-containing protein OS=Mus musculus (Mouse) OX=10090 GN=M	7	5	5	5	1	1	0	1	3	0	1	0	0	0	0	0	1	1	0	1	3	0	1	0	0	0	0	0	1	1	0	1	3	0	1	0	0	0	0	0	5.6	5.6
E9Q0K9;Q3V1U8	E9Q0K9;Q3V1U8	1;1	1;1	1;1	ELMO domain-containing protein 1	Elmod1	tr|E9Q0K9|E9Q0K9_MOUSE Isoform of Q3V1U8, ELMO domain-containing protein OS=Mus musculus (Mouse) OX=10090 GN=Elmod1 PE=1 SV=1;sp|Q3V1U8|ELMD1_MOUSE ELMO domain-containing protein 1 OS=Mus musculus (Mouse) OX=10090 GN=Elmod1 PE=1 SV=2	2	1	1	1	0	0	0	0	1	0	0	0	0	0	0	0	0	0	0	0	1	0	0	0	0	0	0	0	0	0	0	0	1	0	0	0	0	0	0	0	4.9	4.9
E9Q0U7;Q61699-2;Q61699	E9Q0U7;Q61699-2;Q61699	2;2;2	2;2;2	2;2;2	Heat shock protein 105 kDa	Hsph1	tr|E9Q0U7|E9Q0U7_MOUSE Isoform of Q61699, Heat shock protein 105 kDa OS=Mus musculus (Mouse) OX=10090 GN=Hsph1 PE=1 SV=1;sp|Q61699-2|HS105-2_MOUSE Isoform of Q61699, Isoform HSP105-beta of Heat shock protein 105 kDa OS=Mus musculus (Mouse) OX=10090 GN=Hsph	3	2	2	2	0	0	2	0	0	0	0	0	0	0	0	0	0	0	2	0	0	0	0	0	0	0	0	0	0	0	2	0	0	0	0	0	0	0	0	0	3.9	3.9
E9Q133;P80318;Q3U0I3;F6Q609	E9Q133;P80318;Q3U0I3	6;6;5;2	6;6;5;2	6;6;5;2	T-complex protein 1 subunit gamma	Cct3	tr|E9Q133|E9Q133_MOUSE Isoform of P80318, T-complex protein 1 subunit gamma OS=Mus musculus (Mouse) OX=10090 GN=Cct3 PE=1 SV=1;sp|P80318|TCPG_MOUSE T-complex protein 1 subunit gamma OS=Mus musculus (Mouse) OX=10090 GN=Cct3 PE=1 SV=1;tr|Q3U0I3|Q3U0I3_MOUSE	4	6	6	6	4	0	2	2	2	3	2	1	2	0	0	0	4	0	2	2	2	3	2	1	2	0	0	0	4	0	2	2	2	3	2	1	2	0	0	0	12.8	12.8
E9Q9F5;E9Q1G8;O55131;A0A0R4J233;S4R2P6;A0A1W2P6J7;Q8C650-2;Q9DA97;Q8C650	E9Q9F5;E9Q1G8;O55131	10;10;10;1;1;1;1;1;1	10;10;10;1;1;1;1;1;1	10;10;10;1;1;1;1;1;1	Septin-7	2023-09-07	tr|E9Q9F5|E9Q9F5_MOUSE Isoform of O55131, Septin-type G domain-containing protein OS=Mus musculus (Mouse) OX=10090 GN=Sept7 PE=1 SV=2;tr|E9Q1G8|E9Q1G8_MOUSE Isoform of O55131, Septin-type G domain-containing protein OS=Mus musculus (Mouse) OX=10090 GN=Sept	9	10	10	10	2	3	7	4	3	4	2	2	2	0	0	0	2	3	7	4	3	4	2	2	2	0	0	0	2	3	7	4	3	4	2	2	2	0	0	0	25.4	25.4
E9Q1S3;Q01405;Q9D662;A2AN97;A2AN98;A2AN99;A2ANA0	E9Q1S3;Q01405	6;6;2;1;1;1;1	6;6;2;1;1;1;1	6;6;2;1;1;1;1	Protein transport protein Sec23A	Sec23a	tr|E9Q1S3|E9Q1S3_MOUSE Isoform of Q01405, Protein transport protein SEC23 OS=Mus musculus (Mouse) OX=10090 GN=Sec23a PE=1 SV=1;sp|Q01405|SC23A_MOUSE Protein transport protein Sec23A OS=Mus musculus (Mouse) OX=10090 GN=Sec23a PE=1 SV=2	7	6	6	6	2	2	4	0	0	0	0	0	0	0	0	0	2	2	4	0	0	0	0	0	0	0	0	0	2	2	4	0	0	0	0	0	0	0	0	0	11	11
E9Q2X2;Q6P9K9;Q6P9K9-2;A0A087WPQ9;Q8C985;E9Q3Q4;A0A5F8MPQ9	E9Q2X2;Q6P9K9;Q6P9K9-2;A0A087WPQ9	16;16;14;13;4;3;3	16;16;14;13;4;3;3	12;12;11;10;4;3;3	Neurexin-3	Nrxn3	tr|E9Q2X2|E9Q2X2_MOUSE Isoform of Q6P9K9, Neurexin-3-beta OS=Mus musculus (Mouse) OX=10090 GN=Nrxn3 PE=1 SV=1;sp|Q6P9K9|NRX3A_MOUSE Neurexin-3 OS=Mus musculus (Mouse) OX=10090 GN=Nrxn3 PE=1 SV=2;sp|Q6P9K9-2|NRX3A-2_MOUSE Isoform of Q6P9K9, Isoform 2a of Ne	7	16	16	12	11	12	11	0	1	0	4	2	1	0	0	0	11	12	11	0	1	0	4	2	1	0	0	0	9	8	9	0	1	0	4	2	1	0	0	0	13.7	13.7
G3UY29;E9Q3P9;F8WGS1;P62492;P46638;G3UZL4;G3UZD3	G3UY29;E9Q3P9;F8WGS1;P62492;P46638;G3UZL4;G3UZD3	2;2;2;2;2;1;1	2;2;2;2;2;1;1	2;2;2;2;2;1;1	Ras-related protein Rab-11A;Ras-related protein Rab-11B	Rab11b;Rab11a	tr|G3UY29|G3UY29_MOUSE Isoform of P46638, Ras-related protein Rab-11B OS=Mus musculus (Mouse) OX=10090 GN=Rab11b PE=4 SV=1;tr|E9Q3P9|E9Q3P9_MOUSE Isoform of P62492, Ras-related protein Rab-11A OS=Mus musculus (Mouse) OX=10090 GN=Rab11a PE=4 SV=1;tr|F8WGS1|	7	2	2	2	2	1	2	1	1	0	1	0	1	0	0	0	2	1	2	1	1	0	1	0	1	0	0	0	2	1	2	1	1	0	1	0	1	0	0	0	16.1	16.1
E9Q3T3;L0N7N1	E9Q3T3;L0N7N1	1;1	1;1	1;1	Kinesin-like protein;Kinesin-like protein KIF14	Kif14	tr|E9Q3T3|E9Q3T3_MOUSE Isoform of L0N7N1, Kinesin-like protein KIF14 OS=Mus musculus (Mouse) OX=10090 GN=Kif14 PE=1 SV=1;sp|L0N7N1|KIF14_MOUSE Kinesin-like protein KIF14 OS=Mus musculus (Mouse) OX=10090 GN=Kif14 PE=1 SV=1	2	1	1	1	0	0	0	0	0	0	0	1	0	0	0	0	0	0	0	0	0	0	0	1	0	0	0	0	0	0	0	0	0	0	0	1	0	0	0	0	0.6	0.6
G5E8R0;G5E8R1;E9Q455;E9Q453;G5E8R2;E9Q456;S4R261;E9Q452;Q8BSH3;B7ZNL3;E9Q454;F8WID5;P58771-2;P58771;A2AIM5;S4R2U0;Q8BP43;E9Q450;E9Q448;CON__Q3SX28;A2AIM4;P58774-2;P58774	G5E8R0;G5E8R1;E9Q455;E9Q453;G5E8R2;E9Q456;S4R261;E9Q452;Q8BSH3;B7ZNL3;E9Q454;F8WID5;P58771-2;P58771	4;4;4;3;3;3;2;2;2;2;2;2;2;2;1;1;1;1;1;1;1;1;1	4;4;4;3;3;3;2;2;2;2;2;2;2;2;1;1;1;1;1;1;1;1;1	2;2;2;2;2;2;2;0;0;0;0;0;0;0;0;0;0;0;0;0;0;0;0	Tropomyosin alpha-1 chain	Tpm1	tr|G5E8R0|G5E8R0_MOUSE Isoform of P58771, Tropomyosin alpha-1 chain OS=Mus musculus (Mouse) OX=10090 GN=Tpm1 PE=1 SV=1;tr|G5E8R1|G5E8R1_MOUSE Isoform of P58771, Tropomyosin alpha-1 chain OS=Mus musculus (Mouse) OX=10090 GN=Tpm1 PE=1 SV=1;tr|E9Q455|E9Q455_M	23	4	4	2	1	0	0	3	2	4	0	0	0	0	0	0	1	0	0	3	2	4	0	0	0	0	0	0	1	0	0	2	1	2	0	0	0	0	0	0	16.3	16.3
E9Q557;E9PZW0	E9Q557;E9PZW0	15;11	15;11	15;11	Desmoplakin	Dsp	sp|E9Q557|DESP_MOUSE Desmoplakin OS=Mus musculus (Mouse) OX=10090 GN=Dsp PE=1 SV=1;tr|E9PZW0|E9PZW0_MOUSE Isoform of E9Q557, SH3 domain-containing protein OS=Mus musculus (Mouse) OX=10090 GN=Dsp PE=1 SV=1	2	15	15	15	4	2	1	0	0	2	0	0	13	0	0	0	4	2	1	0	0	2	0	0	13	0	0	0	4	2	1	0	0	2	0	0	13	0	0	0	6.1	6.1
E9Q6R3;O08547;A0A0G2JF08	E9Q6R3;O08547;A0A0G2JF08	2;2;1	2;2;1	2;2;1	Vesicle-trafficking protein SEC22b	Sec22b	tr|E9Q6R3|E9Q6R3_MOUSE Isoform of O08547, Vesicle-trafficking protein SEC22b OS=Mus musculus (Mouse) OX=10090 GN=Sec22b PE=1 SV=1;sp|O08547|SC22B_MOUSE Vesicle-trafficking protein SEC22b OS=Mus musculus (Mouse) OX=10090 GN=Sec22b PE=1 SV=3;tr|A0A0G2JF08|A0	3	2	2	2	1	2	1	1	1	1	1	0	0	0	0	0	1	2	1	1	1	1	1	0	0	0	0	0	1	2	1	1	1	1	1	0	0	0	0	0	14.5	14.5
E9Q7D8;P57722-2;P57722	E9Q7D8;P57722-2;P57722	3;3;3	1;1;1	1;1;1	Poly(rC)-binding protein 3	Pcbp3	tr|E9Q7D8|E9Q7D8_MOUSE Isoform of P57722, Poly(rC)-binding protein 3 OS=Mus musculus (Mouse) OX=10090 GN=Pcbp3 PE=1 SV=1;sp|P57722-2|PCBP3-2_MOUSE Isoform of P57722, Isoform 2 of Poly(rC)-binding protein 3 OS=Mus musculus (Mouse) OX=10090 GN=Pcbp3 PE=1 SV=	3	3	1	1	2	1	1	0	2	0	0	0	0	0	0	0	0	1	0	0	0	0	0	0	0	0	0	0	0	1	0	0	0	0	0	0	0	0	0	0	18.1	5.8
E9Q7K7;Q5DTN8-2;Q5DTN8-3;Q5DTN8	E9Q7K7;Q5DTN8-2;Q5DTN8-3;Q5DTN8	1;1;1;1	1;1;1;1	1;1;1;1	Janus kinase and microtubule-interacting protein 3	Jakmip3	tr|E9Q7K7|E9Q7K7_MOUSE Isoform of Q5DTN8, JAKMIP_CC3 domain-containing protein (Fragment) OS=Mus musculus (Mouse) OX=10090 GN=Jakmip3 PE=1 SV=2;sp|Q5DTN8-2|JKIP3-2_MOUSE Isoform of Q5DTN8, Isoform 2 of Janus kinase and microtubule-interacting protein 3 OS=	4	1	1	1	0	0	0	0	0	0	0	0	1	0	0	0	0	0	0	0	0	0	0	0	1	0	0	0	0	0	0	0	0	0	0	0	1	0	0	0	2.1	2.1
E9Q805;F8VPU2	E9Q805;F8VPU2	1;1	1;1	1;1	FERM, RhoGEF and pleckstrin domain-containing protein 1	Farp1	tr|E9Q805|E9Q805_MOUSE Isoform of F8VPU2, FERM domain-containing protein (Fragment) OS=Mus musculus (Mouse) OX=10090 GN=Farp1 PE=1 SV=1;sp|F8VPU2|FARP1_MOUSE FERM, ARHGEF and pleckstrin domain-containing protein 1 OS=Mus musculus (Mouse) OX=10090 GN=Farp1	2	1	1	1	1	0	0	0	0	0	0	0	0	0	0	0	1	0	0	0	0	0	0	0	0	0	0	0	1	0	0	0	0	0	0	0	0	0	0	0	6.6	6.6
E9Q8N5;Q08EB6;Q08EB5;F7DCH5;Q8BRT1;Q8BSE7;A0A1L1ST22;Q8BRT1-6;Q8BRT1-5;A0A1L1SRY3;A0A0N4SUT7;A0A0A6YXZ1;E9Q6L0;J3QP81;A0A087WS18;A0A087WQF1;A0A087WQ95;A0A087WNW8;A0A087WRK0;A0A087WP42;E9QNY9;A0A087WRE8;E9QKH0;A0A087WQ31;Q80TV8-2;Q80TV8	E9Q8N5;Q08EB6;Q08EB5;F7DCH5;Q8BRT1	8;8;8;8;8;3;3;3;3;1;1;1;1;1;1;1;1;1;1;1;1;1;1;1;1;1	8;8;8;8;8;3;3;3;3;1;1;1;1;1;1;1;1;1;1;1;1;1;1;1;1;1	8;8;8;8;8;3;3;3;3;1;1;1;1;1;1;1;1;1;1;1;1;1;1;1;1;1	CLIP-associating protein 2	Clasp2	tr|E9Q8N5|E9Q8N5_MOUSE Isoform of Q8BRT1, CLIP-associating protein 2 OS=Mus musculus (Mouse) OX=10090 GN=Clasp2 PE=1 SV=1;tr|Q08EB6|Q08EB6_MOUSE Isoform of Q8BRT1, CLIP-associating protein 2 OS=Mus musculus (Mouse) OX=10090 GN=Clasp2 PE=1 SV=1;tr|Q08EB5|Q0	26	8	8	8	2	1	2	1	2	3	0	2	1	0	0	0	2	1	2	1	2	3	0	2	1	0	0	0	2	1	2	1	2	3	0	2	1	0	0	0	7.7	7.7
E9Q919;Q9Z0Y1	E9Q919;Q9Z0Y1	2;2	2;2	2;2	Dynactin subunit 3	Dctn3	tr|E9Q919|E9Q919_MOUSE Isoform of Q9Z0Y1, Dynactin subunit 3 OS=Mus musculus (Mouse) OX=10090 GN=Dctn3 PE=1 SV=1;sp|Q9Z0Y1|DCTN3_MOUSE Dynactin subunit 3 OS=Mus musculus (Mouse) OX=10090 GN=Dctn3 PE=1 SV=2	2	2	2	2	1	0	0	2	0	1	0	0	1	0	0	0	1	0	0	2	0	1	0	0	1	0	0	0	1	0	0	2	0	1	0	0	1	0	0	0	11.9	11.9
F6T836;E9QAQ3;Q6ZQ82;D3Z1X5;F6XTB7	F6T836;E9QAQ3;Q6ZQ82	3;3;3;1;1	3;3;3;1;1	3;3;3;1;1	Rho GTPase-activating protein 26	Arhgap26	tr|F6T836|F6T836_MOUSE Isoform of Q6ZQ82, Rho GTPase-activating protein 26 OS=Mus musculus (Mouse) OX=10090 GN=Arhgap26 PE=1 SV=1;tr|E9QAQ3|E9QAQ3_MOUSE Isoform of Q6ZQ82, Rho GTPase-activating protein 26 OS=Mus musculus (Mouse) OX=10090 GN=Arhgap26 PE=1 S	5	3	3	3	0	1	0	2	3	0	0	0	0	0	0	0	0	1	0	2	3	0	0	0	0	0	0	0	0	1	0	2	3	0	0	0	0	0	0	0	4	4
Q7TNC9;Q3TZT4;E9QAS7	Q7TNC9;Q3TZT4;E9QAS7	2;2;2	2;2;2	2;2;2		Inpp5a	tr|Q7TNC9|Q7TNC9_MOUSE Isoform of E9QAS7, IPPc domain-containing protein OS=Mus musculus (Mouse) OX=10090 GN=Inpp5a PE=1 SV=1;tr|Q3TZT4|Q3TZT4_MOUSE Isoform of E9QAS7, IPPc domain-containing protein OS=Mus musculus (Mouse) OX=10090 GN=Inpp5a PE=1 SV=1;tr|E	3	2	2	2	1	0	1	0	0	0	0	0	0	0	0	0	1	0	1	0	0	0	0	0	0	0	0	0	1	0	1	0	0	0	0	0	0	0	0	0	4.9	4.9
E9QK34;Q99K10;Q99K10-2	E9QK34;Q99K10	17;17;4	10;10;4	10;10;4	Neuroligin-1	Nlgn1	tr|E9QK34|E9QK34_MOUSE Isoform of Q99K10, COesterase domain-containing protein OS=Mus musculus (Mouse) OX=10090 GN=Nlgn1 PE=1 SV=1;sp|Q99K10|NLGN1_MOUSE Neuroligin-1 OS=Mus musculus (Mouse) OX=10090 GN=Nlgn1 PE=1 SV=2	3	17	10	10	14	15	15	3	3	3	4	4	4	0	0	0	7	8	8	0	0	0	0	0	0	0	0	0	7	8	8	0	0	0	0	0	0	0	0	0	28.1	17.6
E9QLL2;Q8BZ98-2;Q8BZ98;F2Z460;E0CXZ8	E9QLL2;Q8BZ98-2;Q8BZ98	17;17;17;1;1	11;11;11;1;1	9;9;9;1;1	Dynamin-3	Dnm3	tr|E9QLL2|E9QLL2_MOUSE Isoform of Q8BZ98, Dynamin-3 OS=Mus musculus (Mouse) OX=10090 GN=Dnm3 PE=1 SV=1;sp|Q8BZ98-2|DYN3-2_MOUSE Isoform of Q8BZ98, Isoform 2 of Dynamin-3 OS=Mus musculus (Mouse) OX=10090 GN=Dnm3 PE=1 SV=1;sp|Q8BZ98|DYN3_MOUSE Dynamin-3 OS=M	5	17	11	9	8	6	9	8	5	5	4	9	4	0	0	0	4	3	3	4	0	1	2	5	0	0	0	0	4	2	2	3	0	1	2	3	0	0	0	0	22.5	15.5
E9QN70;P02469	E9QN70;P02469	1;1	1;1	1;1	Laminin subunit beta-1	Lamb1	tr|E9QN70|E9QN70_MOUSE Isoform of P02469, Laminin subunit beta-1 OS=Mus musculus (Mouse) OX=10090 GN=Lamb1 PE=1 SV=1;sp|P02469|LAMB1_MOUSE Laminin subunit beta-1 OS=Mus musculus (Mouse) OX=10090 GN=Lamb1 PE=1 SV=3	2	1	1	1	0	0	0	1	1	1	0	0	0	0	0	0	0	0	0	1	1	1	0	0	0	0	0	0	0	0	0	1	1	1	0	0	0	0	0	0	0.6	0.6
G5E8R3;E9QPD7;Q05920;A0A494B951;A0A286YCC5;A0A494B912	G5E8R3;E9QPD7;Q05920	5;5;5;1;1;1	5;5;5;1;1;1	5;5;5;1;1;1	Pyruvate carboxylase;Pyruvate carboxylase, mitochondrial	Pcx;Pc	tr|G5E8R3|G5E8R3_MOUSE Isoform of Q05920, Pyruvate carboxylase OS=Mus musculus (Mouse) OX=10090 GN=Pcx PE=1 SV=1;tr|E9QPD7|E9QPD7_MOUSE Isoform of Q05920, Pyruvate carboxylase OS=Mus musculus (Mouse) OX=10090 GN=Pcx PE=1 SV=1;sp|Q05920|PYC_MOUSE Pyruvate c	6	5	5	5	0	1	3	0	1	1	0	0	0	0	0	0	0	1	3	0	1	1	0	0	0	0	0	0	0	1	3	0	1	1	0	0	0	0	0	0	5.6	5.6
F6QKK2;Q8VEH3	F6QKK2;Q8VEH3	2;2	1;1	1;1	ADP-ribosylation factor-like protein 8A	Arl8a	tr|F6QKK2|F6QKK2_MOUSE Isoform of Q8VEH3, ADP-ribosylation factor-like protein 8A (Fragment) OS=Mus musculus (Mouse) OX=10090 GN=Arl8a PE=1 SV=1;sp|Q8VEH3|ARL8A_MOUSE ADP-ribosylation factor-like protein 8A OS=Mus musculus (Mouse) OX=10090 GN=Arl8a PE=1 SV	2	2	1	1	1	2	1	0	0	0	0	0	0	0	0	0	0	1	1	0	0	0	0	0	0	0	0	0	0	1	1	0	0	0	0	0	0	0	0	0	10.9	5.5
F6R5R5;P70699	F6R5R5;P70699	1;1	1;1	1;1	Lysosomal alpha-glucosidase	Gaa	tr|F6R5R5|F6R5R5_MOUSE Isoform of P70699, Lysosomal alpha-glucosidase (Fragment) OS=Mus musculus (Mouse) OX=10090 GN=Gaa PE=1 SV=1;sp|P70699|LYAG_MOUSE Lysosomal alpha-glucosidase OS=Mus musculus (Mouse) OX=10090 GN=Gaa PE=1 SV=2	2	1	1	1	0	0	0	0	0	0	1	0	0	0	0	0	0	0	0	0	0	0	1	0	0	0	0	0	0	0	0	0	0	0	1	0	0	0	0	0	5.8	5.8
F6RJV6;Q9JJK2	F6RJV6;Q9JJK2	3;3	3;3	3;3	LanC-like protein 2	Lancl2	tr|F6RJV6|F6RJV6_MOUSE Isoform of Q9JJK2, LanC-like protein 2 (Fragment) OS=Mus musculus (Mouse) OX=10090 GN=Lancl2 PE=1 SV=1;sp|Q9JJK2|LANC2_MOUSE LanC-like protein 2 OS=Mus musculus (Mouse) OX=10090 GN=Lancl2 PE=1 SV=1	2	3	3	3	1	2	1	0	1	1	0	0	0	0	0	0	1	2	1	0	1	1	0	0	0	0	0	0	1	2	1	0	1	1	0	0	0	0	0	0	7.9	7.9
F6SHF3;F6ZV59;G5E8G0;G3X9W0;Q60668-4;Q60668-3;Q60668-2;Q60668;E9Q5B6	F6SHF3;F6ZV59;G5E8G0;G3X9W0;Q60668-4;Q60668-3;Q60668-2;Q60668;E9Q5B6	2;2;2;2;2;2;2;2;1	2;2;2;2;2;2;2;2;1	2;2;2;2;2;2;2;2;1	Heterogeneous nuclear ribonucleoprotein D0	Hnrnpd	tr|F6SHF3|F6SHF3_MOUSE Isoform of Q60668, RRM domain-containing protein (Fragment) OS=Mus musculus (Mouse) OX=10090 GN=Hnrnpd PE=1 SV=1;tr|F6ZV59|F6ZV59_MOUSE Isoform of Q60668, Heterogeneous nuclear ribonucleoprotein D0 (Fragment) OS=Mus musculus (Mouse)	9	2	2	2	1	2	0	1	0	1	0	0	0	0	0	0	1	2	0	1	0	1	0	0	0	0	0	0	1	2	0	1	0	1	0	0	0	0	0	0	22	22
F6V084;Q8VBT0	F6V084;Q8VBT0	1;1	1;1	1;1	Thioredoxin-related transmembrane protein 1	Tmx1	tr|F6V084|F6V084_MOUSE Isoform of Q8VBT0, Thioredoxin domain-containing protein (Fragment) OS=Mus musculus (Mouse) OX=10090 GN=Tmx1 PE=1 SV=1;sp|Q8VBT0|TMX1_MOUSE Thioredoxin-related transmembrane protein 1 OS=Mus musculus (Mouse) OX=10090 GN=Tmx1 PE=1 SV=	2	1	1	1	0	0	1	0	0	1	0	0	1	0	0	0	0	0	1	0	0	1	0	0	1	0	0	0	0	0	1	0	0	1	0	0	1	0	0	0	9.7	9.7
F6VJC5;Q80ZX0	F6VJC5;Q80ZX0	3;3	3;3	3;3		Sec24b	tr|F6VJC5|F6VJC5_MOUSE Isoform of Q80ZX0, Sec24-related gene family, member B (S. cerevisiae) (Fragment) OS=Mus musculus (Mouse) OX=10090 GN=Sec24b PE=1 SV=1;tr|Q80ZX0|Q80ZX0_MOUSE Sec24-related gene family, member B (S. cerevisiae) OS=Mus musculus (Mouse)	2	3	3	3	2	0	1	0	0	0	0	0	0	0	0	0	2	0	1	0	0	0	0	0	0	0	0	0	2	0	1	0	0	0	0	0	0	0	0	0	5	5
F6VQZ6;Q3UH99;Q3UH99-2	F6VQZ6;Q3UH99;Q3UH99-2	2;2;2	2;2;2	2;2;2	Protein shisa-6 homolog	Shisa6	tr|F6VQZ6|F6VQZ6_MOUSE Isoform of Q3UH99, Protein shisa-6 (Fragment) OS=Mus musculus (Mouse) OX=10090 GN=Shisa6 PE=1 SV=1;sp|Q3UH99|SHSA6_MOUSE Protein shisa-6 OS=Mus musculus (Mouse) OX=10090 GN=Shisa6 PE=1 SV=1;sp|Q3UH99-2|SHSA6-2_MOUSE Isoform of Q3UH99	3	2	2	2	1	2	0	0	0	0	0	0	0	0	0	0	1	2	0	0	0	0	0	0	0	0	0	0	1	2	0	0	0	0	0	0	0	0	0	0	5.6	5.6
F6Z458;Q8VEH8	F6Z458;Q8VEH8	1;1	1;1	1;1	Endoplasmic reticulum lectin 1	Erlec1	tr|F6Z458|F6Z458_MOUSE Isoform of Q8VEH8, PRKCSH domain-containing protein (Fragment) OS=Mus musculus (Mouse) OX=10090 GN=Erlec1 PE=1 SV=1;sp|Q8VEH8|ERLEC_MOUSE Endoplasmic reticulum lectin 1 OS=Mus musculus (Mouse) OX=10090 GN=Erlec1 PE=1 SV=1	2	1	1	1	1	1	0	0	0	0	0	0	0	0	0	0	1	1	0	0	0	0	0	0	0	0	0	0	1	1	0	0	0	0	0	0	0	0	0	0	4.2	4.2
Q8C446;F6ZYH6;P63080	Q8C446;F6ZYH6;P63080	14;14;14	8;8;8	8;8;8	Gamma-aminobutyric acid receptor subunit beta-3	Gabrb3	tr|Q8C446|Q8C446_MOUSE Isoform of P63080, Gamma-aminobutyric acid receptor subunit beta-3 OS=Mus musculus (Mouse) OX=10090 GN=Gabrb3 PE=1 SV=1;tr|F6ZYH6|F6ZYH6_MOUSE Isoform of P63080, Gamma-aminobutyric acid receptor subunit beta-3 OS=Mus musculus (Mouse)	3	14	8	8	14	14	13	12	11	13	11	11	13	0	0	0	8	8	7	7	7	8	6	6	8	0	0	0	8	8	7	7	7	8	6	6	8	0	0	0	31.5	19.5
F7BNZ5;Q80YN3;A2AVX1;E9Q8Q5	F7BNZ5;Q80YN3;A2AVX1;E9Q8Q5	2;2;1;1	2;2;1;1	2;2;1;1	Breast carcinoma-amplified sequence 1 homolog	Bcas1	tr|F7BNZ5|F7BNZ5_MOUSE Isoform of Q80YN3, Breast carcinoma-amplified sequence 1 homolog (Fragment) OS=Mus musculus (Mouse) OX=10090 GN=Bcas1 PE=1 SV=1;sp|Q80YN3|BCAS1_MOUSE Breast carcinoma-amplified sequence 1 homolog OS=Mus musculus (Mouse) OX=10090 GN=B	4	2	2	2	0	0	0	0	0	0	1	2	1	0	0	0	0	0	0	0	0	0	1	2	1	0	0	0	0	0	0	0	0	0	1	2	1	0	0	0	6.1	6.1
F7C0H6;Q5M8N0	F7C0H6;Q5M8N0	2;2	2;2	2;2	CB1 cannabinoid receptor-interacting protein 1	Cnrip1	tr|F7C0H6|F7C0H6_MOUSE Isoform of Q5M8N0, CB1 cannabinoid receptor-interacting protein 1 (Fragment) OS=Mus musculus (Mouse) OX=10090 GN=Cnrip1 PE=1 SV=1;sp|Q5M8N0|CNRP1_MOUSE CB1 cannabinoid receptor-interacting protein 1 OS=Mus musculus (Mouse) OX=10090 G	2	2	2	2	2	0	0	0	1	0	0	0	0	0	0	0	2	0	0	0	1	0	0	0	0	0	0	0	2	0	0	0	1	0	0	0	0	0	0	0	14.7	14.7
V9GWT6;V9GXH3;V9GXF0;V9GXP8;F8VPM7;Q99MI1-2;Q99MI1;V9GX53;Q3UHT7;Q99MI1-4;Q6PH08-2;Q6PH08;Q6PH08-3	V9GWT6;V9GXH3;V9GXF0;V9GXP8;F8VPM7;Q99MI1-2;Q99MI1;V9GX53	5;5;5;5;5;5;5;3;1;1;1;1;1	5;5;5;5;5;5;5;3;1;1;1;1;1	5;5;5;5;5;5;5;3;1;1;1;1;1	ELKS/Rab6-interacting/CAST family member 1	Erc1	tr|V9GWT6|V9GWT6_MOUSE Isoform of Q99MI1, ELKS/Rab6-interacting/CAST family member 1 OS=Mus musculus (Mouse) OX=10090 GN=Erc1 PE=1 SV=1;tr|V9GXH3|V9GXH3_MOUSE Isoform of Q99MI1, ELKS/Rab6-interacting/CAST family member 1 OS=Mus musculus (Mouse) OX=10090 GN	13	5	5	5	0	0	1	0	1	5	2	0	0	0	0	0	0	0	1	0	1	5	2	0	0	0	0	0	0	0	1	0	1	5	2	0	0	0	0	0	7.6	7.6
F8VPN4;A0A0G2JGI9;F6XXE6;E0CYU6;E0CX86;F7CSZ6	F8VPN4;A0A0G2JGI9;F6XXE6	50;44;29;9;7;4	50;44;29;9;7;4	50;44;29;9;7;4		Agl	tr|F8VPN4|F8VPN4_MOUSE Amylo-1,6-glucosidase, 4-alpha-glucanotransferase OS=Mus musculus (Mouse) OX=10090 GN=Agl PE=1 SV=1;tr|A0A0G2JGI9|A0A0G2JGI9_MOUSE Isoform of F8VPN4, Amylo-1,6-glucosidase, 4-alpha-glucanotransferase OS=Mus musculus (Mouse) OX=10090	6	50	50	50	37	32	36	32	38	39	41	40	33	0	0	0	37	32	36	32	38	39	41	40	33	0	0	0	37	32	36	32	38	39	41	40	33	0	0	0	36.6	36.6
F8WGT1;Q68FL4;E9PX77;D3YYM7	F8WGT1;Q68FL4	5;4;1;1	2;1;1;1	2;1;1;1	Adenosylhomocysteinase;Putative adenosylhomocysteinase 3	Ahcyl2	tr|F8WGT1|F8WGT1_MOUSE Isoform of Q68FL4, AdoHcyase_NAD domain-containing protein OS=Mus musculus (Mouse) OX=10090 GN=Ahcyl2 PE=1 SV=1;sp|Q68FL4|SAHH3_MOUSE Putative adenosylhomocysteinase 3 OS=Mus musculus (Mouse) OX=10090 GN=Ahcyl2 PE=1 SV=1	4	5	2	2	3	5	3	2	2	2	0	2	1	0	0	0	0	2	1	0	0	0	0	0	0	0	0	0	0	2	1	0	0	0	0	0	0	0	0	0	7.7	3.1
Z4YMV4;Z4YMQ5;Z4YJI3;F8WGU3;Q3US41-4;Q3US41-3;Q3US41-2;Q3US41-5;Q3US41	Z4YMV4;Z4YMQ5;Z4YJI3;F8WGU3;Q3US41-4;Q3US41-3;Q3US41-2;Q3US41-5;Q3US41	1;1;1;1;1;1;1;1;1	1;1;1;1;1;1;1;1;1	1;1;1;1;1;1;1;1;1	Epithelial splicing regulatory protein 1	Esrp1	tr|Z4YMV4|Z4YMV4_MOUSE Isoform of Q3US41, Epithelial-splicing regulatory protein 1 (Fragment) OS=Mus musculus (Mouse) OX=10090 GN=Esrp1 PE=1 SV=1;tr|Z4YMQ5|Z4YMQ5_MOUSE Isoform of Q3US41, Epithelial-splicing regulatory protein 1 (Fragment) OS=Mus musculus	9	1	1	1	0	0	0	0	0	0	0	1	0	0	0	0	0	0	0	0	0	0	0	1	0	0	0	0	0	0	0	0	0	0	0	1	0	0	0	0	2.4	2.4
Q3UHH0;F8WHB1;Q9R0K7;A0A1W2P772	Q3UHH0;F8WHB1;Q9R0K7	25;25;25;1	25;25;25;1	1;1;1;0	Calcium-transporting ATPase;Plasma membrane calcium-transporting ATPase 2	Atp2b2	tr|Q3UHH0|Q3UHH0_MOUSE Isoform of Q9R0K7, Calcium-transporting ATPase OS=Mus musculus (Mouse) OX=10090 GN=Atp2b2 PE=1 SV=1;tr|F8WHB1|F8WHB1_MOUSE Isoform of Q9R0K7, Calcium-transporting ATPase OS=Mus musculus (Mouse) OX=10090 GN=Atp2b2 PE=1 SV=1;sp|Q9R0K7|	4	25	25	1	11	13	17	10	13	6	11	13	14	0	0	0	11	13	17	10	13	6	11	13	14	0	0	0	1	0	0	0	0	0	0	0	0	0	0	0	24.5	24.5
Q3T9X3;Q3TCR7;G3X9G4;F8WIV5;P39054-2;P39054;G3UZZ3	Q3T9X3;Q3TCR7;G3X9G4;F8WIV5;P39054-2;P39054;G3UZZ3	10;10;10;10;10;10;9	1;1;1;1;1;1;1	1;1;1;1;1;1;1	Dynamin-2	Dnm2	tr|Q3T9X3|Q3T9X3_MOUSE Isoform of P39054, Dynamin-2 OS=Mus musculus (Mouse) OX=10090 GN=Dnm2 PE=1 SV=1;tr|Q3TCR7|Q3TCR7_MOUSE Isoform of P39054, Dynamin-2 OS=Mus musculus (Mouse) OX=10090 GN=Dnm2 PE=1 SV=1;tr|G3X9G4|G3X9G4_MOUSE Isoform of P39054, Dynamin-	7	10	1	1	6	6	9	6	8	5	5	7	5	0	0	0	1	1	1	1	1	1	1	1	1	0	0	0	1	1	1	1	1	1	1	1	1	0	0	0	11.2	1.2
F8WJD4;Q80X82	F8WJD4;Q80X82	1;1	1;1	1;1	Symplekin	Sympk	tr|F8WJD4|F8WJD4_MOUSE Isoform of Q80X82, Symplekin OS=Mus musculus (Mouse) OX=10090 GN=Sympk PE=1 SV=1;sp|Q80X82|SYMPK_MOUSE Symplekin OS=Mus musculus (Mouse) OX=10090 GN=Sympk PE=1 SV=1	2	1	1	1	1	0	0	0	0	0	0	0	0	0	0	0	1	0	0	0	0	0	0	0	0	0	0	0	1	0	0	0	0	0	0	0	0	0	0	0	1.1	1.1
G3UVV4;P17710-3;P17710-4;P17710;P17710-2;D3YYR4;D3Z365;E9Q5B5;O08528;Q91W97	G3UVV4;P17710-3;P17710-4;P17710;P17710-2	12;12;12;12;11;2;2;2;2;1	12;12;12;12;11;2;2;2;2;1	12;12;12;12;11;2;2;2;2;1	Hexokinase;Hexokinase-1	Hk1	tr|G3UVV4|G3UVV4_MOUSE Isoform of P17710, Hexokinase-1 OS=Mus musculus (Mouse) OX=10090 GN=Hk1 PE=1 SV=1;sp|P17710-3|HXK1-3_MOUSE Isoform of P17710, Isoform HK1 of Hexokinase-1 OS=Mus musculus (Mouse) OX=10090 GN=Hk1 PE=1 SV=3;sp|P17710-4|HXK1-4_MOUSE Isof	10	12	12	12	2	2	1	6	6	3	2	2	3	0	0	0	2	2	1	6	6	3	2	2	3	0	0	0	2	2	1	6	6	3	2	2	3	0	0	0	13.7	13.7
G3UX26;Q60930;D3YZT5;A0A286YCR8	G3UX26;Q60930	6;6;2;2	6;6;2;2	6;6;2;2	Voltage-dependent anion-selective channel protein 2	Vdac2	tr|G3UX26|G3UX26_MOUSE Isoform of Q60930, Voltage-dependent anion-selective channel protein 2 OS=Mus musculus (Mouse) OX=10090 GN=Vdac2 PE=1 SV=1;sp|Q60930|VDAC2_MOUSE Voltage-dependent anion-selective channel protein 2 OS=Mus musculus (Mouse) OX=10090 GN=	4	6	6	6	4	3	2	5	4	3	3	3	4	0	0	0	4	3	2	5	4	3	3	3	4	0	0	0	4	3	2	5	4	3	3	3	4	0	0	0	25.1	25.1
G3UXT7;Q8CFQ9;P56959;F6QCI0;Q8BQ46;G3UZD2;Q91VQ2	G3UXT7;Q8CFQ9;P56959;F6QCI0;Q8BQ46	4;4;4;2;2;1;1	4;4;4;2;2;1;1	4;4;4;2;2;1;1	RNA-binding protein FUS	Fus;Taf15	tr|G3UXT7|G3UXT7_MOUSE Isoform of P56959, RNA-binding protein FUS (Fragment) OS=Mus musculus (Mouse) OX=10090 GN=Fus PE=1 SV=1;tr|Q8CFQ9|Q8CFQ9_MOUSE Isoform of P56959, Fusion, derived from t(1216) malignant liposarcoma (Human) OS=Mus musculus (Mouse) OX=1	7	4	4	4	1	3	3	3	4	1	1	1	0	0	0	0	1	3	3	3	4	1	1	1	0	0	0	0	1	3	3	3	4	1	1	1	0	0	0	0	45.4	45.4
G3UYD0;Q3UHU8;Q9ESZ8-5;Q9ESZ8-4;Q9ESZ8-3;Q9ESZ8-6;Q9ESZ8-2;Q9ESZ8;G3UYJ6;G3UX27;G3UYD7;G3UZU4;G3UWV2;Q99NI3	G3UYD0;Q3UHU8;Q9ESZ8-5;Q9ESZ8-4;Q9ESZ8-3;Q9ESZ8-6;Q9ESZ8-2;Q9ESZ8	13;13;13;13;13;13;13;13;6;4;2;2;2;1	13;13;13;13;13;13;13;13;6;4;2;2;2;1	13;13;13;13;13;13;13;13;6;4;2;2;2;1	General transcription factor II-I	Gtf2i	tr|G3UYD0|G3UYD0_MOUSE Isoform of Q9ESZ8, General transcription factor II-I OS=Mus musculus (Mouse) OX=10090 GN=Gtf2i PE=1 SV=1;tr|Q3UHU8|Q3UHU8_MOUSE Isoform of Q9ESZ8, General transcription factor II-I OS=Mus musculus (Mouse) OX=10090 GN=Gtf2i PE=1 SV=1;	14	13	13	13	6	4	3	1	2	2	4	5	4	0	0	0	6	4	3	1	2	2	4	5	4	0	0	0	6	4	3	1	2	2	4	5	4	0	0	0	17.9	17.9
G3UZJ4;P99029-2;P99029;A0A494BAZ4;H3BJQ7	G3UZJ4;P99029-2;P99029;A0A494BAZ4;H3BJQ7	5;5;5;4;3	5;5;5;4;3	5;5;5;4;3	Peroxiredoxin-5, mitochondrial	Prdx5	tr|G3UZJ4|G3UZJ4_MOUSE Isoform of P99029, Redoxin domain-containing protein OS=Mus musculus (Mouse) OX=10090 GN=Prdx5 PE=1 SV=1;sp|P99029-2|PRDX5-2_MOUSE Isoform of P99029, Isoform Cytoplasmic+peroxisomal of Peroxiredoxin-5, mitochondrial OS=Mus musculus (	5	5	5	5	2	2	3	1	1	2	2	1	3	0	0	0	2	2	3	1	1	2	2	1	3	0	0	0	2	2	3	1	1	2	2	1	3	0	0	0	32.5	32.5
G3X9H7;Q8R1S4-2;Q8R1S4;A0A2I3BQ92;A0A2I3BPM9;A0A2I3BQ67	G3X9H7;Q8R1S4-2;Q8R1S4	3;3;3;1;1;1	2;2;2;1;1;1	2;2;2;1;1;1	Metastasis suppressor protein 1	Mtss1	tr|G3X9H7|G3X9H7_MOUSE Isoform of Q8R1S4, Protein MTSS 1 OS=Mus musculus (Mouse) OX=10090 GN=Mtss1 PE=1 SV=1;sp|Q8R1S4-2|MTSS1-2_MOUSE Isoform of Q8R1S4, Isoform 2 of Protein MTSS 1 OS=Mus musculus (Mouse) OX=10090 GN=Mtss1 PE=1 SV=1;sp|Q8R1S4|MTSS1_MOUSE	6	3	2	2	3	2	3	0	0	0	0	0	0	0	0	0	2	2	2	0	0	0	0	0	0	0	0	0	2	2	2	0	0	0	0	0	0	0	0	0	3.8	2.6
G3X9U9;Q9CQ92;D3YZ32	G3X9U9;Q9CQ92;D3YZ32	2;2;1	2;2;1	2;2;1	Mitochondrial fission 1 protein	Fis1	tr|G3X9U9|G3X9U9_MOUSE Isoform of Q9CQ92, Mitochondrial fission 1 protein OS=Mus musculus (Mouse) OX=10090 GN=Fis1 PE=1 SV=1;sp|Q9CQ92|FIS1_MOUSE Mitochondrial fission 1 protein OS=Mus musculus (Mouse) OX=10090 GN=Fis1 PE=1 SV=1;tr|D3YZ32|D3YZ32_MOUSE Isof	3	2	2	2	1	1	1	0	0	0	0	0	0	0	0	0	1	1	1	0	0	0	0	0	0	0	0	0	1	1	1	0	0	0	0	0	0	0	0	0	16.6	16.6
G5E839;P80315;G3UXF3;G3UXG2;G3UYW5	G5E839;P80315	3;3;1;1;1	3;3;1;1;1	3;3;1;1;1	T-complex protein 1 subunit delta	Cct4	tr|G5E839|G5E839_MOUSE Isoform of P80315, T-complex protein 1 subunit delta OS=Mus musculus (Mouse) OX=10090 GN=Cct4 PE=1 SV=1;sp|P80315|TCPD_MOUSE T-complex protein 1 subunit delta OS=Mus musculus (Mouse) OX=10090 GN=Cct4 PE=1 SV=3	5	3	3	3	0	1	2	1	1	0	0	1	0	0	0	0	0	1	2	1	1	0	0	1	0	0	0	0	0	1	2	1	1	0	0	1	0	0	0	0	7.3	7.3
G5E866;Q99NB9	G5E866;Q99NB9	3;3	3;3	3;3	Splicing factor 3B subunit 1	Sf3b1	tr|G5E866|G5E866_MOUSE Isoform of Q99NB9, Splicing factor 3B subunit 1 OS=Mus musculus (Mouse) OX=10090 GN=Sf3b1 PE=1 SV=1;sp|Q99NB9|SF3B1_MOUSE Splicing factor 3B subunit 1 OS=Mus musculus (Mouse) OX=10090 GN=Sf3b1 PE=1 SV=1	2	3	3	3	1	0	1	0	1	0	0	0	1	0	0	0	1	0	1	0	1	0	0	0	1	0	0	0	1	0	1	0	1	0	0	0	1	0	0	0	2.8	2.8
G5E8H1;P23819;P23819-4;P23819-3;A0A0A6YW90;E9QKC0;P23819-2	G5E8H1;P23819;P23819-4;P23819-3;A0A0A6YW90;E9QKC0;P23819-2	5;5;5;5;4;4;4	2;2;2;2;2;2;2	2;2;2;2;2;2;2	Glutamate receptor 2	Gria2	tr|G5E8H1|G5E8H1_MOUSE Isoform of P23819, Glutamate receptor 2 OS=Mus musculus (Mouse) OX=10090 GN=Gria2 PE=1 SV=1;sp|P23819|GRIA2_MOUSE Glutamate receptor 2 OS=Mus musculus (Mouse) OX=10090 GN=Gria2 PE=1 SV=3;sp|P23819-4|GRIA2-4_MOUSE Isoform of P23819, I	7	5	2	2	2	1	2	0	0	0	1	0	2	0	0	0	1	1	0	0	0	0	0	0	0	0	0	0	1	1	0	0	0	0	0	0	0	0	0	0	6.3	2.7
G5E902;Q8VEM8	G5E902;Q8VEM8	10;10	10;10	10;10	Phosphate carrier protein, mitochondrial	Slc25a3	tr|G5E902|G5E902_MOUSE Isoform of Q8VEM8, Phosphate carrier protein, mitochondrial OS=Mus musculus (Mouse) OX=10090 GN=Slc25a3 PE=1 SV=1;sp|Q8VEM8|MPCP_MOUSE Phosphate carrier protein, mitochondrial OS=Mus musculus (Mouse) OX=10090 GN=Slc25a3 PE=1 SV=1	2	10	10	10	3	5	4	5	3	4	4	3	6	0	0	0	3	5	4	5	3	4	4	3	6	0	0	0	3	5	4	5	3	4	4	3	6	0	0	0	33	33
H3BJE0;H3BJ90;Q3U9N4;P28798	H3BJE0;H3BJ90;Q3U9N4;P28798	1;1;1;1	1;1;1;1	1;1;1;1	Granulins;Acrogranin;Granulin-1;Granulin-2;Granulin-3;Granulin-4;Granulin-5;Granulin-6;Granulin-7	Grn	tr|H3BJE0|H3BJE0_MOUSE Isoform of P28798, Progranulin (Fragment) OS=Mus musculus (Mouse) OX=10090 GN=Grn PE=1 SV=1;tr|H3BJ90|H3BJ90_MOUSE Isoform of P28798, Progranulin (Fragment) OS=Mus musculus (Mouse) OX=10090 GN=Grn PE=1 SV=1;tr|Q3U9N4|Q3U9N4_MOUSE Iso	4	1	1	1	0	0	0	1	0	0	0	0	0	0	0	0	0	0	0	1	0	0	0	0	0	0	0	0	0	0	0	1	0	0	0	0	0	0	0	0	6.5	6.5
H3BKM0;Q9DBG3;Q9DBG3-2;H3BIY9;H3BJ06	H3BKM0;Q9DBG3;Q9DBG3-2;H3BIY9	16;16;16;15;1	16;16;16;15;1	9;9;9;8;1	AP-2 complex subunit beta;AP complex subunit beta	Ap2b1	tr|H3BKM0|H3BKM0_MOUSE Isoform of Q9DBG3, AP complex subunit beta OS=Mus musculus (Mouse) OX=10090 GN=Ap2b1 PE=1 SV=1;sp|Q9DBG3|AP2B1_MOUSE AP-2 complex subunit beta OS=Mus musculus (Mouse) OX=10090 GN=Ap2b1 PE=1 SV=1;sp|Q9DBG3-2|AP2B1-2_MOUSE Isoform of Q	5	16	16	9	8	6	4	11	8	4	2	4	7	0	0	0	8	6	4	11	8	4	2	4	7	0	0	0	3	3	1	5	4	3	0	2	2	0	0	0	22.2	22.2
H3BL37;O08784;F6R3V4;H3BIX0	H3BL37;O08784;F6R3V4;H3BIX0	2;2;1;1	2;2;1;1	2;2;1;1	Treacle protein	Tcof1	tr|H3BL37|H3BL37_MOUSE Isoform of O08784, LisH domain-containing protein OS=Mus musculus (Mouse) OX=10090 GN=Tcof1 PE=1 SV=1;sp|O08784|TCOF_MOUSE Treacle protein OS=Mus musculus (Mouse) OX=10090 GN=Tcof1 PE=1 SV=1;tr|F6R3V4|F6R3V4_MOUSE Isoform of O08784,	4	2	2	2	0	0	0	0	0	2	0	0	0	0	0	0	0	0	0	0	0	2	0	0	0	0	0	0	0	0	0	0	0	2	0	0	0	0	0	0	1.8	1.8
H7BX01;P58281;P58281-2;E0CXD1;F6U775	H7BX01;P58281;P58281-2	11;11;11;5;2	11;11;11;5;2	11;11;11;5;2	Dynamin-like 120 kDa protein, mitochondrial;Dynamin-like 120 kDa protein, form S1	Opa1	tr|H7BX01|H7BX01_MOUSE Isoform of P58281, Dynamin-type G domain-containing protein OS=Mus musculus (Mouse) OX=10090 GN=Opa1 PE=1 SV=1;sp|P58281|OPA1_MOUSE Dynamin-like 120 kDa protein, mitochondrial OS=Mus musculus (Mouse) OX=10090 GN=Opa1 PE=1 SV=1;sp|P58	5	11	11	11	4	4	2	3	5	3	2	2	0	0	0	0	4	4	2	3	5	3	2	2	0	0	0	0	4	4	2	3	5	3	2	2	0	0	0	0	12.7	12.7
H7BXC3;P17751	H7BXC3;P17751	5;5	5;5	5;5	Triosephosphate isomerase	Tpi1	tr|H7BXC3|H7BXC3_MOUSE Isoform of P17751, Triosephosphate isomerase OS=Mus musculus (Mouse) OX=10090 GN=Tpi1 PE=1 SV=1;sp|P17751|TPIS_MOUSE Triosephosphate isomerase OS=Mus musculus (Mouse) OX=10090 GN=Tpi1 PE=1 SV=4	2	5	5	5	4	3	4	3	3	5	3	0	4	0	0	0	4	3	4	3	3	5	3	0	4	0	0	0	4	3	4	3	3	5	3	0	4	0	0	0	49.7	49.7
K4DI76;J3QJW3;Q80TJ1-4;Q80TJ1;Q80TJ1-2;A0A286YDH6;A0A286YE00;F6SH36;S4R1C6;E9Q5C0;Q8BYR5-3	K4DI76;J3QJW3;Q80TJ1-4;Q80TJ1;Q80TJ1-2;A0A286YDH6	7;7;7;7;7;4;3;2;2;2;2	7;7;7;7;7;4;3;2;2;2;2	5;5;5;5;5;2;2;0;0;0;0	Calcium-dependent secretion activator 1	Cadps	tr|K4DI76|K4DI76_MOUSE Isoform of Q80TJ1, Calcium-dependent secretion activator 1 OS=Mus musculus (Mouse) OX=10090 GN=Cadps PE=1 SV=1;tr|J3QJW3|J3QJW3_MOUSE Isoform of Q80TJ1, Calcium-dependent secretion activator 1 OS=Mus musculus (Mouse) OX=10090 GN=Cadp	11	7	7	5	3	2	2	0	0	0	0	2	2	0	0	0	3	2	2	0	0	0	0	2	2	0	0	0	3	1	1	0	0	0	0	2	1	0	0	0	6.5	6.5
J3QJX3;Q9Z2G6-2;Q9Z2G6	J3QJX3;Q9Z2G6-2;Q9Z2G6	3;3;3	3;3;3	3;3;3	Protein sel-1 homolog 1	Sel1l	tr|J3QJX3|J3QJX3_MOUSE Isoform of Q9Z2G6, Protein sel-1 homolog 1 OS=Mus musculus (Mouse) OX=10090 GN=Sel1l PE=1 SV=1;sp|Q9Z2G6-2|SE1L1-2_MOUSE Isoform of Q9Z2G6, Isoform 2 of Protein sel-1 homolog 1 OS=Mus musculus (Mouse) OX=10090 GN=Sel1l PE=1 SV=2;sp|Q	3	3	3	3	1	2	2	0	0	0	0	0	0	0	0	0	1	2	2	0	0	0	0	0	0	0	0	0	1	2	2	0	0	0	0	0	0	0	0	0	7.3	7.3
J3QMG3;Q60931	J3QMG3;Q60931	4;4	4;4	4;4	Voltage-dependent anion-selective channel protein 3	Vdac3	tr|J3QMG3|J3QMG3_MOUSE Isoform of Q60931, Voltage-dependent anion-selective channel protein 3 OS=Mus musculus (Mouse) OX=10090 GN=Vdac3 PE=1 SV=1;sp|Q60931|VDAC3_MOUSE Voltage-dependent anion-selective channel protein 3 OS=Mus musculus (Mouse) OX=10090 GN=	2	4	4	4	2	0	1	2	4	1	2	0	2	0	0	0	2	0	1	2	4	1	2	0	2	0	0	0	2	0	1	2	4	1	2	0	2	0	0	0	18.3	18.3
J3QN31;P28650;P28650-2;P46664	J3QN31;P28650;P28650-2	10;10;10;1	10;10;10;1	10;10;10;1	Adenylosuccinate synthetase isozyme 1	Adssl1	tr|J3QN31|J3QN31_MOUSE Isoform of P28650, Adenylosuccinate synthetase isozyme 1 OS=Mus musculus (Mouse) OX=10090 GN=Adssl1 PE=1 SV=1;sp|P28650|PURA1_MOUSE Adenylosuccinate synthetase isozyme 1 OS=Mus musculus (Mouse) OX=10090 GN=Adss1 PE=1 SV=2;sp|P28650-2	4	10	10	10	0	0	0	8	8	6	0	0	0	0	0	0	0	0	0	8	8	6	0	0	0	0	0	0	0	0	0	8	8	6	0	0	0	0	0	0	26.9	26.9
J3QPE5	J3QPE5	1	1	1		Gm5849	tr|J3QPE5|J3QPE5_MOUSE EF-hand domain-containing protein OS=Mus musculus (Mouse) OX=10090 GN=Gm5849 PE=3 SV=2	1	1	1	1	0	0	0	0	0	1	0	0	0	0	0	0	0	0	0	0	0	1	0	0	0	0	0	0	0	0	0	0	0	1	0	0	0	0	0	0	15.4	15.4
J9S2Z5;J9T153;J9T120;J9SVL3;Q5F4S6;Q5F4S7;Q5F4S8;Q5F4T0;Q5F4S9;J9S314;F7CJ77;B2RUS0;J9SUB2;Q8BIH6;E9PUC8;D3Z539;A0A494BA79;A0A0U1RPV6;A0A0U1RQ32;Q2TV84	J9S2Z5;J9T153;J9T120;J9SVL3;Q5F4S6;Q5F4S7;Q5F4S8;Q5F4T0;Q5F4S9;J9S314;F7CJ77;B2RUS0	9;9;9;9;9;9;9;9;9;9;8;7;4;4;4;1;1;1;1;1	9;9;9;9;9;9;9;9;9;9;8;7;4;4;4;1;1;1;1;1	9;9;9;9;9;9;9;9;9;9;8;7;4;4;4;1;1;1;1;1		Trpm3	tr|J9S2Z5|J9S2Z5_MOUSE Isoform of J9S314, Transient receptor potential cation channel, subfamily M, member 3 OS=Mus musculus (Mouse) OX=10090 GN=Trpm3 PE=1 SV=1;tr|J9T153|J9T153_MOUSE Isoform of J9S314, Transient receptor potential cation channel, subfamil	20	9	9	9	0	0	0	0	0	0	3	7	0	0	0	0	0	0	0	0	0	0	3	7	0	0	0	0	0	0	0	0	0	0	3	7	0	0	0	0	6.8	6.8
K3W4R2;Q6URW6-2;Q6URW6;Q6URW6-3;A0A140LI60	K3W4R2;Q6URW6-2;Q6URW6;Q6URW6-3;A0A140LI60	20;20;20;20;14	16;16;16;16;12	16;16;16;16;12	Myosin-14	Myh14	tr|K3W4R2|K3W4R2_MOUSE Isoform of Q6URW6, Myosin-14 OS=Mus musculus (Mouse) OX=10090 GN=Myh14 PE=1 SV=1;sp|Q6URW6-2|MYH14-2_MOUSE Isoform of Q6URW6, Isoform 2 of Myosin-14 OS=Mus musculus (Mouse) OX=10090 GN=Myh14 PE=1 SV=1;sp|Q6URW6|MYH14_MOUSE Myosin-14	5	20	16	16	0	0	0	17	9	10	0	0	0	0	0	0	0	0	0	14	7	6	0	0	0	0	0	0	0	0	0	14	7	6	0	0	0	0	0	0	11.3	9
O08553;Q71H75	O08553	20;1	20;1	16;0	Dihydropyrimidinase-related protein 2	Dpysl2	sp|O08553|DPYL2_MOUSE Dihydropyrimidinase-related protein 2 OS=Mus musculus (Mouse) OX=10090 GN=Dpysl2 PE=1 SV=2	2	20	20	16	11	17	13	15	15	10	9	8	11	0	0	0	11	17	13	15	15	10	9	8	11	0	0	0	8	14	10	12	11	8	7	7	7	0	0	0	49.1	49.1
O08599;A0A140LHJ4;F8WGM5;Q64324	O08599	23;3;1;1	1;0;0;0	1;0;0;0	Syntaxin-binding protein 1	Stxbp1	sp|O08599|STXB1_MOUSE Syntaxin-binding protein 1 OS=Mus musculus (Mouse) OX=10090 GN=Stxbp1 PE=1 SV=2	4	23	1	1	21	22	20	15	20	15	14	17	19	0	0	0	1	1	1	0	1	0	0	0	1	0	0	0	1	1	1	0	1	0	0	0	1	0	0	0	50.5	2.5
O08599-2	O08599-2	24	24	2	Syntaxin-binding protein 1	Stxbp1	sp|O08599-2|STXB1-2_MOUSE Isoform of O08599, Isoform 2 of Syntaxin-binding protein 1 OS=Mus musculus (Mouse) OX=10090 GN=Stxbp1 PE=1 SV=2	1	24	24	2	21	23	20	16	20	16	15	17	19	0	0	0	21	23	20	16	20	16	15	17	19	0	0	0	1	2	1	1	1	1	1	0	1	0	0	0	51.6	51.6
O08749	O08749	2	2	2	Dihydrolipoyl dehydrogenase, mitochondrial	Dld	sp|O08749|DLDH_MOUSE Dihydrolipoyl dehydrogenase, mitochondrial OS=Mus musculus (Mouse) OX=10090 GN=Dld PE=1 SV=2	1	2	2	2	0	0	0	1	1	2	1	0	0	0	0	0	0	0	0	1	1	2	1	0	0	0	0	0	0	0	0	1	1	2	1	0	0	0	0	0	4.3	4.3
O08917;G3UYU4;G3UZZ5;G3UWW8;G3XA73	O08917;G3UYU4	15;13;6;6;1	15;13;6;6;1	15;13;6;6;1	Flotillin-1	Flot1	sp|O08917|FLOT1_MOUSE Flotillin-1 OS=Mus musculus (Mouse) OX=10090 GN=Flot1 PE=1 SV=1;tr|G3UYU4|G3UYU4_MOUSE Isoform of O08917, Flotillin OS=Mus musculus (Mouse) OX=10090 GN=Flot1 PE=1 SV=1	5	15	15	15	7	5	6	6	8	9	3	4	4	0	0	0	7	5	6	6	8	9	3	4	4	0	0	0	7	5	6	6	8	9	3	4	4	0	0	0	46	46
O35129;F6QPR1;F6Q8V7	O35129;F6QPR1	13;8;6	13;8;6	13;8;6	Prohibitin-2	Phb2	sp|O35129|PHB2_MOUSE Prohibitin-2 OS=Mus musculus (Mouse) OX=10090 GN=Phb2 PE=1 SV=1;tr|F6QPR1|F6QPR1_MOUSE Isoform of O35129, Prohibitin (Fragment) OS=Mus musculus (Mouse) OX=10090 GN=Phb2 PE=1 SV=1	3	13	13	13	3	3	8	5	7	8	3	4	7	0	0	0	3	3	8	5	7	8	3	4	7	0	0	0	3	3	8	5	7	8	3	4	7	0	0	0	51.2	51.2
O35218	O35218	2	2	2	Cleavage and polyadenylation specificity factor subunit 2	Cpsf2	sp|O35218|CPSF2_MOUSE Cleavage and polyadenylation specificity factor subunit 2 OS=Mus musculus (Mouse) OX=10090 GN=Cpsf2 PE=1 SV=1	1	2	2	2	2	0	0	0	0	0	0	0	0	0	0	0	2	0	0	0	0	0	0	0	0	0	0	0	2	0	0	0	0	0	0	0	0	0	0	0	2.8	2.8
O35295	O35295	2	2	2	Transcriptional activator protein Pur-beta	Purb	sp|O35295|PURB_MOUSE Transcriptional activator protein Pur-beta OS=Mus musculus (Mouse) OX=10090 GN=Purb PE=1 SV=3	1	2	2	2	1	2	1	0	0	1	0	0	0	0	0	0	1	2	1	0	0	1	0	0	0	0	0	0	1	2	1	0	0	1	0	0	0	0	0	0	8.6	8.6
O35544;A0A1W2P762	O35544	5;2	4;1	4;1	Excitatory amino acid transporter 4	Slc1a6	sp|O35544|EAA4_MOUSE Excitatory amino acid transporter 4 OS=Mus musculus (Mouse) OX=10090 GN=Slc1a6 PE=1 SV=1	2	5	4	4	5	5	5	4	3	5	3	4	4	0	0	0	4	4	4	3	2	4	2	3	3	0	0	0	4	4	4	3	2	4	2	3	3	0	0	0	13.5	11.6
Q5SVG5;Q5SVG4;O35643	Q5SVG5;Q5SVG4;O35643	9;9;9	2;2;2	2;2;2	AP-1 complex subunit beta-1	Ap1b1	tr|Q5SVG5|Q5SVG5_MOUSE Isoform of O35643, AP complex subunit beta OS=Mus musculus (Mouse) OX=10090 GN=Ap1b1 PE=1 SV=1;tr|Q5SVG4|Q5SVG4_MOUSE Isoform of O35643, AP complex subunit beta OS=Mus musculus (Mouse) OX=10090 GN=Ap1b1 PE=1 SV=1;sp|O35643|AP1B1_MOUS	3	9	2	2	6	3	3	7	4	1	2	2	6	0	0	0	1	0	0	1	0	0	0	0	1	0	0	0	1	0	0	1	0	0	0	0	1	0	0	0	11.5	2.5
Q8C2Q7;P70333;O35737	Q8C2Q7;P70333;O35737	2;2;2	2;2;2	2;2;2	Heterogeneous nuclear ribonucleoprotein H2;Heterogeneous nuclear ribonucleoprotein H;Heterogeneous nuclear ribonucleoprotein H, N-terminally processed	Hnrnph1;Hnrnph2	tr|Q8C2Q7|Q8C2Q7_MOUSE Isoform of O35737, Heterogeneous nuclear ribonucleoprotein H OS=Mus musculus (Mouse) OX=10090 GN=Hnrnph1 PE=1 SV=1;sp|P70333|HNRH2_MOUSE Heterogeneous nuclear ribonucleoprotein H2 OS=Mus musculus (Mouse) OX=10090 GN=Hnrnph2 PE=1 SV=1	3	2	2	2	1	1	2	0	1	0	0	2	2	0	0	0	1	1	2	0	1	0	0	2	2	0	0	0	1	1	2	0	1	0	0	2	2	0	0	0	7	7
O35954;D3YXW5;A0A494B9B7	O35954	5;2;1	5;2;1	5;2;1	Membrane-associated phosphatidylinositol transfer protein 1	Pitpnm1	sp|O35954|PITM1_MOUSE Membrane-associated phosphatidylinositol transfer protein 1 OS=Mus musculus (Mouse) OX=10090 GN=Pitpnm1 PE=1 SV=1	3	5	5	5	3	3	4	3	3	3	1	1	0	0	0	0	3	3	4	3	3	3	1	1	0	0	0	0	3	3	4	3	3	3	1	1	0	0	0	0	4.4	4.4
O54991	O54991	2	2	2	Contactin-associated protein 1	Cntnap1	sp|O54991|CNTP1_MOUSE Contactin-associated protein 1 OS=Mus musculus (Mouse) OX=10090 GN=Cntnap1 PE=1 SV=2	1	2	2	2	0	0	1	1	0	0	0	0	0	0	0	0	0	0	1	1	0	0	0	0	0	0	0	0	0	0	1	1	0	0	0	0	0	0	0	0	1.5	1.5
O55022	O55022	2	2	2	Membrane-associated progesterone receptor component 1	Pgrmc1	sp|O55022|PGRC1_MOUSE Membrane-associated progesterone receptor component 1 OS=Mus musculus (Mouse) OX=10090 GN=Pgrmc1 PE=1 SV=4	1	2	2	2	2	0	1	0	1	0	0	0	1	0	0	0	2	0	1	0	1	0	0	0	1	0	0	0	2	0	1	0	1	0	0	0	1	0	0	0	11.3	11.3
O55042-2;O55042	O55042-2;O55042	7;7	7;7	5;5	Alpha-synuclein	Snca	sp|O55042-2|SYUA-2_MOUSE Isoform of O55042, Isoform 2 of Alpha-synuclein OS=Mus musculus (Mouse) OX=10090 GN=Snca PE=1 SV=2;sp|O55042|SYUA_MOUSE Alpha-synuclein OS=Mus musculus (Mouse) OX=10090 GN=Snca PE=1 SV=2	2	7	7	5	6	6	6	5	5	5	6	5	4	0	0	0	6	6	6	5	5	5	6	5	4	0	0	0	4	4	4	3	3	3	4	3	3	0	0	0	64.5	64.5
O55125;Q5SVG6	O55125	4;1	4;1	4;1	Protein NipSnap homolog 1	Nipsnap1	sp|O55125|NIPS1_MOUSE Protein NipSnap homolog 1 OS=Mus musculus (Mouse) OX=10090 GN=Nipsnap1 PE=1 SV=1	2	4	4	4	1	1	2	3	3	1	2	0	2	0	0	0	1	1	2	3	3	1	2	0	2	0	0	0	1	1	2	3	3	1	2	0	2	0	0	0	11.3	11.3
Q7TMG8;O55126;A0A0G2JEV1	Q7TMG8;O55126	7;7;1	7;7;1	7;7;1	Protein NipSnap homolog 2	Gbas	tr|Q7TMG8|Q7TMG8_MOUSE Isoform of O55126, NIPSNAP domain-containing protein OS=Mus musculus (Mouse) OX=10090 GN=Nipsnap2 PE=1 SV=1;sp|O55126|NIPS2_MOUSE Protein NipSnap homolog 2 OS=Mus musculus (Mouse) OX=10090 GN=Nipsnap2 PE=1 SV=1	3	7	7	7	4	5	4	4	2	2	3	1	2	0	0	0	4	5	4	4	2	2	3	1	2	0	0	0	4	5	4	4	2	2	3	1	2	0	0	0	24.9	24.9
O55143;O55143-2;Q8R429;B1ATS4;B1ATS5;E9Q559;Q64518-2;Q64518-3;Q64518	O55143;O55143-2	22;21;8;1;1;1;1;1;1	22;21;8;1;1;1;1;1;1	22;21;8;1;1;1;1;1;1	Sarcoplasmic/endoplasmic reticulum calcium ATPase 2	Atp2a2	sp|O55143|AT2A2_MOUSE Sarcoplasmic/endoplasmic reticulum calcium ATPase 2 OS=Mus musculus (Mouse) OX=10090 GN=Atp2a2 PE=1 SV=2;sp|O55143-2|AT2A2-2_MOUSE Isoform of O55143, Isoform 2 of Sarcoplasmic/endoplasmic reticulum calcium ATPase 2 OS=Mus musculus (Mo	9	22	22	22	15	14	15	6	7	7	9	4	9	0	0	0	15	14	15	6	7	7	9	4	9	0	0	0	15	14	15	6	7	7	9	4	9	0	0	0	24.6	24.6
S4R1E5;O70325-2;O70325;O70325-3	S4R1E5;O70325-2;O70325;O70325-3	3;3;3;3	3;3;3;3	3;3;3;3	Glutathione peroxidase;Phospholipid hydroperoxide glutathione peroxidase, mitochondrial	Gpx4	tr|S4R1E5|S4R1E5_MOUSE Isoform of O70325, Glutathione peroxidase OS=Mus musculus (Mouse) OX=10090 GN=Gpx4 PE=1 SV=1;sp|O70325-2|GPX4-2_MOUSE Isoform of O70325, Isoform Cytoplasmic of Phospholipid hydroperoxide glutathione peroxidase OS=Mus musculus (Mouse)	4	3	3	3	2	0	1	1	1	0	0	0	0	0	0	0	2	0	1	1	1	0	0	0	0	0	0	0	2	0	1	1	1	0	0	0	0	0	0	0	21	21
O70456;D3YW45	O70456	4;1	1;0	1;0	14-3-3 protein sigma	Sfn	sp|O70456|1433S_MOUSE 14-3-3 protein sigma OS=Mus musculus (Mouse) OX=10090 GN=Sfn PE=1 SV=2	2	4	1	1	4	4	3	4	2	2	2	2	4	0	0	0	1	1	1	1	0	0	1	1	1	0	0	0	1	1	1	1	0	0	1	1	1	0	0	0	13.3	3.2
O70503;O70503-2	O70503;O70503-2	9;5	9;5	9;5	Very-long-chain 3-oxoacyl-CoA reductase	Hsd17b12	sp|O70503|DHB12_MOUSE Very-long-chain 3-oxoacyl-CoA reductase OS=Mus musculus (Mouse) OX=10090 GN=Hsd17b12 PE=1 SV=1;sp|O70503-2|DHB12-2_MOUSE Isoform of O70503, Isoform 2 of Very-long-chain 3-oxoacyl-CoA reductase OS=Mus musculus (Mouse) OX=10090 GN=Hsd17	2	9	9	9	0	1	0	1	1	1	9	6	4	0	0	0	0	1	0	1	1	1	9	6	4	0	0	0	0	1	0	1	1	1	9	6	4	0	0	0	36.9	36.9
O88569-3;O88569-2;O88569;A0A0N4SUM2	O88569-3;O88569-2;O88569;A0A0N4SUM2	5;5;5;3	5;5;5;3	5;5;5;3	Heterogeneous nuclear ribonucleoproteins A2/B1	Hnrnpa2b1	sp|O88569-3|ROA2-3_MOUSE Isoform of O88569, Isoform 3 of Heterogeneous nuclear ribonucleoproteins A2/B1 OS=Mus musculus (Mouse) OX=10090 GN=Hnrnpa2b1 PE=1 SV=2;sp|O88569-2|ROA2-2_MOUSE Isoform of O88569, Isoform 2 of Heterogeneous nuclear ribonucleoprotein	4	5	5	5	3	3	3	2	4	5	1	0	0	0	0	0	3	3	3	2	4	5	1	0	0	0	0	0	3	3	3	2	4	5	1	0	0	0	0	0	19.9	19.9
O88737;O88737-2;V9GX98;Q8BL48-2;Q8BL48	O88737;O88737-2	30;29;11;1;1	30;29;11;1;1	29;28;10;1;1	Protein bassoon	Bsn	sp|O88737|BSN_MOUSE Protein bassoon OS=Mus musculus (Mouse) OX=10090 GN=Bsn PE=1 SV=4;sp|O88737-2|BSN-2_MOUSE Isoform of O88737, Isoform 2 of Protein bassoon OS=Mus musculus (Mouse) OX=10090 GN=Bsn PE=1 SV=4	5	30	30	29	0	0	0	21	20	17	0	0	0	0	0	0	0	0	0	21	20	17	0	0	0	0	0	0	0	0	0	20	20	17	0	0	0	0	0	0	9.1	9.1
O88935;O88935-1;O88935-3	O88935;O88935-1;O88935-3	17;16;15	17;16;15	16;15;14	Synapsin-1	Syn1	sp|O88935|SYN1_MOUSE Synapsin-1 OS=Mus musculus (Mouse) OX=10090 GN=Syn1 PE=1 SV=2;sp|O88935-1|SYN1-1_MOUSE Isoform of O88935, Isoform Ib of Synapsin-1 OS=Mus musculus (Mouse) OX=10090 GN=Syn1 PE=1 SV=2;sp|O88935-3|SYN1-3_MOUSE Isoform of O88935, Isoform 3	3	17	17	16	11	9	10	11	12	9	8	6	5	0	0	0	11	9	10	11	12	9	8	6	5	0	0	0	11	8	9	10	11	8	7	6	5	0	0	0	39.1	39.1
P00405	P00405	3	3	3	Cytochrome c oxidase subunit 2	Mtco2	sp|P00405|COX2_MOUSE Cytochrome c oxidase subunit 2 OS=Mus musculus (Mouse) OX=10090 GN=Mtco2 PE=1 SV=1	1	3	3	3	2	1	2	1	1	2	0	0	2	0	0	0	2	1	2	1	1	2	0	0	2	0	0	0	2	1	2	1	1	2	0	0	2	0	0	0	10.6	10.6
P00687;D3YYQ5	P00687;D3YYQ5	3;2	3;2	3;2	Alpha-amylase 1;Alpha-amylase	Amy1	sp|P00687|AMY1_MOUSE Alpha-amylase 1 OS=Mus musculus (Mouse) OX=10090 GN=Amy1 PE=1 SV=2;tr|D3YYQ5|D3YYQ5_MOUSE Isoform of P00687, Aamy domain-containing protein (Fragment) OS=Mus musculus (Mouse) OX=10090 GN=Amy1 PE=1 SV=2	2	3	3	3	0	0	0	0	2	1	1	0	0	0	0	0	0	0	0	0	2	1	1	0	0	0	0	0	0	0	0	0	2	1	1	0	0	0	0	0	7.8	7.8
P00920;A0A0A6YX78	P00920;A0A0A6YX78	2;1	2;1	2;1	Carbonic anhydrase 2	Ca2;Car2	sp|P00920|CAH2_MOUSE Carbonic anhydrase 2 OS=Mus musculus (Mouse) OX=10090 GN=Ca2 PE=1 SV=4;tr|A0A0A6YX78|A0A0A6YX78_MOUSE Isoform of P00920, Alpha-carbonic anhydrase domain-containing protein (Fragment) OS=Mus musculus (Mouse) OX=10090 GN=Car2 PE=1 SV=1	2	2	2	2	0	0	1	0	0	1	0	0	1	0	0	0	0	0	1	0	0	1	0	0	1	0	0	0	0	0	1	0	0	1	0	0	1	0	0	0	7.3	7.3
P01027;P01027-2	P01027	7;2	7;2	5;2	Complement C3;Complement C3 beta chain;C3-beta-c;Complement C3 alpha chain;C3a anaphylatoxin;Acylation stimulating protein;Complement C3b alpha chain;Complement C3c alpha chain fragment 1;Complement C3dg fragment;Complement C3g fragment;Complement C3d fragment;Complement C3f fragment;Complement C3c alpha chain fragment 2	C3	sp|P01027|CO3_MOUSE Complement C3 OS=Mus musculus (Mouse) OX=10090 GN=C3 PE=1 SV=3	2	7	7	5	1	0	0	4	4	6	1	1	0	0	0	0	1	0	0	4	4	6	1	1	0	0	0	0	0	0	0	4	4	5	1	1	0	0	0	0	4.9	4.9
P01029;CON__P01030	P01029	5;1	5;1	4;0	Complement C4-B;Complement C4 beta chain;Complement C4 alpha chain;C4a anaphylatoxin;Complement C4 gamma chain	C4b	sp|P01029|CO4B_MOUSE Complement C4-B OS=Mus musculus (Mouse) OX=10090 GN=C4b PE=1 SV=3	2	5	5	4	1	1	1	2	3	2	1	2	0	0	0	0	1	1	1	2	3	2	1	2	0	0	0	0	1	1	1	1	2	1	1	2	0	0	0	0	4.8	4.8
P01592	P01592	2	2	2	Immunoglobulin J chain	Igj	sp|P01592|IGJ_MOUSE Immunoglobulin J chain OS=Mus musculus (Mouse) OX=10090 GN=Jchain PE=1 SV=4	1	2	2	2	1	0	1	0	2	1	0	0	1	0	0	0	1	0	1	0	2	1	0	0	1	0	0	0	1	0	1	0	2	1	0	0	1	0	0	0	14.5	14.5
P01635	P01635	4	3	2	Ig kappa chain V-V region K2		sp|P01635|KV5A3_MOUSE Ig kappa chain V-V region K2 OS=Mus musculus (Mouse) OX=10090 GN=ENSMUSG00000095007 PE=1 SV=1	1	4	3	2	3	4	3	3	3	3	3	3	4	0	0	0	2	3	2	2	2	2	2	2	3	0	0	0	1	2	1	1	1	1	1	1	2	0	0	0	40.9	32.2
P01642	P01642	2	2	2	Ig kappa chain V-V region L7	Gm10881	sp|P01642|KV5A9_MOUSE Ig kappa chain V-V region L7 OS=Mus musculus (Mouse) OX=10090 GN=Gm10881 PE=1 SV=1	1	2	2	2	2	2	2	2	2	2	2	2	2	0	0	0	2	2	2	2	2	2	2	2	2	0	0	0	2	2	2	2	2	2	2	2	2	0	0	0	23.5	23.5
P01643;A0A075B5L1	P01643;A0A075B5L1	2;1	1;1	1;1	Ig kappa chain V-V region MOPC 173	Igkv10-94	sp|P01643|KV5AA_MOUSE Ig kappa chain V-V region MOPC 173 OS=Mus musculus (Mouse) OX=10090 GN=- PE=1 SV=1;tr|A0A075B5L1|A0A075B5L1_MOUSE Ig-like domain-containing protein OS=Mus musculus (Mouse) OX=10090 GN=Igkv10-94 PE=4 SV=7	2	2	1	1	2	2	2	1	1	2	2	2	2	0	0	0	1	1	1	0	0	1	1	1	1	0	0	0	1	1	1	0	0	1	1	1	1	0	0	0	31.5	14.8
P01645;P01644;A0A140T8M1;P01647;P01646;P04946;P01648;A0A075B5L0	P01645;P01644;A0A140T8M1;P01647;P01646;P04946;P01648	4;4;3;3;3;2;2;1	4;4;3;3;3;2;2;1	3;3;3;2;3;2;2;0	Ig kappa chain V-V region HP 93G7;Ig kappa chain V-V region HP R16.7;Ig kappa chain V-V region HP 124E1;Ig kappa chain V-V region HP 123E6;Ig kappa chain V-V region NQ5-89.4;Ig kappa chain V-V region HP 91A3		sp|P01645|KV5AC_MOUSE Ig kappa chain V-V region HP 93G7 OS=Mus musculus (Mouse) OX=10090 GN=- PE=1 SV=1;sp|P01644|KV5AB_MOUSE Ig kappa chain V-V region HP R16.7 OS=Mus musculus (Mouse) OX=10090 GN=- PE=1 SV=1;tr|A0A140T8M1|A0A140T8M1_MOUSE Ig-like domain-c	8	4	4	3	4	3	4	3	4	4	4	4	4	0	0	0	4	3	4	3	4	4	4	4	4	0	0	0	3	2	3	2	3	3	3	3	3	0	0	0	50.9	50.9
P01654;P01656;P01655;A0A075B5P0	P01654;P01656;P01655;A0A075B5P0	4;3;3;2	4;3;3;2	2;1;1;1	Ig kappa chain V-III region PC 2880/PC 1229;Ig kappa chain V-III region MOPC 70;Ig kappa chain V-III region PC 7132	Igkv3-2	sp|P01654|KV3A1_MOUSE Ig kappa chain V-III region PC 2880/PC 1229 OS=Mus musculus (Mouse) OX=10090 GN=- PE=1 SV=1;sp|P01656|KV3A3_MOUSE Ig kappa chain V-III region MOPC 70 OS=Mus musculus (Mouse) OX=10090 GN=- PE=1 SV=1;sp|P01655|KV3A2_MOUSE Ig kappa chain	4	4	4	2	4	3	4	3	3	4	4	4	4	0	0	0	4	3	4	3	3	4	4	4	4	0	0	0	2	2	2	1	1	2	2	2	2	0	0	0	63.1	63.1
P01660;A0A140T8M6;P01673;P01659	P01660;A0A140T8M6	3;2;1;1	2;2;0;0	1;1;0;0	Ig kappa chain V-III region PC 3741/TEPC 111		sp|P01660|KV3A8_MOUSE Ig kappa chain V-III region PC 3741/TEPC 111 OS=Mus musculus (Mouse) OX=10090 GN=- PE=1 SV=1;tr|A0A140T8M6|A0A140T8M6_MOUSE Ig-like domain-containing protein OS=Mus musculus (Mouse) OX=10090 GN=Igkv3-5 PE=4 SV=2	4	3	2	1	3	3	3	3	3	2	3	2	3	0	0	0	2	2	2	2	2	1	2	1	2	0	0	0	1	1	1	1	1	1	1	1	1	0	0	0	48.6	32.4
P01663;P01662;A0A075B5N8;A0A0G2JGN0;P01661;A0A140T8P0	P01663;P01662;A0A075B5N8;A0A0G2JGN0;P01661	3;3;2;2;2;1	2;2;1;1;1;1	1;1;0;0;0;0	Ig kappa chain V-III region PC 4050;Ig kappa chain V-III region ABPC 22/PC 9245;Ig kappa chain V-III region MOPC 63	Igkv3-10	sp|P01663|KV3AB_MOUSE Ig kappa chain V-III region PC 4050 OS=Mus musculus (Mouse) OX=10090 GN=- PE=1 SV=1;sp|P01662|KV3AA_MOUSE Ig kappa chain V-III region ABPC 22/PC 9245 OS=Mus musculus (Mouse) OX=10090 GN=- PE=1 SV=1;tr|A0A075B5N8|A0A075B5N8_MOUSE Ig-li	6	3	2	1	3	2	3	2	2	0	2	1	2	0	0	0	2	1	2	1	1	0	1	1	1	0	0	0	1	1	1	1	1	0	1	1	1	0	0	0	53.2	30.6
P01666;P01665;A0A140T8Q4;P01668;P01669;P01667;P01664;A0A140T8Q0	P01666;P01665;A0A140T8Q4;P01668;P01669;P01667;P01664	3;3;2;2;2;2;2;1	2;2;2;1;1;1;1;1	2;2;2;1;1;1;1;1	Ig kappa chain V-III region PC 7183;Ig kappa chain V-III region PC 7043;Ig kappa chain V-III region PC 7210;Ig kappa chain V-III region PC 7769;Ig kappa chain V-III region PC 6308;Ig kappa chain V-III region CBPC 101		sp|P01666|KV3AE_MOUSE Ig kappa chain V-III region PC 7183 OS=Mus musculus (Mouse) OX=10090 GN=- PE=1 SV=1;sp|P01665|KV3AD_MOUSE Ig kappa chain V-III region PC 7043 OS=Mus musculus (Mouse) OX=10090 GN=- PE=1 SV=1;tr|A0A140T8Q4|A0A140T8Q4_MOUSE Ig-like domai	8	3	2	2	3	3	3	3	1	1	2	2	1	0	0	0	2	2	2	2	0	0	1	1	0	0	0	0	2	2	2	2	0	0	1	1	0	0	0	0	53.2	36.9
P01679;P01678;P01677;P01676;P01675;A0A075B5L5;A0A0G2JGE7;A0A0B4J1I5;A0A0B4J1I8;P04944;P04941;P04940	P01679;P01678;P01677;P01676;P01675;A0A075B5L5;A0A0G2JGE7	3;3;3;3;3;2;2;1;1;1;1;1	3;3;3;3;3;2;2;1;1;1;1;1	3;3;3;3;3;2;2;1;1;1;1;1	Ig kappa chain V-VI region J539;Ig kappa chain V-VI region SAPC 10;Ig kappa chain V-VI region TEPC 601/TEPC 191;Ig kappa chain V-VI region XRPC 24;Ig kappa chain V-VI region XRPC 44	Igkv4-86	sp|P01679|KV6A5_MOUSE Ig kappa chain V-VI region J539 OS=Mus musculus (Mouse) OX=10090 GN=- PE=1 SV=1;sp|P01678|KV6A4_MOUSE Ig kappa chain V-VI region SAPC 10 OS=Mus musculus (Mouse) OX=10090 GN=- PE=1 SV=1;sp|P01677|KV6A3_MOUSE Ig kappa chain V-VI region	12	3	3	3	3	3	3	3	3	3	3	3	3	0	0	0	3	3	3	3	3	3	3	3	3	0	0	0	3	3	3	3	3	3	3	3	3	0	0	0	37.4	37.4
P01724	P01724	1	1	1	Ig lambda-1 chain V regions MOPC 104E/RPC20/J558/S104		sp|P01724|LV1B_MOUSE Ig lambda-1 chain V regions MOPC 104E/RPC20/J558/S104 OS=Mus musculus (Mouse) OX=10090 GN=- PE=1 SV=1	1	1	1	1	0	0	0	0	0	0	1	0	0	0	0	0	0	0	0	0	0	0	1	0	0	0	0	0	0	0	0	0	0	0	1	0	0	0	0	0	25.6	25.6
P01749	P01749	2	1	1	Ig heavy chain V region 3	Ighv1-61	sp|P01749|HVM05_MOUSE Ig heavy chain V region 3 OS=Mus musculus (Mouse) OX=10090 GN=Ighv1-61 PE=1 SV=1	1	2	1	1	0	2	1	0	1	1	0	0	0	0	0	0	0	1	0	0	0	1	0	0	0	0	0	0	0	1	0	0	0	1	0	0	0	0	0	0	27.4	21.4
P01806;P01808;P01807;P01810;P01811	P01806;P01808;P01807;P01810	4;4;4;2;1	2;2;2;1;1	2;2;2;1;1	Ig heavy chain V region 441;Ig heavy chain V region T601;Ig heavy chain V region X44;Ig heavy chain V region J539		sp|P01806|HVM36_MOUSE Ig heavy chain V region 441 OS=Mus musculus (Mouse) OX=10090 GN=MGI:96492 PE=4 SV=1;sp|P01808|HVM38_MOUSE Ig heavy chain V region T601 OS=Mus musculus (Mouse) OX=10090 GN=MGI:96461 PE=1 SV=1;sp|P01807|HVM37_MOUSE Ig heavy chain V regi	5	4	2	2	4	3	4	2	2	2	2	1	3	0	0	0	2	1	2	0	0	0	1	0	1	0	0	0	2	1	2	0	0	0	1	0	1	0	0	0	46.6	32.8
Q99JC1;P01844	Q99JC1;P01844	3;3	3;3	2;2	Ig lambda-2 chain C region	Iglc2	tr|Q99JC1|Q99JC1_MOUSE Isoform of P01844, Ig-like domain-containing protein OS=Mus musculus (Mouse) OX=10090 GN=Iglc2 PE=1 SV=1;sp|P01844|LAC2_MOUSE Ig lambda-2 chain C region OS=Mus musculus (Mouse) OX=10090 GN=Iglc2 PE=1 SV=1	2	3	3	2	3	3	3	3	1	2	3	3	2	0	0	0	3	3	3	3	1	2	3	3	2	0	0	0	2	2	2	2	1	1	2	2	2	0	0	0	48.6	48.6
P01863;P01865	P01863;P01865	7;7	5;5	4;4	Ig gamma-2A chain C region, A allele;Ig gamma-2A chain C region, membrane-bound form	Ighg;Igh-1a	sp|P01863|GCAA_MOUSE Ig gamma-2A chain C region, A allele OS=Mus musculus (Mouse) OX=10090 GN=Ighg PE=1 SV=1;sp|P01865|GCAM_MOUSE Ig gamma-2A chain C region, membrane-bound form OS=Mus musculus (Mouse) OX=10090 GN=Igh-1a PE=1 SV=3	2	7	5	4	7	7	7	1	1	1	2	2	2	0	0	0	5	5	5	0	0	0	0	0	0	0	0	0	4	4	4	0	0	0	0	0	0	0	0	0	20.9	15.2
P01867-2;P01867	P01867-2;P01867	5;5	1;1	1;1	Ig gamma-2B chain C region	Igh-3	sp|P01867-2|IGG2B-2_MOUSE Isoform of P01867, Isoform 2 of Ig gamma-2B chain C region OS=Mus musculus (Mouse) OX=10090 GN=Igh-3 PE=1 SV=3;sp|P01867|IGG2B_MOUSE Ig gamma-2B chain C region OS=Mus musculus (Mouse) OX=10090 GN=Igh-3 PE=1 SV=3	2	5	1	1	5	4	4	4	4	4	4	4	4	0	0	0	1	0	0	0	0	0	0	0	0	0	0	0	1	0	0	0	0	0	0	0	0	0	0	0	20	4.8
P01868;P01869	P01868;P01869	10;9	2;2	2;2	Ig gamma-1 chain C region secreted form;Ig gamma-1 chain C region, membrane-bound form	Ighg1	sp|P01868|IGHG1_MOUSE Isoform of P01869, Ig gamma-1 chain C region secreted form OS=Mus musculus (Mouse) OX=10090 GN=Ighg1 PE=1 SV=1;sp|P01869|IGH1M_MOUSE Ig gamma-1 chain C region, membrane-bound form OS=Mus musculus (Mouse) OX=10090 GN=Ighg1 PE=1 SV=2	2	10	2	2	5	5	6	5	6	5	9	8	10	0	0	0	0	0	1	0	1	0	2	1	2	0	0	0	0	0	1	0	1	0	2	1	2	0	0	0	38.6	10.2
P03930	P03930	1	1	1	ATP synthase protein 8	Mtatp8	sp|P03930|ATP8_MOUSE ATP synthase protein 8 OS=Mus musculus (Mouse) OX=10090 GN=Mtatp8 PE=1 SV=1	1	1	1	1	0	0	0	0	0	0	0	0	1	0	0	0	0	0	0	0	0	0	0	0	1	0	0	0	0	0	0	0	0	0	0	0	1	0	0	0	14.9	14.9
P03976;A0A075B5K6	P03976;A0A075B5K6	2;1	2;1	2;1	Ig kappa chain V-II region 17S29.1	Igkv2-109	sp|P03976|KV2A5_MOUSE Ig kappa chain V-II region 17S29.1 OS=Mus musculus (Mouse) OX=10090 GN=- PE=1 SV=1;tr|A0A075B5K6|A0A075B5K6_MOUSE Ig-like domain-containing protein OS=Mus musculus (Mouse) OX=10090 GN=Igkv2-109 PE=4 SV=4	2	2	2	2	2	2	2	1	1	1	1	1	1	0	0	0	2	2	2	1	1	1	1	1	1	0	0	0	2	2	2	1	1	1	1	1	1	0	0	0	31	31
P03977	P03977	3	1	1	Ig kappa chain V-III region 50S10.1		sp|P03977|KV3A4_MOUSE Ig kappa chain V-III region 50S10.1 OS=Mus musculus (Mouse) OX=10090 GN=- PE=1 SV=1	1	3	1	1	3	2	2	3	3	3	3	3	3	0	0	0	1	1	0	1	1	1	1	1	1	0	0	0	1	1	0	1	1	1	1	1	1	0	0	0	40.5	9.9
P04370-4;P04370-5;P04370-10;P04370-9;P04370-7;P04370-13;P04370-6;P04370-11;A0A498WGS3;P04370-14;P04370-8;P04370;P04370-2	P04370-4;P04370-5;P04370-10;P04370-9;P04370-7;P04370-13;P04370-6;P04370-11;A0A498WGS3;P04370-14;P04370-8;P04370	10;9;9;8;7;6;6;6;5;5;5;5;3	10;9;9;8;7;6;6;6;5;5;5;5;3	10;9;9;8;7;6;6;6;5;5;5;5;3	Myelin basic protein	Mbp	sp|P04370-4|MBP-4_MOUSE Isoform of P04370, Isoform 4 of Myelin basic protein OS=Mus musculus (Mouse) OX=10090 GN=Mbp PE=1 SV=2;sp|P04370-5|MBP-5_MOUSE Isoform of P04370, Isoform 5 of Myelin basic protein OS=Mus musculus (Mouse) OX=10090 GN=Mbp PE=1 SV=2;sp	13	10	10	10	10	7	8	9	8	9	8	8	7	0	0	0	10	7	8	9	8	9	8	8	7	0	0	0	10	7	8	9	8	9	8	8	7	0	0	0	42.1	42.1
P05063	P05063	7	7	7	Fructose-bisphosphate aldolase C	Aldoc	sp|P05063|ALDOC_MOUSE Fructose-bisphosphate aldolase C OS=Mus musculus (Mouse) OX=10090 GN=Aldoc PE=1 SV=4	1	7	7	7	0	0	0	1	4	1	0	0	5	0	0	0	0	0	0	1	4	1	0	0	5	0	0	0	0	0	0	1	4	1	0	0	5	0	0	0	25.9	25.9
P05202	P05202	5	5	5	Aspartate aminotransferase, mitochondrial	Got2	sp|P05202|AATM_MOUSE Aspartate aminotransferase, mitochondrial OS=Mus musculus (Mouse) OX=10090 GN=Got2 PE=1 SV=1	1	5	5	5	0	0	0	0	2	0	0	0	4	0	0	0	0	0	0	0	2	0	0	0	4	0	0	0	0	0	0	0	2	0	0	0	4	0	0	0	16.5	16.5
P68373;P05213;A0A2R8VHF3	P68373;P05213;A0A2R8VHF3	18;18;12	18;18;12	0;0;0	Tubulin alpha-1C chain;Tubulin alpha-1B chain	Tuba1c;Tuba1b	sp|P68373|TBA1C_MOUSE Tubulin alpha-1C chain OS=Mus musculus (Mouse) OX=10090 GN=Tuba1c PE=1 SV=1;sp|P05213|TBA1B_MOUSE Tubulin alpha-1B chain OS=Mus musculus (Mouse) OX=10090 GN=Tuba1b PE=1 SV=2;tr|A0A2R8VHF3|A0A2R8VHF3_MOUSE Gm49450 readthrough, Tubulin	3	18	18	0	17	16	16	17	17	17	15	16	16	0	0	0	17	16	16	17	17	17	15	16	16	0	0	0	0	0	0	0	0	0	0	0	0	0	0	0	46.3	46.3
P06327;A0A075B5Y6	P06327;A0A075B5Y6	2;1	1;1	1;1	Ig heavy chain V region VH558 A1/A4	Gm5629;Ighv1-85	sp|P06327|HVM52_MOUSE Ig heavy chain V region VH558 A1/A4 OS=Mus musculus (Mouse) OX=10090 GN=Gm5629 PE=2 SV=1;tr|A0A075B5Y6|A0A075B5Y6_MOUSE Ig-like domain-containing protein OS=Mus musculus (Mouse) OX=10090 GN=Ighv1-85 PE=4 SV=1	2	2	1	1	1	1	2	2	1	1	1	0	0	0	0	0	1	1	1	1	0	0	1	0	0	0	0	0	1	1	1	1	0	0	1	0	0	0	0	0	18.8	12.8
P06330;P01757;P01756;A0A075B5U5;A0A0A6YWX0	P06330;P01757;P01756;A0A075B5U5;A0A0A6YWX0	4;3;3;2;2	4;3;3;2;2	0;0;0;0;0	Ig heavy chain V region AC38 205.12;Ig heavy chain V region J558;Ig heavy chain V region MOPC 104E	Ighv1-19	sp|P06330|HVM51_MOUSE Ig heavy chain V region AC38 205.12 OS=Mus musculus (Mouse) OX=10090 GN=- PE=1 SV=1;sp|P01757|HVM13_MOUSE Ig heavy chain V region J558 OS=Mus musculus (Mouse) OX=10090 GN=- PE=1 SV=1;sp|P01756|HVM12_MOUSE Ig heavy chain V region MOPC	5	4	4	0	3	4	3	2	4	2	2	2	3	0	0	0	3	4	3	2	4	2	2	2	3	0	0	0	0	0	0	0	0	0	0	0	0	0	0	0	51.7	51.7
P06684	P06684	2	2	2	Complement C5;Complement C5 beta chain;Complement C5 alpha chain;C5a anaphylatoxin;Complement C5 alpha chain	C5	sp|P06684|CO5_MOUSE Complement C5 OS=Mus musculus (Mouse) OX=10090 GN=C5 PE=1 SV=2	1	2	2	2	0	0	0	1	2	1	0	0	0	0	0	0	0	0	0	1	2	1	0	0	0	0	0	0	0	0	0	1	2	1	0	0	0	0	0	0	1.6	1.6
P06728	P06728	1	1	1	Apolipoprotein A-IV	Apoa4	sp|P06728|APOA4_MOUSE Apolipoprotein A-IV OS=Mus musculus (Mouse) OX=10090 GN=Apoa4 PE=1 SV=3	1	1	1	1	1	1	1	1	0	0	1	0	1	0	0	0	1	1	1	1	0	0	1	0	1	0	0	0	1	1	1	1	0	0	1	0	1	0	0	0	4.6	4.6
P07356;B0V2N8;B0V2N7;B0V2N5	P07356;B0V2N8;B0V2N7;B0V2N5	4;3;3;2	4;3;3;2	4;3;3;2	Annexin A2;Annexin	Anxa2	sp|P07356|ANXA2_MOUSE Annexin A2 OS=Mus musculus (Mouse) OX=10090 GN=Anxa2 PE=1 SV=2;tr|B0V2N8|B0V2N8_MOUSE Isoform of P07356, Annexin (Fragment) OS=Mus musculus (Mouse) OX=10090 GN=Anxa2 PE=1 SV=1;tr|B0V2N7|B0V2N7_MOUSE Isoform of P07356, Annexin (Fragmen	4	4	4	4	1	0	0	0	0	0	0	0	4	0	0	0	1	0	0	0	0	0	0	0	4	0	0	0	1	0	0	0	0	0	0	0	4	0	0	0	12.1	12.1
P07724	P07724	4	4	4	Serum albumin	Alb	sp|P07724|ALBU_MOUSE Serum albumin OS=Mus musculus (Mouse) OX=10090 GN=Alb PE=1 SV=3	1	4	4	4	3	2	3	1	2	1	2	3	2	0	0	0	3	2	3	1	2	1	2	3	2	0	0	0	3	2	3	1	2	1	2	3	2	0	0	0	7.1	7.1
P07901;B7ZC50;A2A6A2;B7ZC49	P07901	18;6;4;4	10;3;3;3	10;3;3;3	Heat shock protein HSP 90-alpha	Hsp90aa1	sp|P07901|HS90A_MOUSE Heat shock protein HSP 90-alpha OS=Mus musculus (Mouse) OX=10090 GN=Hsp90aa1 PE=1 SV=4	4	18	10	10	14	12	10	12	13	10	9	13	14	0	0	0	6	5	3	6	6	5	4	5	8	0	0	0	6	5	3	6	6	5	4	5	8	0	0	0	24.6	14.5
P07934;D3Z1B5;D3Z472	P07934	7;2;2	7;2;2	7;2;2	Phosphorylase b kinase gamma catalytic chain, skeletal muscle/heart isoform	Phkg1	sp|P07934|PHKG1_MOUSE Phosphorylase b kinase gamma catalytic chain, skeletal muscle/heart isoform OS=Mus musculus (Mouse) OX=10090 GN=Phkg1 PE=1 SV=3	3	7	7	7	3	4	3	3	3	5	2	1	1	0	0	0	3	4	3	3	3	5	2	1	1	0	0	0	3	4	3	3	3	5	2	1	1	0	0	0	23.5	23.5
P08113;F7C312	P08113	7;3	5;3	5;3	Endoplasmin	Hsp90b1	sp|P08113|ENPL_MOUSE Endoplasmin OS=Mus musculus (Mouse) OX=10090 GN=Hsp90b1 PE=1 SV=2	2	7	5	5	2	2	2	3	2	1	1	1	4	0	0	0	0	0	0	2	1	0	0	0	3	0	0	0	0	0	0	2	1	0	0	0	3	0	0	0	9.9	8.1
P08249;A0A0G2JF23;A0A0G2JGY4	P08249;A0A0G2JF23	8;4;3	8;4;3	8;4;3	Malate dehydrogenase, mitochondrial	Mdh2	sp|P08249|MDHM_MOUSE Malate dehydrogenase, mitochondrial OS=Mus musculus (Mouse) OX=10090 GN=Mdh2 PE=1 SV=3;tr|A0A0G2JF23|A0A0G2JF23_MOUSE Isoform of P08249, Malate dehydrogenase (Fragment) OS=Mus musculus (Mouse) OX=10090 GN=Mdh2 PE=1 SV=1	3	8	8	8	2	1	1	2	5	3	1	0	8	0	0	0	2	1	1	2	5	3	1	0	8	0	0	0	2	1	1	2	5	3	1	0	8	0	0	0	32.2	32.2
Q8BGR3;P08414	Q8BGR3;P08414	3;3	3;3	3;3	Calcium/calmodulin-dependent protein kinase type IV	Camk4	tr|Q8BGR3|Q8BGR3_MOUSE Isoform of P08414, Protein kinase domain-containing protein OS=Mus musculus (Mouse) OX=10090 GN=Camk4 PE=1 SV=1;sp|P08414|KCC4_MOUSE Calcium/calmodulin-dependent protein kinase type IV OS=Mus musculus (Mouse) OX=10090 GN=Camk4 PE=1 S	2	3	3	3	0	0	2	1	0	0	0	0	0	0	0	0	0	0	2	1	0	0	0	0	0	0	0	0	0	0	2	1	0	0	0	0	0	0	0	0	7.2	7.2
P08551	P08551	9	7	7	Neurofilament light polypeptide	Nefl	sp|P08551|NFL_MOUSE Neurofilament light polypeptide OS=Mus musculus (Mouse) OX=10090 GN=Nefl PE=1 SV=5	1	9	7	7	2	2	1	3	3	7	2	2	2	0	0	0	1	1	1	2	2	5	1	1	1	0	0	0	1	1	1	2	2	5	1	1	1	0	0	0	20.1	16.9
P08752;Q9DC51;B2RSH2;A0A0A6YWA9;A2AE32;Q3V3I2;P50149;F6QPU5	P08752;Q9DC51;B2RSH2;A0A0A6YWA9;A2AE32;Q3V3I2;P50149	4;3;3;2;2;2;2;1	2;1;1;1;1;1;1;1	1;0;0;0;0;0;0;0	Guanine nucleotide-binding protein G(i) subunit alpha-2;Guanine nucleotide-binding protein G(k) subunit alpha;Guanine nucleotide-binding protein G(i) subunit alpha-1;Guanine nucleotide-binding protein G(t) subunit alpha-3;Guanine nucleotide-binding protein G(t) subunit alpha-2	Gnai2;Gnai3;Gnai1;Gnat2;Gnat3	sp|P08752|GNAI2_MOUSE Guanine nucleotide-binding protein G(i) subunit alpha-2 OS=Mus musculus (Mouse) OX=10090 GN=Gnai2 PE=1 SV=5;sp|Q9DC51|GNAI3_MOUSE Guanine nucleotide-binding protein G(i) subunit alpha OS=Mus musculus (Mouse) OX=10090 GN=Gnai3 PE=1 SV=	8	4	2	1	2	2	3	3	2	1	1	1	2	0	0	0	0	1	1	1	0	0	0	0	0	0	0	0	0	0	0	1	0	0	0	0	0	0	0	0	11.8	5.4
P0DP28;P0DP27;P0DP26;Q3UKW2;A0A3Q4EHJ0;Q9D6P8;A0A1Y7VK66;P20801	P0DP28;P0DP27;P0DP26;Q3UKW2;A0A3Q4EHJ0;Q9D6P8	6;6;6;5;3;3;2;1	6;6;6;5;3;3;2;1	6;6;6;5;3;3;2;1	Calmodulin-like protein 3	Calm1;Calml3	sp|P0DP28|CALM3_MOUSE Calmodulin-3 OS=Mus musculus (Mouse) OX=10090 GN=Calm3 PE=1 SV=1;sp|P0DP27|CALM2_MOUSE Calmodulin-2 OS=Mus musculus (Mouse) OX=10090 GN=Calm2 PE=1 SV=1;sp|P0DP26|CALM1_MOUSE Calmodulin-1 OS=Mus musculus (Mouse) OX=10090 GN=Calm1 PE=1	8	6	6	6	4	4	3	0	3	0	2	1	2	0	0	0	4	4	3	0	3	0	2	1	2	0	0	0	4	4	3	0	3	0	2	1	2	0	0	0	41.6	41.6
P10126;D3Z3I8;D3YZ68	P10126;D3Z3I8;D3YZ68	9;5;5	3;2;2	3;2;2	Elongation factor 1-alpha 1	Eef1a1	sp|P10126|EF1A1_MOUSE Elongation factor 1-alpha 1 OS=Mus musculus (Mouse) OX=10090 GN=Eef1a1 PE=1 SV=3;tr|D3Z3I8|D3Z3I8_MOUSE Isoform of P10126, Tr-type G domain-containing protein (Fragment) OS=Mus musculus (Mouse) OX=10090 GN=Eef1a1 PE=1 SV=1;tr|D3YZ68|D	3	9	3	3	6	7	7	9	7	7	4	6	6	0	0	0	2	2	2	3	3	3	1	3	3	0	0	0	2	2	2	3	3	3	1	3	3	0	0	0	22.7	10.2
P10639	P10639	2	2	2	Thioredoxin	Txn	sp|P10639|THIO_MOUSE Thioredoxin OS=Mus musculus (Mouse) OX=10090 GN=Txn PE=1 SV=3	1	2	2	2	0	1	1	1	1	0	0	0	0	0	0	0	0	1	1	1	1	0	0	0	0	0	0	0	0	1	1	1	1	0	0	0	0	0	0	0	21	21
P10852;P10852-2;A0A0U1RP98;A0A0U1RPG5;A0A0U1RP32;A0A0U1RPK4	P10852;P10852-2;A0A0U1RP98	3;3;2;1;1;1	3;3;2;1;1;1	3;3;2;1;1;1	4F2 cell-surface antigen heavy chain	Slc3a2	sp|P10852|4F2_MOUSE 4F2 cell-surface antigen heavy chain OS=Mus musculus (Mouse) OX=10090 GN=Slc3a2 PE=1 SV=1;sp|P10852-2|4F2-2_MOUSE Isoform of P10852, Isoform 2 of 4F2 cell-surface antigen heavy chain OS=Mus musculus (Mouse) OX=10090 GN=Slc3a2 PE=1 SV=1;	6	3	3	3	1	0	0	2	0	1	1	0	1	0	0	0	1	0	0	2	0	1	1	0	1	0	0	0	1	0	0	2	0	1	1	0	1	0	0	0	7.2	7.2
Q8CBB6;Q8CGP2;Q8CGP1;Q6ZWY9;Q64525;Q64478;Q64475;P10854;P10853;Q8CGP2-2;Q9D2U9;Q8CGP0;Q64524;P70696	Q8CBB6;Q8CGP2;Q8CGP1;Q6ZWY9;Q64525;Q64478;Q64475;P10854;P10853;Q8CGP2-2;Q9D2U9;Q8CGP0;Q64524;P70696	4;4;4;4;4;4;4;4;4;4;3;3;3;3	4;4;4;4;4;4;4;4;4;4;3;3;3;3	4;4;4;4;4;4;4;4;4;4;3;3;3;3	Histone H2B;Histone H2B type 1-P;Histone H2B type 1-K;Histone H2B type 1-C/E/G;Histone H2B type 2-B;Histone H2B type 1-H;Histone H2B type 1-B;Histone H2B type 1-M;Histone H2B type 1-F/J/L;Histone H2B type 3-A;Histone H2B type 3-B;Histone H2B type 2-E;Histone H2B type 1-A	Hist1h2br;Hist1h2bp;Hist1h2bk;Hist1h2bc;Hist2h2bb;Hist1h2bh;Hist1h2bb;Hist1h2bm;Hist1h2bf;Hist3h2ba;Hist3h2bb;Hist2h2be;Hist1h2ba	tr|Q8CBB6|Q8CBB6_MOUSE Isoform of P10853, Histone H2B OS=Mus musculus (Mouse) OX=10090 GN=Hist1h2bq PE=2 SV=1;sp|Q8CGP2|H2B1P_MOUSE Histone H2B type 1-P OS=Mus musculus (Mouse) OX=10090 GN=Hist1h2bp PE=1 SV=3;sp|Q8CGP1|H2B1K_MOUSE Histone H2B type 1-K OS=M	14	4	4	4	0	2	1	1	2	1	0	2	3	0	0	0	0	2	1	1	2	1	0	2	3	0	0	0	0	2	1	1	2	1	0	2	3	0	0	0	31.3	31.3
P11499;E9Q3D6;E9Q0C3;E9PX27;D3Z1R1;REV__Q8BL66	P11499	24;6;5;4;3;1	24;6;5;4;3;1	14;3;5;1;0;0	Heat shock protein HSP 90-beta	Hsp90ab1	sp|P11499|HS90B_MOUSE Heat shock protein HSP 90-beta OS=Mus musculus (Mouse) OX=10090 GN=Hsp90ab1 PE=1 SV=3	6	24	24	14	18	14	17	14	14	9	10	15	17	0	0	0	18	14	17	14	14	9	10	15	17	0	0	0	8	5	8	7	6	3	4	6	10	0	0	0	38.4	38.4
P11798;F8WIS9;F8WHB5;D3Z7K9;F6WHR9;P11798-2	P11798;F8WIS9	12;10;5;3;3;3	8;6;5;2;1;3	8;6;5;2;1;3	Calcium/calmodulin-dependent protein kinase type II subunit alpha	Camk2a	sp|P11798|KCC2A_MOUSE Calcium/calmodulin-dependent protein kinase type II subunit alpha OS=Mus musculus (Mouse) OX=10090 GN=Camk2a PE=1 SV=2;tr|F8WIS9|F8WIS9_MOUSE Isoform of P11798, Protein kinase domain-containing protein OS=Mus musculus (Mouse) OX=10090	6	12	8	8	7	9	9	6	9	8	2	4	1	0	0	0	3	5	5	3	5	4	1	0	0	0	0	0	3	5	5	3	5	4	1	0	0	0	0	0	28.9	18.6
P11881-8;P11881-7;P11881-6;P11881-5;P11881-4;P11881-2;P11881-3;P11881;A0A0N4SWH7;Q9Z329-3;Q9Z329;A0A0N4SWI0;Q9Z329-2;A0A1D5RLA1;B2KF89;A0A0N4SW22;A0A0N4SVN2	P11881-8;P11881-7;P11881-6;P11881-5;P11881-4;P11881-2;P11881-3;P11881	54;54;54;54;54;54;54;54;7;6;6;4;4;2;2;1;1	54;54;54;54;54;54;54;54;7;6;6;4;4;2;2;1;1	51;51;51;51;51;51;51;51;7;4;4;4;2;2;2;1;1	Inositol 1,4,5-trisphosphate receptor type 1	Itpr1	sp|P11881-8|ITPR1-8_MOUSE Isoform of P11881, Isoform 8 of Inositol 1,4,5-trisphosphate receptor type 1 OS=Mus musculus (Mouse) OX=10090 GN=Itpr1 PE=1 SV=2;sp|P11881-7|ITPR1-7_MOUSE Isoform of P11881, Isoform 7 of Inositol 1,4,5-trisphosphate receptor type	17	54	54	51	4	2	5	40	35	24	1	5	4	0	0	0	4	2	5	40	35	24	1	5	4	0	0	0	4	2	5	40	32	24	1	5	4	0	0	0	22	22
P11983;F2Z483;P11983-2;A0A3B2WDE2	P11983;F2Z483;P11983-2	4;3;2;1	4;3;2;1	4;3;2;1	T-complex protein 1 subunit alpha	Tcp1	sp|P11983|TCPA_MOUSE T-complex protein 1 subunit alpha OS=Mus musculus (Mouse) OX=10090 GN=Tcp1 PE=1 SV=3;tr|F2Z483|F2Z483_MOUSE Isoform of P11983, T-complex protein 1 subunit alpha OS=Mus musculus (Mouse) OX=10090 GN=Tcp1 PE=1 SV=1;sp|P11983-2|TCPA-2_MOUS	4	4	4	4	0	0	2	3	0	0	0	0	0	0	0	0	0	0	2	3	0	0	0	0	0	0	0	0	0	0	2	3	0	0	0	0	0	0	0	0	10.4	10.4
P12658	P12658	6	6	5	Calbindin	Calb1	sp|P12658|CALB1_MOUSE Calbindin OS=Mus musculus (Mouse) OX=10090 GN=Calb1 PE=1 SV=2	1	6	6	5	2	1	2	0	2	0	0	0	6	0	0	0	2	1	2	0	2	0	0	0	6	0	0	0	1	0	1	0	1	0	0	0	5	0	0	0	24.1	24.1
P12960	P12960	9	9	9	Contactin-1	Cntn1	sp|P12960|CNTN1_MOUSE Contactin-1 OS=Mus musculus (Mouse) OX=10090 GN=Cntn1 PE=1 SV=1	1	9	9	9	2	1	5	2	3	2	1	3	4	0	0	0	2	1	5	2	3	2	1	3	4	0	0	0	2	1	5	2	3	2	1	3	4	0	0	0	12.1	12.1
P13020-2;P13020;A0A0J9YUQ8;CON__Q3SX14;A6PWS5;A0A0J9YUJ8	P13020-2;P13020;A0A0J9YUQ8;CON__Q3SX14	6;6;4;3;2;1	6;6;4;3;2;1	6;6;4;3;2;1	Gelsolin	Gsn	sp|P13020-2|GELS-2_MOUSE Isoform of P13020, Isoform 2 of Gelsolin OS=Mus musculus (Mouse) OX=10090 GN=Gsn PE=1 SV=3;sp|P13020|GELS_MOUSE Gelsolin OS=Mus musculus (Mouse) OX=10090 GN=Gsn PE=1 SV=3;tr|A0A0J9YUQ8|A0A0J9YUQ8_MOUSE Isoform of P13020, Gelsolin (	6	6	6	6	1	0	0	6	1	3	0	0	0	0	0	0	1	0	0	6	1	3	0	0	0	0	0	0	1	0	0	6	1	3	0	0	0	0	0	0	8.8	8.8
P14094;A0A0A6YX05	P14094;A0A0A6YX05	6;3	6;3	6;3	Sodium/potassium-transporting ATPase subunit beta-1	Atp1b1	sp|P14094|AT1B1_MOUSE Sodium/potassium-transporting ATPase subunit beta-1 OS=Mus musculus (Mouse) OX=10090 GN=Atp1b1 PE=1 SV=1;tr|A0A0A6YX05|A0A0A6YX05_MOUSE Isoform of P14094, Sodium/potassium-transporting ATPase subunit beta (Fragment) OS=Mus musculus (M	2	6	6	6	3	5	3	3	3	4	1	1	2	0	0	0	3	5	3	3	3	4	1	1	2	0	0	0	3	5	3	3	3	4	1	1	2	0	0	0	24.3	24.3
P14106	P14106	6	6	6	Complement C1q subcomponent subunit B	C1qb	sp|P14106|C1QB_MOUSE Complement C1q subcomponent subunit B OS=Mus musculus (Mouse) OX=10090 GN=C1qb PE=1 SV=2	1	6	6	6	5	6	6	3	5	5	4	6	4	0	0	0	5	6	6	3	5	5	4	6	4	0	0	0	5	6	6	3	5	5	4	6	4	0	0	0	28.1	28.1
P14152;A0A5F8MPN8	P14152;A0A5F8MPN8	3;2	3;2	3;2	Malate dehydrogenase, cytoplasmic	Mdh1	sp|P14152|MDHC_MOUSE Malate dehydrogenase, cytoplasmic OS=Mus musculus (Mouse) OX=10090 GN=Mdh1 PE=1 SV=3;tr|A0A5F8MPN8|A0A5F8MPN8_MOUSE Isoform of P14152, Malate dehydrogenase, cytoplasmic OS=Mus musculus (Mouse) OX=10090 GN=Mdh1 PE=4 SV=1	2	3	3	3	0	0	0	0	2	1	0	0	3	0	0	0	0	0	0	0	2	1	0	0	3	0	0	0	0	0	0	0	2	1	0	0	3	0	0	0	11.1	11.1
P14231;I7HIF3	P14231;I7HIF3	4;3	4;3	4;3	Sodium/potassium-transporting ATPase subunit beta-2	Atp1b2	sp|P14231|AT1B2_MOUSE Sodium/potassium-transporting ATPase subunit beta-2 OS=Mus musculus (Mouse) OX=10090 GN=Atp1b2 PE=1 SV=2;tr|I7HIF3|I7HIF3_MOUSE Isoform of P14231, ATPase, Na+/K+ transporting, beta 2 polypeptide OS=Mus musculus (Mouse) OX=10090 GN=Atp	2	4	4	4	1	0	2	1	1	0	0	0	4	0	0	0	1	0	2	1	1	0	0	0	4	0	0	0	1	0	2	1	1	0	0	0	4	0	0	0	10	10
P14733	P14733	6	6	6	Lamin-B1	Lmnb1	sp|P14733|LMNB1_MOUSE Lamin-B1 OS=Mus musculus (Mouse) OX=10090 GN=Lmnb1 PE=1 SV=3	1	6	6	6	4	1	1	1	2	0	0	1	1	0	0	0	4	1	1	1	2	0	0	1	1	0	0	0	4	1	1	1	2	0	0	1	1	0	0	0	10.5	10.5
P14873	P14873	3	2	2	Microtubule-associated protein 1B;MAP1B heavy chain;MAP1 light chain LC1	Map1b	sp|P14873|MAP1B_MOUSE Microtubule-associated protein 1B OS=Mus musculus (Mouse) OX=10090 GN=Map1b PE=1 SV=2	1	3	2	2	1	1	1	1	0	1	1	1	0	0	0	0	0	0	1	1	0	0	1	1	0	0	0	0	0	0	1	1	0	0	1	1	0	0	0	0	1.5	1.1
P15105;D3YVK1	P15105;D3YVK1	5;3	5;3	5;3	Glutamine synthetase	Glul	sp|P15105|GLNA_MOUSE Glutamine synthetase OS=Mus musculus (Mouse) OX=10090 GN=Glul PE=1 SV=6;tr|D3YVK1|D3YVK1_MOUSE Isoform of P15105, Gln_synt_b-grasp domain-containing protein (Fragment) OS=Mus musculus (Mouse) OX=10090 GN=Glul PE=1 SV=8	2	5	5	5	2	2	1	3	4	3	2	2	1	0	0	0	2	2	1	3	4	3	2	2	1	0	0	0	2	2	1	3	4	3	2	2	1	0	0	0	15.5	15.5
P15388;P15388-3	P15388;P15388-3	2;2	2;2	2;2	Potassium voltage-gated channel subfamily C member 1	Kcnc1	sp|P15388|KCNC1_MOUSE Potassium voltage-gated channel subfamily C member 1 OS=Mus musculus (Mouse) OX=10090 GN=Kcnc1 PE=1 SV=1;sp|P15388-3|KCNC1-3_MOUSE Isoform of P15388, Isoform 2 of Potassium voltage-gated channel subfamily C member 1 OS=Mus musculus (M	2	2	2	2	1	2	1	1	1	0	0	0	0	0	0	0	1	2	1	1	1	0	0	0	0	0	0	0	1	2	1	1	1	0	0	0	0	0	0	0	4.1	4.1
P16125;D3Z7F0;A0A0N4SVV8	P16125;D3Z7F0	3;2;1	3;2;1	3;2;1	L-lactate dehydrogenase B chain;L-lactate dehydrogenase	Ldhb	sp|P16125|LDHB_MOUSE L-lactate dehydrogenase B chain OS=Mus musculus (Mouse) OX=10090 GN=Ldhb PE=1 SV=2;tr|D3Z7F0|D3Z7F0_MOUSE Isoform of P16125, L-lactate dehydrogenase (Fragment) OS=Mus musculus (Mouse) OX=10090 GN=Ldhb PE=1 SV=1	3	3	3	3	0	0	0	0	2	0	0	0	3	0	0	0	0	0	0	0	2	0	0	0	3	0	0	0	0	0	0	0	2	0	0	0	3	0	0	0	11.7	11.7
P16305-3;P16305;P16305-4;P16305-2	P16305-3;P16305;P16305-4;P16305-2	19;19;17;17	19;19;17;17	17;17;16;16	Gamma-aminobutyric acid receptor subunit alpha-6	Gabra6	sp|P16305-3|GBRA6-3_MOUSE Isoform of P16305, Isoform 3 of Gamma-aminobutyric acid receptor subunit alpha-6 OS=Mus musculus (Mouse) OX=10090 GN=Gabra6 PE=1 SV=3;sp|P16305|GBRA6_MOUSE Gamma-aminobutyric acid receptor subunit alpha-6 OS=Mus musculus (Mouse) O	4	19	19	17	18	16	18	17	17	17	18	18	18	0	0	0	18	16	18	17	17	17	18	18	18	0	0	0	17	15	17	16	16	16	16	17	16	0	0	0	48.9	48.9
P16330-2;P16330	P16330-2;P16330	11;11	11;11	11;11	2,3-cyclic-nucleotide 3-phosphodiesterase	Cnp	sp|P16330-2|CN37-2_MOUSE Isoform of P16330, Isoform CNPI of 2,3-cyclic-nucleotide 3-phosphodiesterase OS=Mus musculus (Mouse) OX=10090 GN=Cnp PE=1 SV=3;sp|P16330|CN37_MOUSE 2,3-cyclic-nucleotide 3-phosphodiesterase OS=Mus musculus (Mouse) OX=10090 GN	2	11	11	11	8	7	11	9	11	8	8	7	9	0	0	0	8	7	11	9	11	8	8	7	9	0	0	0	8	7	11	9	11	8	8	7	9	0	0	0	25.5	25.5
P16381;Q62167;Q62095	P16381;Q62167;Q62095	3;3;2	2;2;1	2;2;1	Putative ATP-dependent RNA helicase Pl10;ATP-dependent RNA helicase DDX3X;ATP-dependent RNA helicase DDX3Y	D1Pas1;Ddx3x;Ddx3y	sp|P16381|DDX3L_MOUSE Putative ATP-dependent RNA helicase Pl10 OS=Mus musculus (Mouse) OX=10090 GN=D1Pas1 PE=1 SV=1;sp|Q62167|DDX3X_MOUSE ATP-dependent RNA helicase DDX3X OS=Mus musculus (Mouse) OX=10090 GN=Ddx3x PE=1 SV=3;sp|Q62095|DDX3Y_MOUSE ATP-depende	3	3	2	2	1	1	1	1	0	1	1	0	0	0	0	0	1	0	1	1	0	1	1	0	0	0	0	0	1	0	1	1	0	1	1	0	0	0	0	0	5.3	3.6
P16388;P16390;B2RQA1;Q61762-3;Q61762	P16388	9;3;1;1;1	9;3;1;1;1	6;0;0;0;0	Potassium voltage-gated channel subfamily A member 1	Kcna1	sp|P16388|KCNA1_MOUSE Potassium voltage-gated channel subfamily A member 1 OS=Mus musculus (Mouse) OX=10090 GN=Kcna1 PE=1 SV=1	5	9	9	6	4	8	6	1	1	1	4	5	1	0	0	0	4	8	6	1	1	1	4	5	1	0	0	0	3	6	4	1	0	1	2	3	0	0	0	0	27.1	27.1
P17182;B1ARR7;B0QZL1;Q6PHC1;A0A0N4SUI6;B1ARR6;Q5SX61;Q5SX60;D3YVD3;D3Z2S4;Q5SX59;P21550	P17182;B1ARR7	5;4;2;2;1;1;1;1;1;1;1;1	5;4;2;2;1;1;1;1;1;1;1;1	4;3;1;2;0;0;0;0;0;0;0;0	Alpha-enolase	Eno1	sp|P17182|ENOA_MOUSE Alpha-enolase OS=Mus musculus (Mouse) OX=10090 GN=Eno1 PE=1 SV=3;tr|B1ARR7|B1ARR7_MOUSE Isoform of P17182, Enolase_N domain-containing protein (Fragment) OS=Mus musculus (Mouse) OX=10090 GN=Eno1 PE=1 SV=1	12	5	5	4	1	0	2	0	1	1	0	0	4	0	0	0	1	0	2	0	1	1	0	0	4	0	0	0	0	0	2	0	0	0	0	0	3	0	0	0	13.4	13.4
P17426-2;P17426;A0A140LIG7;A0A140LHG0	P17426-2;P17426	14;14;5;1	9;9;5;0	9;9;5;0	AP-2 complex subunit alpha-1	Ap2a1	sp|P17426-2|AP2A1-2_MOUSE Isoform of P17426, Isoform B of AP-2 complex subunit alpha-1 OS=Mus musculus (Mouse) OX=10090 GN=Ap2a1 PE=1 SV=1;sp|P17426|AP2A1_MOUSE AP-2 complex subunit alpha-1 OS=Mus musculus (Mouse) OX=10090 GN=Ap2a1 PE=1 SV=1	4	14	9	9	7	6	6	9	7	8	3	4	3	0	0	0	3	2	2	5	4	4	0	4	0	0	0	0	3	2	2	5	4	4	0	4	0	0	0	0	18.4	12.7
P17427	P17427	15	15	10	AP-2 complex subunit alpha-2	Ap2a2	sp|P17427|AP2A2_MOUSE AP-2 complex subunit alpha-2 OS=Mus musculus (Mouse) OX=10090 GN=Ap2a2 PE=1 SV=2	1	15	15	10	9	10	8	10	7	7	5	2	6	0	0	0	9	10	8	10	7	7	5	2	6	0	0	0	5	6	4	6	4	3	2	2	3	0	0	0	18	18
P17742;V9GXC1;V9GX31;A0A1L1SST0	P17742;V9GXC1;V9GX31;A0A1L1SST0	2;1;1;1	2;1;1;1	2;1;1;1	Peptidyl-prolyl cis-trans isomerase A;Peptidyl-prolyl cis-trans isomerase A, N-terminally processed	Ppia;Gm12728	sp|P17742|PPIA_MOUSE Peptidyl-prolyl cis-trans isomerase A OS=Mus musculus (Mouse) OX=10090 GN=Ppia PE=1 SV=2;tr|V9GXC1|V9GXC1_MOUSE Isoform of V9GX31, Peptidyl-prolyl cis-trans isomerase OS=Mus musculus (Mouse) OX=10090 GN=Gm12728 PE=1 SV=1;tr|V9GX31|V9GX	4	2	2	2	0	1	1	0	1	1	0	0	2	0	0	0	0	1	1	0	1	1	0	0	2	0	0	0	0	1	1	0	1	1	0	0	2	0	0	0	11	11
P18527	P18527	1	1	1	Ig heavy chain V region 914		sp|P18527|HVM56_MOUSE Ig heavy chain V region 914 OS=Mus musculus (Mouse) OX=10090 GN=- PE=1 SV=1	1	1	1	1	1	0	1	0	0	0	0	0	0	0	0	0	1	0	1	0	0	0	0	0	0	0	0	0	1	0	1	0	0	0	0	0	0	0	0	0	16.5	16.5
P18528	P18528	3	3	2	Ig heavy chain V region 6.96		sp|P18528|HVM57_MOUSE Ig heavy chain V region 6.96 OS=Mus musculus (Mouse) OX=10090 GN=- PE=4 SV=1	1	3	3	2	2	1	1	2	1	1	1	1	1	0	0	0	2	1	1	2	1	1	1	1	1	0	0	0	1	1	0	2	1	1	1	1	1	0	0	0	30.6	30.6
P18872-2;P18872;D3Z2M7;F7BLT7;A2A610;A2AE31;Q8C040;Q8BHK8;Z4YKV1;Q66L47;P63094-2;Q8CGK7;P63094;Q6R0H7-4;Q6R0H7	P18872-2;P18872;D3Z2M7	10;10;9;4;1;1;1;1;1;1;1;1;1;1;1	10;10;9;4;1;1;1;1;1;1;1;1;1;1;1	8;8;8;4;0;0;0;0;0;0;0;0;0;0;0	Guanine nucleotide-binding protein G(o) subunit alpha	Gnao1	sp|P18872-2|GNAO-2_MOUSE Isoform of P18872, Isoform Alpha-2 of Guanine nucleotide-binding protein G(o) subunit alpha OS=Mus musculus (Mouse) OX=10090 GN=Gnao1 PE=1 SV=3;sp|P18872|GNAO_MOUSE Guanine nucleotide-binding protein G(o) subunit alpha OS=Mus muscu	15	10	10	8	5	7	8	6	7	4	2	3	7	0	0	0	5	7	8	6	7	4	2	3	7	0	0	0	3	6	6	4	5	3	1	2	5	0	0	0	35.6	35.6
P19157;A0A494BAW2;A0A494B908;Q8VC73;F6RWR5	P19157;A0A494BAW2;A0A494B908	8;7;6;1;1	8;7;6;1;1	4;3;3;0;0	Glutathione S-transferase P 1	Gstp1	sp|P19157|GSTP1_MOUSE Glutathione S-transferase P 1 OS=Mus musculus (Mouse) OX=10090 GN=Gstp1 PE=1 SV=2;tr|A0A494BAW2|A0A494BAW2_MOUSE Isoform of P19157, Glutathione S-transferase P 1 OS=Mus musculus (Mouse) OX=10090 GN=Gstp1 PE=3 SV=1;tr|A0A494B908|A0A494	5	8	8	4	6	7	6	7	7	7	7	5	6	0	0	0	6	7	6	7	7	7	7	5	6	0	0	0	3	4	3	4	4	3	4	2	3	0	0	0	51	51
P19783;M0QWX7;D6RG40	P19783;M0QWX7	3;2;1	3;2;1	3;2;1	Cytochrome c oxidase subunit 4 isoform 1, mitochondrial	Cox4i1	sp|P19783|COX41_MOUSE Cytochrome c oxidase subunit 4 isoform 1, mitochondrial OS=Mus musculus (Mouse) OX=10090 GN=Cox4i1 PE=1 SV=2;tr|M0QWX7|M0QWX7_MOUSE Isoform of P19783, Cytochrome c oxidase subunit 4 isoform 1, mitochondrial (Fragment) OS=Mus musculus	3	3	3	3	0	1	0	0	0	2	0	0	1	0	0	0	0	1	0	0	0	2	0	0	1	0	0	0	0	1	0	0	0	2	0	0	1	0	0	0	19.5	19.5
P20029	P20029	27	25	25	78 kDa glucose-regulated protein	Hspa5	sp|P20029|BIP_MOUSE Endoplasmic reticulum chaperone BiP OS=Mus musculus (Mouse) OX=10090 GN=Hspa5 PE=1 SV=3	1	27	25	25	20	19	18	12	9	13	14	7	8	0	0	0	18	17	16	10	7	11	12	5	6	0	0	0	18	17	16	10	7	11	12	5	6	0	0	0	47.8	46.1
P20152;A0A0A6YWC8;P03995-2;P03995;G5E846;A0A2R8W6R6;G3X981;P15331-3;P15331;P15331-2	P20152;A0A0A6YWC8	9;8;2;2;1;1;1;1;1;1	7;6;1;1;1;1;1;1;1;1	7;6;1;1;1;1;1;1;1;1	Vimentin	Vim	sp|P20152|VIME_MOUSE Vimentin OS=Mus musculus (Mouse) OX=10090 GN=Vim PE=1 SV=3;tr|A0A0A6YWC8|A0A0A6YWC8_MOUSE Isoform of P20152, IF rod domain-containing protein OS=Mus musculus (Mouse) OX=10090 GN=Vim PE=1 SV=1	10	9	7	7	3	3	4	3	4	4	4	3	4	0	0	0	1	1	3	1	2	2	2	1	2	0	0	0	1	1	3	1	2	2	2	1	2	0	0	0	18.9	15.5
Q3ZB60;P20917-2;P20917;A0A087WRD6	Q3ZB60;P20917-2;P20917;A0A087WRD6	2;2;2;1	2;2;2;1	2;2;2;1	Myelin-associated glycoprotein	Mag	tr|Q3ZB60|Q3ZB60_MOUSE Isoform of P20917, Mag protein OS=Mus musculus (Mouse) OX=10090 GN=Mag PE=1 SV=1;sp|P20917-2|MAG-2_MOUSE Isoform of P20917, Isoform S-MAG of Myelin-associated glycoprotein OS=Mus musculus (Mouse) OX=10090 GN=Mag PE=1 SV=3;sp|P20917|M	4	2	2	2	1	0	1	0	0	0	0	1	0	0	0	0	1	0	1	0	0	0	0	1	0	0	0	0	1	0	1	0	0	0	0	1	0	0	0	0	4.9	4.9
P21279;P30677;P21278	P21279;P30677;P21278	2;1;1	2;1;1	2;1;1	Guanine nucleotide-binding protein G(q) subunit alpha;Guanine nucleotide-binding protein subunit alpha-14;Guanine nucleotide-binding protein subunit alpha-11	Gnaq;Gna14;Gna11	sp|P21279|GNAQ_MOUSE Guanine nucleotide-binding protein G(q) subunit alpha OS=Mus musculus (Mouse) OX=10090 GN=Gnaq PE=1 SV=4;sp|P30677|GNA14_MOUSE Guanine nucleotide-binding protein subunit alpha-14 OS=Mus musculus (Mouse) OX=10090 GN=Gna14 PE=1 SV=2;sp|P	3	2	2	2	1	1	1	1	0	0	0	0	0	0	0	0	1	1	1	1	0	0	0	0	0	0	0	0	1	1	1	1	0	0	0	0	0	0	0	0	8.4	8.4
P22723;Q8C7N0	P22723;Q8C7N0	17;14	17;14	2;0	Gamma-aminobutyric acid receptor subunit gamma-2	Gabrg2	sp|P22723|GBRG2_MOUSE Gamma-aminobutyric acid receptor subunit gamma-2 OS=Mus musculus (Mouse) OX=10090 GN=Gabrg2 PE=1 SV=3;tr|Q8C7N0|Q8C7N0_MOUSE Isoform of P22723, Gamma-aminobutyric acid receptor subunit gamma-2 OS=Mus musculus (Mouse) OX=10090 GN=Gabrg	2	17	17	2	17	15	15	9	8	9	12	12	11	0	0	0	17	15	15	9	8	9	12	12	11	0	0	0	2	2	2	0	0	0	1	1	1	0	0	0	31.2	31.2
P22723-2	P22723-2	16	1	1	Gamma-aminobutyric acid receptor subunit gamma-2	Gabrg2	sp|P22723-2|GBRG2-2_MOUSE Isoform of P22723, Isoform 2S of Gamma-aminobutyric acid receptor subunit gamma-2 OS=Mus musculus (Mouse) OX=10090 GN=Gabrg2 PE=1 SV=3	1	16	1	1	16	14	14	9	8	9	12	12	11	0	0	0	1	1	1	0	0	0	1	1	1	0	0	0	1	1	1	0	0	0	1	1	1	0	0	0	32.4	2.6
P22933	P22933	13	13	13	Gamma-aminobutyric acid receptor subunit delta	Gabrd	sp|P22933|GBRD_MOUSE Gamma-aminobutyric acid receptor subunit delta OS=Mus musculus (Mouse) OX=10090 GN=Gabrd PE=2 SV=1	1	13	13	13	9	11	10	9	10	9	11	11	11	0	0	0	9	11	10	9	10	9	11	11	11	0	0	0	9	11	10	9	10	9	11	11	11	0	0	0	26.1	26.1
P23242;A0A1W2P793;A0A1W2P8A3	P23242	4;1;1	4;1;1	4;1;1	Gap junction alpha-1 protein	Gja1	sp|P23242|CXA1_MOUSE Gap junction alpha-1 protein OS=Mus musculus (Mouse) OX=10090 GN=Gja1 PE=1 SV=2	3	4	4	4	0	1	1	2	1	3	0	0	0	0	0	0	0	1	1	2	1	3	0	0	0	0	0	0	0	1	1	2	1	3	0	0	0	0	0	0	15.4	15.4
P26048	P26048	9	2	2	Gamma-aminobutyric acid receptor subunit alpha-2	Gabra2	sp|P26048|GBRA2_MOUSE Gamma-aminobutyric acid receptor subunit alpha-2 OS=Mus musculus (Mouse) OX=10090 GN=Gabra2 PE=1 SV=1	1	9	2	2	8	9	8	2	2	2	4	3	5	0	0	0	2	2	1	0	0	0	0	0	0	0	0	0	2	2	1	0	0	0	0	0	0	0	0	0	18	5.5
P26151	P26151	8	8	8	High affinity immunoglobulin gamma Fc receptor I	Fcgr1	sp|P26151|FCGR1_MOUSE High affinity immunoglobulin gamma Fc receptor I OS=Mus musculus (Mouse) OX=10090 GN=Fcgr1 PE=1 SV=1	1	8	8	8	7	5	5	3	3	5	2	4	3	0	0	0	7	5	5	3	3	5	2	4	3	0	0	0	7	5	5	3	3	5	2	4	3	0	0	0	24.3	24.3
P26443;F7CFA5	P26443	10;1	10;1	10;1	Glutamate dehydrogenase 1, mitochondrial	Glud1	sp|P26443|DHE3_MOUSE Glutamate dehydrogenase 1, mitochondrial OS=Mus musculus (Mouse) OX=10090 GN=Glud1 PE=1 SV=1	2	10	10	10	2	3	2	3	2	6	5	1	4	0	0	0	2	3	2	3	2	6	5	1	4	0	0	0	2	3	2	3	2	6	5	1	4	0	0	0	22	22
P26645	P26645	7	7	7	Myristoylated alanine-rich C-kinase substrate	Marcks	sp|P26645|MARCS_MOUSE Myristoylated alanine-rich C-kinase substrate OS=Mus musculus (Mouse) OX=10090 GN=Marcks PE=1 SV=2	1	7	7	7	3	3	4	4	1	4	0	1	2	0	0	0	3	3	4	4	1	4	0	1	2	0	0	0	3	3	4	4	1	4	0	1	2	0	0	0	36.6	36.6
P27048;P63163;A0A0G2JGN4	P27048;P63163;A0A0G2JGN4	2;2;1	2;2;1	2;2;1	Small nuclear ribonucleoprotein-associated protein B;Small nuclear ribonucleoprotein-associated protein N	Snrpb;Snrpn	sp|P27048|RSMB_MOUSE Small nuclear ribonucleoprotein-associated protein B OS=Mus musculus (Mouse) OX=10090 GN=Snrpb PE=1 SV=1;sp|P63163|RSMN_MOUSE Small nuclear ribonucleoprotein-associated protein N OS=Mus musculus (Mouse) OX=10090 GN=Snrpn PE=1 SV=1;tr|A	3	2	2	2	1	0	0	1	2	1	1	0	0	0	0	0	1	0	0	1	2	1	1	0	0	0	0	0	1	0	0	1	2	1	1	0	0	0	0	0	6.5	6.5
P27546-2;P27546;P27546-3;A0A0G2JFH2	P27546-2;P27546;P27546-3;A0A0G2JFH2	18;18;16;13	4;4;2;2	2;2;2;0	Microtubule-associated protein 4	Map4	sp|P27546-2|MAP4-2_MOUSE Isoform of P27546, Isoform 2 of Microtubule-associated protein 4 OS=Mus musculus (Mouse) OX=10090 GN=Map4 PE=1 SV=3;sp|P27546|MAP4_MOUSE Microtubule-associated protein 4 OS=Mus musculus (Mouse) OX=10090 GN=Map4 PE=1 SV=3;sp|P27546-	4	18	4	2	18	11	10	3	1	1	1	0	1	0	0	0	4	1	1	0	0	0	0	0	0	0	0	0	2	0	0	0	0	0	0	0	0	0	0	0	20.4	5.2
P28651	P28651	2	2	2	Carbonic anhydrase-related protein	Ca8	sp|P28651|CAH8_MOUSE Carbonic anhydrase-related protein OS=Mus musculus (Mouse) OX=10090 GN=Ca8 PE=1 SV=5	1	2	2	2	0	0	0	0	0	2	0	0	2	0	0	0	0	0	0	0	0	2	0	0	2	0	0	0	0	0	0	0	0	2	0	0	2	0	0	0	11	11
Q5SVJ0;P28652;Q5SVI0;Q5SVI2;Q5SVJ1;Q5SVI3;Q68EG2;Q5SVI1;Q5SVI9	Q5SVJ0;P28652;Q5SVI0;Q5SVI2;Q5SVJ1;Q5SVI3;Q68EG2;Q5SVI1;Q5SVI9	17;17;16;16;14;14;14;14;13	17;17;16;16;14;14;14;14;13	9;9;8;8;6;6;6;6;5	Calcium/calmodulin-dependent protein kinase type II subunit beta	Camk2b	tr|Q5SVJ0|Q5SVJ0_MOUSE Isoform of P28652, Calcium/calmodulin-dependent protein kinase type II subunit beta OS=Mus musculus (Mouse) OX=10090 GN=Camk2b PE=1 SV=1;sp|P28652|KCC2B_MOUSE Calcium/calmodulin-dependent protein kinase type II subunit beta OS=Mus mu	9	17	17	9	13	10	13	14	16	13	3	9	4	0	0	0	13	10	13	14	16	13	3	9	4	0	0	0	6	3	6	7	8	5	1	4	1	0	0	0	32.4	32.4
Q3TF41;Q8BSH9;P28656	Q3TF41;Q8BSH9;P28656	3;3;3	2;2;2	2;2;2	Nucleosome assembly protein 1-like 1	Nap1l1	tr|Q3TF41|Q3TF41_MOUSE Isoform of P28656, Nucleosome assembly protein 1-like 1 OS=Mus musculus (Mouse) OX=10090 GN=Nap1l1 PE=1 SV=1;tr|Q8BSH9|Q8BSH9_MOUSE Isoform of P28656, Nucleosome assembly protein 1-like 1 OS=Mus musculus (Mouse) OX=10090 GN=Nap1l1 PE	3	3	2	2	0	1	1	0	0	1	0	0	1	0	0	0	0	0	1	0	0	1	0	0	1	0	0	0	0	0	1	0	0	1	0	0	1	0	0	0	10.3	7.6
P28738;Q61768;P33175;E9QAK5	P28738;Q61768;P33175;E9QAK5	3;3;3;2	3;3;3;2	3;3;3;2	Kinesin heavy chain isoform 5C;Kinesin-1 heavy chain;Kinesin heavy chain isoform 5A;Kinesin-like protein	Kif5c;Kif5b;Kif5a	sp|P28738|KIF5C_MOUSE Kinesin heavy chain isoform 5C OS=Mus musculus (Mouse) OX=10090 GN=Kif5c PE=1 SV=3;sp|Q61768|KINH_MOUSE Kinesin-1 heavy chain OS=Mus musculus (Mouse) OX=10090 GN=Kif5b PE=1 SV=3;sp|P33175|KIF5A_MOUSE Kinesin heavy chain isoform 5A OS=	4	3	3	3	1	1	3	0	0	0	0	1	0	0	0	0	1	1	3	0	0	0	0	1	0	0	0	0	1	1	3	0	0	0	0	1	0	0	0	0	3.8	3.8
P29788	P29788	2	2	2	Vitronectin	Vtn	sp|P29788|VTNC_MOUSE Vitronectin OS=Mus musculus (Mouse) OX=10090 GN=Vtn PE=1 SV=2	1	2	2	2	0	0	0	1	1	1	0	0	0	0	0	0	0	0	0	1	1	1	0	0	0	0	0	0	0	0	0	1	1	1	0	0	0	0	0	0	5.4	5.4
P30275;A2ARP5;B0R0E9;B0R0E8;B0R0F0;Q6P8J7	P30275;A2ARP5	10;6;4;2;2;1	10;6;4;2;2;1	10;6;4;2;2;1	Creatine kinase U-type, mitochondrial	Ckmt1	sp|P30275|KCRU_MOUSE Creatine kinase U-type, mitochondrial OS=Mus musculus (Mouse) OX=10090 GN=Ckmt1 PE=1 SV=1;tr|A2ARP5|A2ARP5_MOUSE Isoform of P30275, Creatine kinase U-type, mitochondrial (Fragment) OS=Mus musculus (Mouse) OX=10090 GN=Ckmt1 PE=1 SV=1	6	10	10	10	0	0	1	6	5	7	1	1	1	0	0	0	0	0	1	6	5	7	1	1	1	0	0	0	0	0	1	6	5	7	1	1	1	0	0	0	32.5	32.5
P32883-2;A0A0G2JE25;A0A0G2JGP4;Q9D091;P32883;P08556;B2KGV5;E9Q8V2;E9PVD5;A0A0G2JGM2;A0A0N4SVY1;C0H5X4;Q61411-2;Q61411	P32883-2;A0A0G2JE25;A0A0G2JGP4;Q9D091;P32883;P08556	3;2;2;2;2;2;1;1;1;1;1;1;1;1	3;2;2;2;2;2;1;1;1;1;1;1;1;1	3;2;2;2;2;2;1;1;1;1;1;1;1;1	GTPase KRas;GTPase KRas, N-terminally processed;GTPase NRas	Kras;Nras	sp|P32883-2|RASK-2_MOUSE Isoform of P32883, Isoform 2B of GTPase KRas OS=Mus musculus (Mouse) OX=10090 GN=Kras PE=1 SV=1;tr|A0A0G2JE25|A0A0G2JE25_MOUSE Isoform of P08556, GTPase NRas (Fragment) OS=Mus musculus (Mouse) OX=10090 GN=Nras PE=1 SV=1;tr|A0A0G2JG	14	3	3	3	0	0	1	0	2	1	0	2	0	0	0	0	0	0	1	0	2	1	0	2	0	0	0	0	0	0	1	0	2	1	0	2	0	0	0	0	18.6	18.6
P61294;P35279-2;P35279;A0A1L1SRS6;D3YV69;Q8BHD0	P61294;P35279-2;P35279;A0A1L1SRS6;D3YV69;Q8BHD0	2;2;2;1;1;1	2;2;2;1;1;1	2;2;2;1;1;1	Ras-related protein Rab-6B;Ras-related protein Rab-6A;Ras-related protein Rab-39A	Rab6b;Rab6a;Rab39a	sp|P61294|RAB6B_MOUSE Ras-related protein Rab-6B OS=Mus musculus (Mouse) OX=10090 GN=Rab6b PE=1 SV=1;sp|P35279-2|RAB6A-2_MOUSE Isoform of P35279, Isoform 2 of Ras-related protein Rab-6A OS=Mus musculus (Mouse) OX=10090 GN=Rab6a PE=1 SV=4;sp|P35279|RAB6A_MO	6	2	2	2	1	1	2	1	2	1	1	1	1	0	0	0	1	1	2	1	2	1	1	1	1	0	0	0	1	1	2	1	2	1	1	1	1	0	0	0	10.6	10.6
P35486	P35486	5	5	5	Pyruvate dehydrogenase E1 component subunit alpha, somatic form, mitochondrial	Pdha1	sp|P35486|ODPA_MOUSE Pyruvate dehydrogenase E1 component subunit alpha, somatic form, mitochondrial OS=Mus musculus (Mouse) OX=10090 GN=Pdha1 PE=1 SV=1	1	5	5	5	1	3	2	3	3	3	0	1	0	0	0	0	1	3	2	3	3	3	0	1	0	0	0	0	1	3	2	3	3	3	0	1	0	0	0	0	15.9	15.9
P35564	P35564	18	18	18	Calnexin	Canx	sp|P35564|CALX_MOUSE Calnexin OS=Mus musculus (Mouse) OX=10090 GN=Canx PE=1 SV=1	1	18	18	18	9	8	10	1	2	1	10	10	8	0	0	0	9	8	10	1	2	1	10	10	8	0	0	0	9	8	10	1	2	1	10	10	8	0	0	0	30.3	30.3
P35802	P35802	2	2	2	Neuronal membrane glycoprotein M6-a	Gpm6a	sp|P35802|GPM6A_MOUSE Neuronal membrane glycoprotein M6-a OS=Mus musculus (Mouse) OX=10090 GN=Gpm6a PE=1 SV=1	1	2	2	2	0	1	0	1	2	2	0	0	1	0	0	0	0	1	0	1	2	2	0	0	1	0	0	0	0	1	0	1	2	2	0	0	1	0	0	0	8.3	8.3
P38647	P38647	27	26	26	Stress-70 protein, mitochondrial	Hspa9	sp|P38647|GRP75_MOUSE Stress-70 protein, mitochondrial OS=Mus musculus (Mouse) OX=10090 GN=Hspa9 PE=1 SV=3	1	27	26	26	19	23	21	22	15	20	17	14	19	0	0	0	18	22	21	22	15	20	17	14	19	0	0	0	18	22	21	22	15	20	17	14	19	0	0	0	42.6	41.5
P39053-4;P39053-5;P39053;P39053-6	P39053-4;P39053-5;P39053;P39053-6	36;35;35;33	1;1;1;1	1;1;1;1	Dynamin-1	Dnm1	sp|P39053-4|DYN1-4_MOUSE Isoform of P39053, Isoform 4 of Dynamin-1 OS=Mus musculus (Mouse) OX=10090 GN=Dnm1 PE=1 SV=2;sp|P39053-5|DYN1-5_MOUSE Isoform of P39053, Isoform 5 of Dynamin-1 OS=Mus musculus (Mouse) OX=10090 GN=Dnm1 PE=1 SV=2;sp|P39053|DYN1_MOUSE	4	36	1	1	27	15	22	24	25	24	18	20	21	0	0	0	0	0	0	0	0	1	0	0	0	0	0	0	0	0	0	0	0	1	0	0	0	0	0	0	45.3	1.7
P40124;B1ARS0	P40124	10;3	10;3	9;3	Adenylyl cyclase-associated protein 1	Cap1	sp|P40124|CAP1_MOUSE Adenylyl cyclase-associated protein 1 OS=Mus musculus (Mouse) OX=10090 GN=Cap1 PE=1 SV=4	2	10	10	9	0	0	0	7	5	8	0	0	0	0	0	0	0	0	0	7	5	8	0	0	0	0	0	0	0	0	0	6	5	7	0	0	0	0	0	0	30	30
P42669	P42669	5	5	5	Transcriptional activator protein Pur-alpha	Pura	sp|P42669|PURA_MOUSE Transcriptional activator protein Pur-alpha OS=Mus musculus (Mouse) OX=10090 GN=Pura PE=1 SV=1	1	5	5	5	4	1	2	4	3	4	2	2	1	0	0	0	4	1	2	4	3	4	2	2	1	0	0	0	4	1	2	4	3	4	2	2	1	0	0	0	30.2	30.2
P42932;H3BL49;H3BLL1;H3BKG2;H3BJB6	P42932;H3BL49;H3BLL1;H3BKG2	4;3;2;2;1	4;3;2;2;1	4;3;2;2;1	T-complex protein 1 subunit theta	Cct8	sp|P42932|TCPQ_MOUSE T-complex protein 1 subunit theta OS=Mus musculus (Mouse) OX=10090 GN=Cct8 PE=1 SV=3;tr|H3BL49|H3BL49_MOUSE Isoform of P42932, T-complex protein 1 subunit theta OS=Mus musculus (Mouse) OX=10090 GN=Cct8 PE=1 SV=1;tr|H3BLL1|H3BLL1_MOUSE	5	4	4	4	0	0	0	1	2	2	0	0	1	0	0	0	0	0	0	1	2	2	0	0	1	0	0	0	0	0	0	1	2	2	0	0	1	0	0	0	8	8
P46096	P46096	7	5	5	Synaptotagmin-1	Syt1	sp|P46096|SYT1_MOUSE Synaptotagmin-1 OS=Mus musculus (Mouse) OX=10090 GN=Syt1 PE=1 SV=1	1	7	5	5	4	1	1	6	4	2	1	1	0	0	0	0	3	0	0	4	3	2	0	0	0	0	0	0	3	0	0	4	3	2	0	0	0	0	0	0	19.5	15
P46425;A0A494BAS3;A0A494BAU3;A0A494BAM8	P46425;A0A494BAS3;A0A494BAU3;A0A494BAM8	5;3;3;3	1;1;1;1	1;1;1;1	Glutathione S-transferase P 2	Gstp2	sp|P46425|GSTP2_MOUSE Glutathione S-transferase P 2 OS=Mus musculus (Mouse) OX=10090 GN=Gstp2 PE=1 SV=2;tr|A0A494BAS3|A0A494BAS3_MOUSE Isoform of P46425, GST N-terminal domain-containing protein (Fragment) OS=Mus musculus (Mouse) OX=10090 GN=Gstp2 PE=1 SV=	4	5	1	1	3	3	4	3	3	4	3	3	3	0	0	0	0	0	1	0	0	0	0	0	0	0	0	0	0	0	1	0	0	0	0	0	0	0	0	0	38.6	7.6
P46460;G3UX86;G3UX98;O54941	P46460	30;8;1;1	30;8;1;1	30;8;1;1	Vesicle-fusing ATPase	Nsf	sp|P46460|NSF_MOUSE Vesicle-fusing ATPase OS=Mus musculus (Mouse) OX=10090 GN=Nsf PE=1 SV=2	4	30	30	30	23	17	20	18	15	14	15	12	16	0	0	0	23	17	20	18	15	14	15	12	16	0	0	0	23	17	20	18	15	14	15	12	16	0	0	0	46	46
Q8BVQ9;P46471	Q8BVQ9;P46471	2;2	2;2	2;2	26S protease regulatory subunit 7	Psmc2	tr|Q8BVQ9|Q8BVQ9_MOUSE Isoform of P46471, AAA domain-containing protein OS=Mus musculus (Mouse) OX=10090 GN=Psmc2 PE=1 SV=1;sp|P46471|PRS7_MOUSE 26S proteasome regulatory subunit 7 OS=Mus musculus (Mouse) OX=10090 GN=Psmc2 PE=1 SV=5	2	2	2	2	0	0	0	2	0	0	0	0	0	0	0	0	0	0	0	2	0	0	0	0	0	0	0	0	0	0	0	2	0	0	0	0	0	0	0	0	4	4
P46660	P46660	14	14	11	Alpha-internexin	Ina	sp|P46660|AINX_MOUSE Alpha-internexin OS=Mus musculus (Mouse) OX=10090 GN=Ina PE=1 SV=3	1	14	14	11	1	2	1	3	10	11	1	3	1	0	0	0	1	2	1	3	10	11	1	3	1	0	0	0	0	1	0	2	8	8	0	2	0	0	0	0	28.3	28.3
P47708	P47708	4	4	4	Rabphilin-3A	Rph3a	sp|P47708|RP3A_MOUSE Rabphilin-3A OS=Mus musculus (Mouse) OX=10090 GN=Rph3a PE=1 SV=2	1	4	4	4	2	1	1	0	1	0	0	0	0	0	0	0	2	1	1	0	1	0	0	0	0	0	0	0	2	1	1	0	1	0	0	0	0	0	0	0	10.1	10.1
P47754;A0A0N4SVM0;D6RCW7;A0A0G2JE27;Q5RKN9;P47753	P47754;A0A0N4SVM0;D6RCW7	8;7;7;1;1;1	8;7;7;1;1;1	8;7;7;1;1;1	F-actin-capping protein subunit alpha-2	Capza2	sp|P47754|CAZA2_MOUSE F-actin-capping protein subunit alpha-2 OS=Mus musculus (Mouse) OX=10090 GN=Capza2 PE=1 SV=3;tr|A0A0N4SVM0|A0A0N4SVM0_MOUSE Isoform of P47754, F-actin-capping protein subunit alpha (Fragment) OS=Mus musculus (Mouse) OX=10090 GN=Capza2	6	8	8	8	2	1	1	3	2	5	1	1	0	0	0	0	2	1	1	3	2	5	1	1	0	0	0	0	2	1	1	3	2	5	1	1	0	0	0	0	35.7	35.7
P47757;A2AMW0;P47757-2;P47757-4;F7CAZ6	P47757;A2AMW0;P47757-2;P47757-4	4;3;3;3;1	4;3;3;3;1	4;3;3;3;1	F-actin-capping protein subunit beta	Capzb	sp|P47757|CAPZB_MOUSE F-actin-capping protein subunit beta OS=Mus musculus (Mouse) OX=10090 GN=Capzb PE=1 SV=3;tr|A2AMW0|A2AMW0_MOUSE Isoform of P47757, F-actin-capping protein subunit beta OS=Mus musculus (Mouse) OX=10090 GN=Capzb PE=1 SV=1;sp|P47757-2|CA	5	4	4	4	1	0	1	3	2	3	1	2	2	0	0	0	1	0	1	3	2	3	1	2	2	0	0	0	1	0	1	3	2	3	1	2	2	0	0	0	14.4	14.4
P47857;P47857-2;P47857-3;A0A2R8VHV2;A0A2R8VHA5	P47857;P47857-2;P47857-3	18;18;18;4;3	18;18;18;4;3	15;15;15;4;3	ATP-dependent 6-phosphofructokinase, muscle type	Pfkm	sp|P47857|PFKAM_MOUSE ATP-dependent 6-phosphofructokinase, muscle type OS=Mus musculus (Mouse) OX=10090 GN=Pfkm PE=1 SV=3;sp|P47857-2|PFKAM-2_MOUSE Isoform of P47857, Isoform 2 of ATP-dependent 6-phosphofructokinase, muscle type OS=Mus musculus (Mouse) OX=	5	18	18	15	7	7	12	6	7	5	8	6	7	0	0	0	7	7	12	6	7	5	8	6	7	0	0	0	7	7	10	5	6	4	7	5	6	0	0	0	30.3	30.3
P48722;P48722-2;E0CY23;A0A0N4SW76;A0A0N4SVU2	P48722;P48722-2;E0CY23	6;5;4;1;1	6;5;4;1;1	6;5;4;1;1	Heat shock 70 kDa protein 4L	Hspa4l	sp|P48722|HS74L_MOUSE Heat shock 70 kDa protein 4L OS=Mus musculus (Mouse) OX=10090 GN=Hspa4l PE=1 SV=2;sp|P48722-2|HS74L-2_MOUSE Isoform of P48722, Isoform 2 of Heat shock 70 kDa protein 4L OS=Mus musculus (Mouse) OX=10090 GN=Hspa4l PE=1 SV=2;tr|E0CY23|E0	5	6	6	6	2	2	4	1	2	1	0	0	0	0	0	0	2	2	4	1	2	1	0	0	0	0	0	0	2	2	4	1	2	1	0	0	0	0	0	0	9.3	9.3
P48962	P48962	14	14	6	ADP/ATP translocase 1	Slc25a4	sp|P48962|ADT1_MOUSE ADP/ATP translocase 1 OS=Mus musculus (Mouse) OX=10090 GN=Slc25a4 PE=1 SV=4	1	14	14	6	12	12	13	11	11	11	9	10	11	0	0	0	12	12	13	11	11	11	9	10	11	0	0	0	6	6	6	5	6	6	4	5	5	0	0	0	43	43
P50516;P50516-2;D3YWH3;D3Z1B9;D3YZ23	P50516;P50516-2	8;6;3;3;1	8;6;3;3;1	8;6;3;3;1	V-type proton ATPase catalytic subunit A	Atp6v1a	sp|P50516|VATA_MOUSE V-type proton ATPase catalytic subunit A OS=Mus musculus (Mouse) OX=10090 GN=Atp6v1a PE=1 SV=2;sp|P50516-2|VATA-2_MOUSE Isoform of P50516, Isoform 2 of V-type proton ATPase catalytic subunit A OS=Mus musculus (Mouse) OX=10090 GN=Atp6v1	5	8	8	8	2	3	1	1	4	0	0	1	4	0	0	0	2	3	1	1	4	0	0	1	4	0	0	0	2	3	1	1	4	0	0	1	4	0	0	0	17.2	17.2
P50571;A0A0G2JGS8	P50571;A0A0G2JGS8	15;9	9;3	9;3	Gamma-aminobutyric acid receptor subunit beta-1	Gabrb1	sp|P50571|GBRB1_MOUSE Gamma-aminobutyric acid receptor subunit beta-1 OS=Mus musculus (Mouse) OX=10090 GN=Gabrb1 PE=1 SV=1;tr|A0A0G2JGS8|A0A0G2JGS8_MOUSE Isoform of P50571, Neur_chan_LBD domain-containing protein (Fragment) OS=Mus musculus (Mouse) OX=10090	2	15	9	9	14	11	10	6	5	5	6	8	8	0	0	0	8	5	4	1	0	0	1	3	3	0	0	0	8	5	4	1	0	0	1	3	3	0	0	0	29.5	19
P51881	P51881	14	6	6	ADP/ATP translocase 2;ADP/ATP translocase 2, N-terminally processed	Slc25a5	sp|P51881|ADT2_MOUSE ADP/ATP translocase 2 OS=Mus musculus (Mouse) OX=10090 GN=Slc25a5 PE=1 SV=3	1	14	6	6	12	12	13	11	11	11	9	10	11	0	0	0	6	6	6	5	6	6	4	5	5	0	0	0	6	6	6	5	6	6	4	5	5	0	0	0	40.3	17.4
P52480-2;P52480;A0A1L1SVH2;A0A1L1ST52;A0A1L1SUV0;A0A1L1SSN6;A0A1L1STV8;A0A1L1SQV8;A0A1L1SU37;E9Q509;G3X925;P53657	P52480-2;P52480	4;4;1;1;1;1;1;1;1;1;1;1	4;4;1;1;1;1;1;1;1;1;1;1	4;4;1;1;1;1;1;1;1;1;1;1	Pyruvate kinase PKM	Pkm	sp|P52480-2|KPYM-2_MOUSE Isoform of P52480, Isoform M1 of Pyruvate kinase PKM OS=Mus musculus (Mouse) OX=10090 GN=Pkm PE=1 SV=4;sp|P52480|KPYM_MOUSE Pyruvate kinase PKM OS=Mus musculus (Mouse) OX=10090 GN=Pkm PE=1 SV=4	12	4	4	4	0	0	0	1	2	0	0	0	3	0	0	0	0	0	0	1	2	0	0	0	3	0	0	0	0	0	0	1	2	0	0	0	3	0	0	0	8.9	8.9
P53395;A0A0G2JGU0	P53395	4;1	4;1	4;1	Lipoamide acyltransferase component of branched-chain alpha-keto acid dehydrogenase complex, mitochondrial	Dbt	sp|P53395|ODB2_MOUSE Lipoamide acyltransferase component of branched-chain alpha-keto acid dehydrogenase complex, mitochondrial OS=Mus musculus (Mouse) OX=10090 GN=Dbt PE=1 SV=2	2	4	4	4	0	0	0	1	3	3	0	0	0	0	0	0	0	0	0	1	3	3	0	0	0	0	0	0	0	0	0	1	3	3	0	0	0	0	0	0	10.4	10.4
P53994;Q3TEG7;P59279;G3UXQ7;G3V022;A0A1D5RMH1;S4R232	P53994;Q3TEG7;P59279	3;2;2;1;1;1;1	3;2;2;1;1;1;1	3;2;2;1;1;1;1	Ras-related protein Rab-2A;Ras-related protein Rab-2B	Rab2a;Rab2b	sp|P53994|RAB2A_MOUSE Ras-related protein Rab-2A OS=Mus musculus (Mouse) OX=10090 GN=Rab2a PE=1 SV=1;tr|Q3TEG7|Q3TEG7_MOUSE Isoform of P59279, Ras-related protein Rab-2B OS=Mus musculus (Mouse) OX=10090 GN=Rab2b PE=1 SV=1;sp|P59279|RAB2B_MOUSE Ras-related	7	3	3	3	2	1	1	1	1	0	0	0	0	0	0	0	2	1	1	1	1	0	0	0	0	0	0	0	2	1	1	1	1	0	0	0	0	0	0	0	17.9	17.9
P56480	P56480	17	17	17	ATP synthase subunit beta, mitochondrial	Atp5b	sp|P56480|ATPB_MOUSE ATP synthase subunit beta, mitochondrial OS=Mus musculus (Mouse) OX=10090 GN=Atp5f1b PE=1 SV=2	1	17	17	17	11	10	9	10	14	11	9	6	12	0	0	0	11	10	9	10	14	11	9	6	12	0	0	0	11	10	9	10	14	11	9	6	12	0	0	0	47.4	47.4
P56564;D3YY51	P56564	8;1	8;1	7;0	Excitatory amino acid transporter 1	Slc1a3	sp|P56564|EAA1_MOUSE Excitatory amino acid transporter 1 OS=Mus musculus (Mouse) OX=10090 GN=Slc1a3 PE=1 SV=2	2	8	8	7	7	7	7	7	6	5	5	6	6	0	0	0	7	7	7	7	6	5	5	6	6	0	0	0	6	6	6	6	5	4	4	5	5	0	0	0	19.2	19.2
P56695;Q3UN10	P56695;Q3UN10	8;7	8;7	8;7	Wolframin	Wfs1	sp|P56695|WFS1_MOUSE Wolframin OS=Mus musculus (Mouse) OX=10090 GN=Wfs1 PE=1 SV=1;tr|Q3UN10|Q3UN10_MOUSE Isoform of P56695, Wolframin OS=Mus musculus (Mouse) OX=10090 GN=Wfs1 PE=1 SV=1	2	8	8	8	0	0	0	7	5	4	0	0	0	0	0	0	0	0	0	7	5	4	0	0	0	0	0	0	0	0	0	7	5	4	0	0	0	0	0	0	10.8	10.8
P58252;G3UXK8;G3UZ34;A2AH85;O08810	P58252	7;1;1;1;1	7;1;1;1;1	7;1;1;1;1	Elongation factor 2	Eef2	sp|P58252|EF2_MOUSE Elongation factor 2 OS=Mus musculus (Mouse) OX=10090 GN=Eef2 PE=1 SV=2	5	7	7	7	0	2	2	0	0	1	1	0	5	0	0	0	0	2	2	0	0	1	1	0	5	0	0	0	0	2	2	0	0	1	1	0	5	0	0	0	7.5	7.5
P59913;S4R2K3	P59913;S4R2K3	2;1	2;1	2;1	Protein-L-isoaspartate O-methyltransferase domain-containing protein 1	Pcmtd1	sp|P59913|PCMD1_MOUSE Protein-L-isoaspartate O-methyltransferase domain-containing protein 1 OS=Mus musculus (Mouse) OX=10090 GN=Pcmtd1 PE=1 SV=1;tr|S4R2K3|S4R2K3_MOUSE Isoform of P59913, Protein-L-isoaspartate O-methyltransferase domain-containing protein	2	2	2	2	0	0	0	0	2	1	1	0	0	0	0	0	0	0	0	0	2	1	1	0	0	0	0	0	0	0	0	0	2	1	1	0	0	0	0	0	6.2	6.2
P59999	P59999	1	1	1	Actin-related protein 2/3 complex subunit 4	Arpc4	sp|P59999|ARPC4_MOUSE Actin-related protein 2/3 complex subunit 4 OS=Mus musculus (Mouse) OX=10090 GN=Arpc4 PE=1 SV=3	1	1	1	1	0	0	0	0	0	1	0	0	0	0	0	0	0	0	0	0	0	1	0	0	0	0	0	0	0	0	0	0	0	1	0	0	0	0	0	0	6.5	6.5
P60202;P60202-2	P60202;P60202-2	3;2	3;2	3;2	Myelin proteolipid protein	Plp1	sp|P60202|MYPR_MOUSE Myelin proteolipid protein OS=Mus musculus (Mouse) OX=10090 GN=Plp1 PE=1 SV=2;sp|P60202-2|MYPR-2_MOUSE Isoform of P60202, Isoform DM-20 of Myelin proteolipid protein OS=Mus musculus (Mouse) OX=10090 GN=Plp1 PE=1 SV=2	2	3	3	3	3	3	3	3	3	2	3	3	3	0	0	0	3	3	3	3	3	2	3	3	3	0	0	0	3	3	3	3	3	2	3	3	3	0	0	0	11.6	11.6
P60335;A0A087WR61;A0A087WSI1;A0A1L1SUS5;A0A1L1SRP9;A0A1L1SQ99;A0A2R8VI15;A0A087WRH3;A0A0R4J044;P57724	P60335	5;1;1;1;1;1;1;1;1;1	5;1;1;1;1;1;1;1;1;1	3;0;0;0;0;0;0;0;0;0	Poly(rC)-binding protein 1	Pcbp1	sp|P60335|PCBP1_MOUSE Poly(rC)-binding protein 1 OS=Mus musculus (Mouse) OX=10090 GN=Pcbp1 PE=1 SV=1	10	5	5	3	5	2	4	2	5	3	1	3	2	0	0	0	5	2	4	2	5	3	1	3	2	0	0	0	3	2	3	2	3	3	1	3	2	0	0	0	17.1	17.1
P63260;P60710;E9Q1F2;E9Q5F4;G3UZ07;B1ATY1;G3UYG0;E9Q606;F8WGM8;E9Q2D1;F6WX90;V9GXQ2;E9Q3M9	P63260;P60710;E9Q1F2;E9Q5F4;G3UZ07;B1ATY1	18;18;13;12;11;9;8;8;5;4;3;2;1	18;18;13;12;11;9;8;8;5;4;3;2;1	6;6;5;2;2;4;1;1;4;0;0;0;0	Actin, cytoplasmic 2;Actin, cytoplasmic 2, N-terminally processed;Actin, cytoplasmic 1;Actin, cytoplasmic 1, N-terminally processed	Actg1;Actb	sp|P63260|ACTG_MOUSE Actin, cytoplasmic 2 OS=Mus musculus (Mouse) OX=10090 GN=Actg1 PE=1 SV=1;sp|P60710|ACTB_MOUSE Actin, cytoplasmic 1 OS=Mus musculus (Mouse) OX=10090 GN=Actb PE=1 SV=1;tr|E9Q1F2|E9Q1F2_MOUSE Isoform of P60710, Actin, cytoplasmic 1 OS=Mus	13	18	18	6	15	16	15	17	16	18	14	14	15	0	0	0	15	16	15	17	16	18	14	14	15	0	0	0	4	4	4	5	5	6	3	4	4	0	0	0	50.9	50.9
P60879;P60879-2;B0R029;E9Q8A1;B0R030;Q9D3L3;O09044	P60879;P60879-2	17;14;1;1;1;1;1	17;14;1;1;1;1;1	17;14;1;1;1;1;1	Synaptosomal-associated protein 25	Snap25	sp|P60879|SNP25_MOUSE Synaptosomal-associated protein 25 OS=Mus musculus (Mouse) OX=10090 GN=Snap25 PE=1 SV=1;sp|P60879-2|SNP25-2_MOUSE Isoform of P60879, Isoform 2 of Synaptosomal-associated protein 25 OS=Mus musculus (Mouse) OX=10090 GN=Snap25 PE=1 SV=1	7	17	17	17	13	12	12	13	12	12	8	7	12	0	0	0	13	12	12	13	12	12	8	7	12	0	0	0	13	12	12	13	12	12	8	7	12	0	0	0	69.9	69.9
P61027	P61027	2	1	1	Ras-related protein Rab-10	Rab10	sp|P61027|RAB10_MOUSE Ras-related protein Rab-10 OS=Mus musculus (Mouse) OX=10090 GN=Rab10 PE=1 SV=1	1	2	1	1	1	1	1	1	1	1	0	1	1	0	0	0	1	0	1	0	1	1	0	1	1	0	0	0	1	0	1	0	1	1	0	1	1	0	0	0	11	5.5
P61089;A0A1W2P7Z3	P61089;A0A1W2P7Z3	2;1	2;1	2;1	Ubiquitin-conjugating enzyme E2 N	Ube2n	sp|P61089|UBE2N_MOUSE Ubiquitin-conjugating enzyme E2 N OS=Mus musculus (Mouse) OX=10090 GN=Ube2n PE=1 SV=1;tr|A0A1W2P7Z3|A0A1W2P7Z3_MOUSE Isoform of P61089, UBIQUITIN_CONJUGAT_2 domain-containing protein OS=Mus musculus (Mouse) OX=10090 GN=Ube2n PE=1 SV=1	2	2	2	2	1	0	0	1	2	1	0	1	1	0	0	0	1	0	0	1	2	1	0	1	1	0	0	0	1	0	0	1	2	1	0	1	1	0	0	0	13.8	13.8
P84078;P61205;Q8BSL7;A2A6T9	P84078;P61205;Q8BSL7	5;5;4;1	5;5;4;1	3;3;3;1	ADP-ribosylation factor 1;ADP-ribosylation factor 3;ADP-ribosylation factor 2	Arf1;Arf3;Arf2	sp|P84078|ARF1_MOUSE ADP-ribosylation factor 1 OS=Mus musculus (Mouse) OX=10090 GN=Arf1 PE=1 SV=2;sp|P61205|ARF3_MOUSE ADP-ribosylation factor 3 OS=Mus musculus (Mouse) OX=10090 GN=Arf3 PE=2 SV=2;sp|Q8BSL7|ARF2_MOUSE ADP-ribosylation factor 2 OS=Mus muscul	4	5	5	3	3	4	2	3	2	2	0	0	3	0	0	0	3	4	2	3	2	2	0	0	3	0	0	0	1	2	1	2	1	1	0	0	2	0	0	0	32	32
P61264;A0A0U1RNT8;A0A0J9YUA0;D6RFB9;O35526	P61264	16;6;2;2;2	16;6;2;2;2	15;5;1;1;1	Syntaxin-1B	Stx1b	sp|P61264|STX1B_MOUSE Syntaxin-1B OS=Mus musculus (Mouse) OX=10090 GN=Stx1b PE=1 SV=1	5	16	16	15	14	13	15	11	9	11	12	11	9	0	0	0	14	13	15	11	9	11	12	11	9	0	0	0	13	12	14	10	9	10	11	10	9	0	0	0	51.7	51.7
P61750;F6UFB9;E9Q798	P61750;F6UFB9;E9Q798	2;1;1	1;1;1	1;1;1	ADP-ribosylation factor 4	Arf4	sp|P61750|ARF4_MOUSE ADP-ribosylation factor 4 OS=Mus musculus (Mouse) OX=10090 GN=Arf4 PE=1 SV=2;tr|F6UFB9|F6UFB9_MOUSE Isoform of P61750, ADP-ribosylation factor 4 (Fragment) OS=Mus musculus (Mouse) OX=10090 GN=Arf4 PE=1 SV=1;tr|E9Q798|E9Q798_MOUSE Isofo	3	2	1	1	1	1	0	2	0	0	0	0	1	0	0	0	0	0	0	1	0	0	0	0	0	0	0	0	0	0	0	1	0	0	0	0	0	0	0	0	11.7	5.6
P61982	P61982	8	4	4	14-3-3 protein gamma;14-3-3 protein gamma, N-terminally processed	Ywhag	sp|P61982|1433G_MOUSE 14-3-3 protein gamma OS=Mus musculus (Mouse) OX=10090 GN=Ywhag PE=1 SV=2	1	8	4	4	7	6	5	7	5	5	1	2	6	0	0	0	4	3	2	3	3	3	0	1	3	0	0	0	4	3	2	3	3	3	0	1	3	0	0	0	35.2	21.5
P62259;F6WA09;D6REF3	P62259	13;6;5	13;6;5	10;5;3	14-3-3 protein epsilon	Ywhae	sp|P62259|1433E_MOUSE 14-3-3 protein epsilon OS=Mus musculus (Mouse) OX=10090 GN=Ywhae PE=1 SV=1	3	13	13	10	9	7	7	8	7	6	3	3	6	0	0	0	9	7	7	8	7	6	3	3	6	0	0	0	6	4	5	5	5	4	2	2	3	0	0	0	52.9	52.9
P62315	P62315	1	1	1	Small nuclear ribonucleoprotein Sm D1	Snrpd1	sp|P62315|SMD1_MOUSE Small nuclear ribonucleoprotein Sm D1 OS=Mus musculus (Mouse) OX=10090 GN=Snrpd1 PE=1 SV=1	1	1	1	1	0	0	0	0	0	1	0	0	0	0	0	0	0	0	0	0	0	1	0	0	0	0	0	0	0	0	0	0	0	1	0	0	0	0	0	0	10.9	10.9
P62317	P62317	3	3	3	Small nuclear ribonucleoprotein Sm D2	Snrpd2	sp|P62317|SMD2_MOUSE Small nuclear ribonucleoprotein Sm D2 OS=Mus musculus (Mouse) OX=10090 GN=Snrpd2 PE=1 SV=1	1	3	3	3	0	2	2	0	0	1	0	0	0	0	0	0	0	2	2	0	0	1	0	0	0	0	0	0	0	2	2	0	0	1	0	0	0	0	0	0	22	22
P62320	P62320	2	2	2	Small nuclear ribonucleoprotein Sm D3	Snrpd3	sp|P62320|SMD3_MOUSE Small nuclear ribonucleoprotein Sm D3 OS=Mus musculus (Mouse) OX=10090 GN=Snrpd3 PE=1 SV=1	1	2	2	2	2	2	1	1	2	1	0	0	0	0	0	0	2	2	1	1	2	1	0	0	0	0	0	0	2	2	1	1	2	1	0	0	0	0	0	0	15.1	15.1
P62631	P62631	10	10	4	Elongation factor 1-alpha 2	Eef1a2	sp|P62631|EF1A2_MOUSE Elongation factor 1-alpha 2 OS=Mus musculus (Mouse) OX=10090 GN=Eef1a2 PE=1 SV=1	1	10	10	4	8	8	9	9	8	8	5	6	5	0	0	0	8	8	9	9	8	8	5	6	5	0	0	0	4	3	4	3	4	4	2	3	2	0	0	0	28.7	28.7
P62748;A0A1Y7VMK3	P62748;A0A1Y7VMK3	5;4	5;4	3;2	Hippocalcin-like protein 1	Hpcal1	sp|P62748|HPCL1_MOUSE Hippocalcin-like protein 1 OS=Mus musculus (Mouse) OX=10090 GN=Hpcal1 PE=1 SV=2;tr|A0A1Y7VMK3|A0A1Y7VMK3_MOUSE Isoform of P62748, Hippocalcin-like protein 1 (Fragment) OS=Mus musculus (Mouse) OX=10090 GN=Hpcal1 PE=1 SV=1	2	5	5	3	3	1	3	3	0	1	2	0	1	0	0	0	3	1	3	3	0	1	2	0	1	0	0	0	1	1	2	1	0	1	1	0	1	0	0	0	29	29
P62761;F2Z3Z1;Q8BGZ1	P62761	10;2;2	10;2;2	10;2;2	Visinin-like protein 1	Vsnl1	sp|P62761|VISL1_MOUSE Visinin-like protein 1 OS=Mus musculus (Mouse) OX=10090 GN=Vsnl1 PE=1 SV=2	3	10	10	10	3	6	6	3	3	3	3	0	3	0	0	0	3	6	6	3	3	3	3	0	3	0	0	0	3	6	6	3	3	3	3	0	3	0	0	0	56.5	56.5
P62812;A0A0U1RPE4;A0A140LJE7;A0A0H2UKB5;A0A0G2JGP5;E9Q2L8	P62812;A0A0U1RPE4	22;14;8;1;1;1	22;14;8;1;1;1	13;7;3;0;0;0	Gamma-aminobutyric acid receptor subunit alpha-1	Gabra1	sp|P62812|GBRA1_MOUSE Gamma-aminobutyric acid receptor subunit alpha-1 OS=Mus musculus (Mouse) OX=10090 GN=Gabra1 PE=1 SV=1;tr|A0A0U1RPE4|A0A0U1RPE4_MOUSE Isoform of P62812, Gamma-aminobutyric acid receptor subunit alpha-1 (Fragment) OS=Mus musculus (Mouse	6	22	22	13	21	22	21	8	9	9	17	17	17	0	0	0	21	22	21	8	9	9	17	17	17	0	0	0	13	13	13	5	6	6	12	13	11	0	0	0	43.1	43.1
P62814;Q91YH6	P62814	5;1	5;1	5;1	V-type proton ATPase subunit B, brain isoform	Atp6v1b2	sp|P62814|VATB2_MOUSE V-type proton ATPase subunit B, brain isoform OS=Mus musculus (Mouse) OX=10090 GN=Atp6v1b2 PE=1 SV=1	2	5	5	5	1	0	3	0	1	1	0	0	0	0	0	0	1	0	3	0	1	1	0	0	0	0	0	0	1	0	3	0	1	1	0	0	0	0	0	0	9.8	9.8
Q14AA6;P62827;Q61820	Q14AA6;P62827;Q61820	2;2;1	2;2;1	2;2;1	GTP-binding nuclear protein Ran;GTP-binding nuclear protein Ran, testis-specific isoform	1700009N14Rik;Ran;Rasl2-9	tr|Q14AA6|Q14AA6_MOUSE GTP-binding nuclear protein Ran OS=Mus musculus (Mouse) OX=10090 GN=1700009N14Rik PE=2 SV=1;sp|P62827|RAN_MOUSE GTP-binding nuclear protein Ran OS=Mus musculus (Mouse) OX=10090 GN=Ran PE=1 SV=3;sp|Q61820|RANT_MOUSE GTP-binding nuclea	3	2	2	2	1	0	0	1	1	0	0	0	1	0	0	0	1	0	0	1	1	0	0	0	1	0	0	0	1	0	0	1	1	0	0	0	1	0	0	0	9.7	9.7
P62874;H3BLF7;H3BKR2;Q61011	P62874;H3BLF7;H3BKR2	6;5;5;2	6;5;5;2	2;2;2;1	Guanine nucleotide-binding protein G(I)/G(S)/G(T) subunit beta-1	Gnb1	sp|P62874|GBB1_MOUSE Guanine nucleotide-binding protein G(I)/G(S)/G(T) subunit beta-1 OS=Mus musculus (Mouse) OX=10090 GN=Gnb1 PE=1 SV=3;tr|H3BLF7|H3BLF7_MOUSE Isoform of P62874, WD_REPEATS_REGION domain-containing protein (Fragment) OS=Mus musculus (Mouse	4	6	6	2	4	5	4	3	3	4	4	1	4	0	0	0	4	5	4	3	3	4	4	1	4	0	0	0	1	1	2	1	1	0	0	0	1	0	0	0	16.5	16.5
P62880;D3Z1T4;D3Z1M1;E9QKR0;D3YZX3;P29387;A0A0A6YVN9;V9GWY1;E9PWM7	P62880;D3Z1T4;D3Z1M1;E9QKR0;D3YZX3;P29387	6;5;5;5;4;4;2;2;1	2;2;2;1;0;2;2;2;0	2;2;2;1;0;2;2;2;0	Guanine nucleotide-binding protein G(I)/G(S)/G(T) subunit beta-2;Guanine nucleotide-binding protein subunit beta-4	Gnb2;Gnb4	sp|P62880|GBB2_MOUSE Guanine nucleotide-binding protein G(I)/G(S)/G(T) subunit beta-2 OS=Mus musculus (Mouse) OX=10090 GN=Gnb2 PE=1 SV=3;tr|D3Z1T4|D3Z1T4_MOUSE Isoform of P62880, WD_REPEATS_REGION domain-containing protein (Fragment) OS=Mus musculus (Mouse	9	6	2	2	5	4	3	4	3	5	5	1	4	0	0	0	2	0	1	2	1	1	1	0	1	0	0	0	2	0	1	2	1	1	1	0	1	0	0	0	16.5	4.1
P62881-2;P62881	P62881-2;P62881	3;3	3;3	3;3	Guanine nucleotide-binding protein subunit beta-5	Gnb5	sp|P62881-2|GNB5-2_MOUSE Isoform of P62881, Isoform 2 of Guanine nucleotide-binding protein subunit beta-5 OS=Mus musculus (Mouse) OX=10090 GN=Gnb5 PE=1 SV=1;sp|P62881|GNB5_MOUSE Guanine nucleotide-binding protein subunit beta-5 OS=Mus musculus (Mouse) OX=	2	3	3	3	3	1	0	0	0	0	0	0	0	0	0	0	3	1	0	0	0	0	0	0	0	0	0	0	3	1	0	0	0	0	0	0	0	0	0	0	9.3	9.3
Q5SX49;P62962	Q5SX49;P62962	1;1	1;1	1;1	Profilin;Profilin-1	Pfn1	tr|Q5SX49|Q5SX49_MOUSE Isoform of P62962, Profilin OS=Mus musculus (Mouse) OX=10090 GN=Pfn1 PE=1 SV=1;sp|P62962|PROF1_MOUSE Profilin-1 OS=Mus musculus (Mouse) OX=10090 GN=Pfn1 PE=1 SV=2	2	1	1	1	0	0	0	0	0	0	0	0	1	0	0	0	0	0	0	0	0	0	0	0	1	0	0	0	0	0	0	0	0	0	0	0	1	0	0	0	14.3	14.3
Q3TLP8;P63001	Q3TLP8;P63001	1;1	1;1	1;1	Ras-related C3 botulinum toxin substrate 1	Rac1	tr|Q3TLP8|Q3TLP8_MOUSE Isoform of P63001, Ras-related C3 botulinum toxin substrate 1 OS=Mus musculus (Mouse) OX=10090 GN=Rac1 PE=1 SV=1;sp|P63001|RAC1_MOUSE Ras-related C3 botulinum toxin substrate 1 OS=Mus musculus (Mouse) OX=10090 GN=Rac1 PE=1 SV=1	2	1	1	1	1	0	0	1	0	1	0	0	0	0	0	0	1	0	0	1	0	1	0	0	0	0	0	0	1	0	0	1	0	1	0	0	0	0	0	0	6.6	6.6
P63011	P63011	5	5	3	Ras-related protein Rab-3A	Rab3a	sp|P63011|RAB3A_MOUSE Ras-related protein Rab-3A OS=Mus musculus (Mouse) OX=10090 GN=Rab3a PE=1 SV=1	1	5	5	3	2	2	3	2	2	1	2	1	3	0	0	0	2	2	3	2	2	1	2	1	3	0	0	0	2	2	2	1	2	1	1	1	2	0	0	0	32.3	32.3
P63017;Q504P4;P17156;D3Z5E2	P63017;Q504P4	33;32;11;8	33;32;11;8	27;26;6;6	Heat shock cognate 71 kDa protein	Hspa8	sp|P63017|HSP7C_MOUSE Heat shock cognate 71 kDa protein OS=Mus musculus (Mouse) OX=10090 GN=Hspa8 PE=1 SV=1;tr|Q504P4|Q504P4_MOUSE Isoform of P63017, Heat shock cognate 71 kDa protein OS=Mus musculus (Mouse) OX=10090 GN=Hspa8 PE=1 SV=1	4	33	33	27	30	27	27	20	24	23	23	26	23	0	0	0	30	27	27	20	24	23	23	26	23	0	0	0	24	22	22	17	20	18	19	22	20	0	0	0	51.9	51.9
P63038;P63038-2;D3Z7J9;D3Z2F2	P63038	14;6;4;4	14;6;4;4	14;6;4;4	60 kDa heat shock protein, mitochondrial	Hspd1	sp|P63038|CH60_MOUSE 60 kDa heat shock protein, mitochondrial OS=Mus musculus (Mouse) OX=10090 GN=Hspd1 PE=1 SV=1	4	14	14	14	6	10	9	8	8	9	4	5	8	0	0	0	6	10	9	8	8	9	4	5	8	0	0	0	6	10	9	8	8	9	4	5	8	0	0	0	30.5	30.5
P63085;A0A338P781	P63085;A0A338P781	2;1	2;1	2;1	Mitogen-activated protein kinase 1	Mapk1	sp|P63085|MK01_MOUSE Mitogen-activated protein kinase 1 OS=Mus musculus (Mouse) OX=10090 GN=Mapk1 PE=1 SV=3;tr|A0A338P781|A0A338P781_MOUSE Isoform of P63085, Protein kinase domain-containing protein (Fragment) OS=Mus musculus (Mouse) OX=10090 GN=Mapk1 PE=1	2	2	2	2	0	1	0	0	2	1	0	0	0	0	0	0	0	1	0	0	2	1	0	0	0	0	0	0	0	1	0	0	2	1	0	0	0	0	0	0	11.5	11.5
P63087;P63087-2;A0A0G2JGC1;A0A0G2JFF1;A0A0J9YUU8;P62141;P62137	P63087;P63087-2;A0A0G2JGC1;A0A0G2JFF1	3;3;2;2;1;1;1	3;3;2;2;1;1;1	3;3;2;2;1;1;1	Serine/threonine-protein phosphatase PP1-gamma catalytic subunit	Ppp1cc	sp|P63087|PP1G_MOUSE Serine/threonine-protein phosphatase PP1-gamma catalytic subunit OS=Mus musculus (Mouse) OX=10090 GN=Ppp1cc PE=1 SV=1;sp|P63087-2|PP1G-2_MOUSE Isoform of P63087, Isoform 2 of Serine/threonine-protein phosphatase PP1-gamma catalytic sub	7	3	3	3	1	0	0	1	1	3	0	0	0	0	0	0	1	0	0	1	1	3	0	0	0	0	0	0	1	0	0	1	1	3	0	0	0	0	0	0	11.8	11.8
P63101;A0A2I3BQ03;D3YXN6;D3YXF4	P63101;A0A2I3BQ03	12;9;4;2	9;7;2;1	8;7;2;1	14-3-3 protein zeta/delta	Ywhaz	sp|P63101|1433Z_MOUSE 14-3-3 protein zeta/delta OS=Mus musculus (Mouse) OX=10090 GN=Ywhaz PE=1 SV=1;tr|A0A2I3BQ03|A0A2I3BQ03_MOUSE Isoform of P63101, 14_3_3 domain-containing protein (Fragment) OS=Mus musculus (Mouse) OX=10090 GN=Ywhaz PE=1 SV=1	4	12	9	8	7	9	7	9	9	11	4	4	12	0	0	0	4	6	5	6	7	9	3	3	9	0	0	0	4	5	5	5	6	8	3	3	8	0	0	0	47.8	37.6
P63137;F6WUM4	P63137	17;5	1;0	1;0	Gamma-aminobutyric acid receptor subunit beta-2	Gabrb2	sp|P63137|GBRB2_MOUSE Gamma-aminobutyric acid receptor subunit beta-2 OS=Mus musculus (Mouse) OX=10090 GN=Gabrb2 PE=1 SV=2	2	17	1	1	17	16	16	12	11	12	12	12	12	0	0	0	1	1	1	0	0	0	0	0	0	0	0	0	1	1	1	0	0	0	0	0	0	0	0	0	30.5	2.5
P63137-2	P63137-2	18	18	2	Gamma-aminobutyric acid receptor subunit beta-2	Gabrb2	sp|P63137-2|GBRB2-2_MOUSE Isoform of P63137, Isoform 2 of Gamma-aminobutyric acid receptor subunit beta-2 OS=Mus musculus (Mouse) OX=10090 GN=Gabrb2 PE=1 SV=2	1	18	18	2	18	17	17	13	12	13	14	13	13	0	0	0	18	17	17	13	12	13	14	13	13	0	0	0	2	2	2	1	1	1	2	1	1	0	0	0	34.4	34.4
P63141	P63141	5	2	2	Potassium voltage-gated channel subfamily A member 2	Kcna2	sp|P63141|KCNA2_MOUSE Potassium voltage-gated channel subfamily A member 2 OS=Mus musculus (Mouse) OX=10090 GN=Kcna2 PE=1 SV=1	1	5	2	2	3	3	3	0	1	0	2	2	1	0	0	0	2	1	1	0	0	0	0	0	0	0	0	0	2	1	1	0	0	0	0	0	0	0	0	0	12.2	5.8
P63318;Q2NKI4;Q4VA93;P20444	P63318;Q2NKI4	12;11;1;1	12;11;1;1	12;11;1;1	Protein kinase C gamma type;Protein kinase C	Prkcg	sp|P63318|KPCG_MOUSE Protein kinase C gamma type OS=Mus musculus (Mouse) OX=10090 GN=Prkcg PE=1 SV=1;tr|Q2NKI4|Q2NKI4_MOUSE Isoform of P63318, Protein kinase C OS=Mus musculus (Mouse) OX=10090 GN=Prkcg PE=1 SV=1	4	12	12	12	6	3	10	6	6	5	1	3	1	0	0	0	6	3	10	6	6	5	1	3	1	0	0	0	6	3	10	6	6	5	1	3	1	0	0	0	24.1	24.1
P63328-2;P63328;E9Q6P2;G3X8U7;E0CZ78;P48453-2;P48453;A0A2I3BPC5;P48455	P63328-2;P63328;E9Q6P2;G3X8U7;E0CZ78;P48453-2;P48453	9;9;5;5;5;5;5;3;3	9;9;5;5;5;5;5;3;3	9;9;5;5;5;5;5;3;3	Serine/threonine-protein phosphatase 2B catalytic subunit alpha isoform;Serine/threonine-protein phosphatase;Serine/threonine-protein phosphatase 2B catalytic subunit beta isoform	Ppp3ca;Ppp3cb	sp|P63328-2|PP2BA-2_MOUSE Isoform of P63328, Isoform 2 of Serine/threonine-protein phosphatase 2B catalytic subunit alpha isoform OS=Mus musculus (Mouse) OX=10090 GN=Ppp3ca PE=1 SV=1;sp|P63328|PP2BA_MOUSE Serine/threonine-protein phosphatase 2B catalytic s	9	9	9	9	4	4	5	6	4	3	1	1	2	0	0	0	4	4	5	6	4	3	1	1	2	0	0	0	4	4	5	6	4	3	1	1	2	0	0	0	19	19
P63330;P62715	P63330;P62715	3;2	3;2	3;2	Serine/threonine-protein phosphatase 2A catalytic subunit alpha isoform;Serine/threonine-protein phosphatase 2A catalytic subunit beta isoform	Ppp2ca;Ppp2cb	sp|P63330|PP2AA_MOUSE Serine/threonine-protein phosphatase 2A catalytic subunit alpha isoform OS=Mus musculus (Mouse) OX=10090 GN=Ppp2ca PE=1 SV=1;sp|P62715|PP2AB_MOUSE Serine/threonine-protein phosphatase 2A catalytic subunit beta isoform OS=Mus musculus	2	3	3	3	0	1	0	1	3	2	0	0	0	0	0	0	0	1	0	1	3	2	0	0	0	0	0	0	0	1	0	1	3	2	0	0	0	0	0	0	8.7	8.7
P67778;Q5SQG5	P67778;Q5SQG5	12;8	12;8	12;8	Prohibitin	Phb	sp|P67778|PHB_MOUSE Prohibitin OS=Mus musculus (Mouse) OX=10090 GN=Phb PE=1 SV=1;tr|Q5SQG5|Q5SQG5_MOUSE Isoform of P67778, Prohibitin (Fragment) OS=Mus musculus (Mouse) OX=10090 GN=Phb PE=1 SV=1	2	12	12	12	5	6	7	7	9	7	7	5	10	0	0	0	5	6	7	7	9	7	7	5	10	0	0	0	5	6	7	7	9	7	7	5	10	0	0	0	52.6	52.6
P68134;P68033;P63268;P62737;A0A494B9T3;D3YZY0;A0A1D5RM20;D3Z2K3;A0A0U1RQ96	P68134;P68033;P63268;P62737;A0A494B9T3;D3YZY0;A0A1D5RM20;D3Z2K3	14;14;13;13;10;10;9;9;4	3;3;3;3;3;3;2;2;2	3;3;3;3;3;3;2;2;2	Actin, alpha skeletal muscle;Actin, alpha cardiac muscle 1;Actin, gamma-enteric smooth muscle;Actin, aortic smooth muscle	Acta1;Actc1;Actg2;Acta2	sp|P68134|ACTS_MOUSE Actin, alpha skeletal muscle OS=Mus musculus (Mouse) OX=10090 GN=Acta1 PE=1 SV=1;sp|P68033|ACTC_MOUSE Actin, alpha cardiac muscle 1 OS=Mus musculus (Mouse) OX=10090 GN=Actc1 PE=1 SV=1;sp|P63268|ACTH_MOUSE Actin, gamma-enteric smooth mu	9	14	3	3	12	12	11	13	13	13	11	10	11	0	0	0	2	1	1	2	3	2	1	1	1	0	0	0	2	1	1	2	3	2	1	1	1	0	0	0	37.4	11.7
P68181-2;P68181-3;P68181;P68181-4;A0A0G2JFT9;H6TMF5	P68181-2;P68181-3;P68181;P68181-4;A0A0G2JFT9;H6TMF5	2;2;2;2;1;1	2;2;2;2;1;1	1;1;1;1;1;1	cAMP-dependent protein kinase catalytic subunit beta	Prkacb	sp|P68181-2|KAPCB-2_MOUSE Isoform of P68181, Isoform 2 of cAMP-dependent protein kinase catalytic subunit beta OS=Mus musculus (Mouse) OX=10090 GN=Prkacb PE=1 SV=2;sp|P68181-3|KAPCB-3_MOUSE Isoform of P68181, Isoform 3 of cAMP-dependent protein kinase cata	6	2	2	1	1	1	0	1	1	0	0	0	0	0	0	0	1	1	0	1	1	0	0	0	0	0	0	0	1	0	0	1	1	0	0	0	0	0	0	0	6.2	6.2
P68254-2;P68254	P68254-2;P68254	9;9	5;5	5;5	14-3-3 protein theta	Ywhaq	sp|P68254-2|1433T-2_MOUSE Isoform of P68254, Isoform 2 of 14-3-3 protein theta OS=Mus musculus (Mouse) OX=10090 GN=Ywhaq PE=1 SV=1;sp|P68254|1433T_MOUSE 14-3-3 protein theta OS=Mus musculus (Mouse) OX=10090 GN=Ywhaq PE=1 SV=1	2	9	5	5	4	6	6	8	7	7	3	2	6	0	0	0	1	2	4	4	4	4	2	1	2	0	0	0	1	2	4	4	4	4	2	1	2	0	0	0	40.3	26.3
P68369;P05214	P68369;P05214	18;15	1;1	1;1	Tubulin alpha-1A chain;Tubulin alpha-3 chain	Tuba1a;Tuba3a	sp|P68369|TBA1A_MOUSE Tubulin alpha-1A chain OS=Mus musculus (Mouse) OX=10090 GN=Tuba1a PE=1 SV=1;sp|P05214|TBA3_MOUSE Tubulin alpha-3 chain OS=Mus musculus (Mouse) OX=10090 GN=Tuba3a PE=1 SV=1	2	18	1	1	17	16	16	17	17	17	15	16	16	0	0	0	1	1	1	1	1	1	1	1	1	0	0	0	1	1	1	1	1	1	1	1	1	0	0	0	46.1	3.1
P68372;CON__ENSEMBL:ENSBTAP00000025008;A2AQ07;G3UZR1	P68372	21;4;4;3	11;1;1;1	1;0;0;0	Tubulin beta-4B chain	Tubb4b	sp|P68372|TBB4B_MOUSE Tubulin beta-4B chain OS=Mus musculus (Mouse) OX=10090 GN=Tubb4b PE=1 SV=1	4	21	11	1	20	20	19	20	18	17	18	19	19	0	0	0	10	11	11	10	9	8	9	10	10	0	0	0	1	1	1	1	1	1	1	1	1	0	0	0	53	32.6
P68510	P68510	9	6	6	14-3-3 protein eta	Ywhah	sp|P68510|1433F_MOUSE 14-3-3 protein eta OS=Mus musculus (Mouse) OX=10090 GN=Ywhah PE=1 SV=2	1	9	6	6	6	6	4	9	6	5	4	3	5	0	0	0	3	3	2	6	4	3	3	2	2	0	0	0	3	3	2	6	4	3	3	2	2	0	0	0	32.5	22.4
P70168	P70168	5	5	5	Importin subunit beta-1	Kpnb1	sp|P70168|IMB1_MOUSE Importin subunit beta-1 OS=Mus musculus (Mouse) OX=10090 GN=Kpnb1 PE=1 SV=2	1	5	5	5	2	4	1	2	1	1	2	1	0	0	0	0	2	4	1	2	1	1	2	1	0	0	0	0	2	4	1	2	1	1	2	1	0	0	0	0	6.8	6.8
P70193	P70193	6	6	6	Leucine-rich repeats and immunoglobulin-like domains protein 1	Lrig1	sp|P70193|LRIG1_MOUSE Leucine-rich repeats and immunoglobulin-like domains protein 1 OS=Mus musculus (Mouse) OX=10090 GN=Lrig1 PE=1 SV=2	1	6	6	6	0	0	0	2	0	4	0	0	0	0	0	0	0	0	0	2	0	4	0	0	0	0	0	0	0	0	0	2	0	4	0	0	0	0	0	0	8	8
P70202	P70202	1	1	1	Latexin	Lxn	sp|P70202|LXN_MOUSE Latexin OS=Mus musculus (Mouse) OX=10090 GN=Lxn PE=1 SV=2	1	1	1	1	0	0	0	0	0	0	0	0	1	0	0	0	0	0	0	0	0	0	0	0	1	0	0	0	0	0	0	0	0	0	0	0	1	0	0	0	5.4	5.4
P70227	P70227	5	2	2	Inositol 1,4,5-trisphosphate receptor type 3	Itpr3	sp|P70227|ITPR3_MOUSE Inositol 1,4,5-trisphosphate receptor type 3 OS=Mus musculus (Mouse) OX=10090 GN=Itpr3 PE=1 SV=3	1	5	2	2	0	0	0	1	3	1	0	0	0	0	0	0	0	0	0	1	0	1	0	0	0	0	0	0	0	0	0	1	0	1	0	0	0	0	0	0	1.5	0.6
P70296;D3Z1V4;D6RHS6	P70296;D3Z1V4;D6RHS6	5;4;3	5;4;3	5;4;3	Phosphatidylethanolamine-binding protein 1;Hippocampal cholinergic neurostimulating peptide	Pebp1	sp|P70296|PEBP1_MOUSE Phosphatidylethanolamine-binding protein 1 OS=Mus musculus (Mouse) OX=10090 GN=Pebp1 PE=1 SV=3;tr|D3Z1V4|D3Z1V4_MOUSE Isoform of P70296, Phosphatidylethanolamine-binding protein 1 OS=Mus musculus (Mouse) OX=10090 GN=Pebp1 PE=1 SV=1;tr	3	5	5	5	1	0	1	1	0	2	0	1	2	0	0	0	1	0	1	1	0	2	0	1	2	0	0	0	1	0	1	1	0	2	0	1	2	0	0	0	44.9	44.9
Q5SV02;P70388;P70388-2;A8Y5I3;E9PUJ2;P70388-4;P70388-3	Q5SV02;P70388;P70388-2;A8Y5I3	20;20;19;10;8;7;6	20;20;19;10;8;7;6	20;20;19;10;8;7;6	DNA repair protein RAD50	Rad50	tr|Q5SV02|Q5SV02_MOUSE Isoform of P70388, DNA repair protein RAD50 OS=Mus musculus (Mouse) OX=10090 GN=Rad50 PE=1 SV=1;sp|P70388|RAD50_MOUSE DNA repair protein RAD50 OS=Mus musculus (Mouse) OX=10090 GN=Rad50 PE=1 SV=1;sp|P70388-2|RAD50-2_MOUSE Isoform of P	7	20	20	20	18	7	8	0	0	0	0	0	0	0	0	0	18	7	8	0	0	0	0	0	0	0	0	0	18	7	8	0	0	0	0	0	0	0	0	0	16.2	16.2
P70404	P70404	2	2	2	Isocitrate dehydrogenase [NAD] subunit gamma 1, mitochondrial	Idh3g	sp|P70404|IDHG1_MOUSE Isocitrate dehydrogenase [NAD] subunit gamma 1, mitochondrial OS=Mus musculus (Mouse) OX=10090 GN=Idh3g PE=1 SV=1	1	2	2	2	1	1	1	0	1	1	0	0	1	0	0	0	1	1	1	0	1	1	0	0	1	0	0	0	1	1	1	0	1	1	0	0	1	0	0	0	8.1	8.1
P80313;A0A0N4SV00	P80313;A0A0N4SV00	3;2	3;2	3;2	T-complex protein 1 subunit eta	Cct7	sp|P80313|TCPH_MOUSE T-complex protein 1 subunit eta OS=Mus musculus (Mouse) OX=10090 GN=Cct7 PE=1 SV=1;tr|A0A0N4SV00|A0A0N4SV00_MOUSE Isoform of P80313, T-complex protein 1 subunit eta OS=Mus musculus (Mouse) OX=10090 GN=Cct7 PE=1 SV=1	2	3	3	3	0	0	1	0	2	0	0	1	0	0	0	0	0	0	1	0	2	0	0	1	0	0	0	0	0	0	1	0	2	0	0	1	0	0	0	0	6.1	6.1
P80314;A0A1W2P6Q3;A0A1W2P7B7	P80314;A0A1W2P6Q3;A0A1W2P7B7	2;1;1	2;1;1	2;1;1	T-complex protein 1 subunit beta	Cct2	sp|P80314|TCPB_MOUSE T-complex protein 1 subunit beta OS=Mus musculus (Mouse) OX=10090 GN=Cct2 PE=1 SV=4;tr|A0A1W2P6Q3|A0A1W2P6Q3_MOUSE Isoform of P80314, T-complex protein 1 subunit beta OS=Mus musculus (Mouse) OX=10090 GN=Cct2 PE=1 SV=1;tr|A0A1W2P7B7|A0A	3	2	2	2	0	1	1	1	1	0	0	0	0	0	0	0	0	1	1	1	1	0	0	0	0	0	0	0	0	1	1	1	1	0	0	0	0	0	0	0	4.5	4.5
P83741-6;P83741-4;P83741-5;P83741;P83741-2;P83741-3;F7CC62;P83741-7;E9PZ38;Q80UE6	P83741-6;P83741-4;P83741-5;P83741;P83741-2;P83741-3	6;6;6;6;6;6;2;2;1;1	6;6;6;6;6;6;2;2;1;1	5;5;5;5;5;5;2;2;0;0	Serine/threonine-protein kinase WNK1	Wnk1	sp|P83741-6|WNK1-6_MOUSE Isoform of P83741, Isoform 6 of Serine/threonine-protein kinase WNK1 OS=Mus musculus (Mouse) OX=10090 GN=Wnk1 PE=1 SV=2;sp|P83741-4|WNK1-4_MOUSE Isoform of P83741, Isoform 4 of Serine/threonine-protein kinase WNK1 OS=Mus musculus (	10	6	6	5	0	0	0	3	1	2	0	0	0	0	0	0	0	0	0	3	1	2	0	0	0	0	0	0	0	0	0	3	0	2	0	0	0	0	0	0	9.4	9.4
P84084;D3YV25;E9Q2C2	P84084	3;1;1	1;0;0	1;0;0	ADP-ribosylation factor 5	Arf5	sp|P84084|ARF5_MOUSE ADP-ribosylation factor 5 OS=Mus musculus (Mouse) OX=10090 GN=Arf5 PE=1 SV=2	3	3	1	1	2	2	1	1	1	2	0	1	1	0	0	0	0	0	0	0	0	1	0	1	0	0	0	0	0	0	0	0	0	1	0	1	0	0	0	0	17.2	5.6
Q3TWV4;P84091;A0A338P798;A0A338P6T4	Q3TWV4;P84091	8;8;2;1	8;8;2;1	8;8;2;1	AP-2 complex subunit mu	Ap2m1	tr|Q3TWV4|Q3TWV4_MOUSE Isoform of P84091, AP-2 complex subunit mu OS=Mus musculus (Mouse) OX=10090 GN=Ap2m1 PE=1 SV=1;sp|P84091|AP2M1_MOUSE AP-2 complex subunit mu OS=Mus musculus (Mouse) OX=10090 GN=Ap2m1 PE=1 SV=1	4	8	8	8	1	2	2	3	4	1	0	3	2	0	0	0	1	2	2	3	4	1	0	3	2	0	0	0	1	2	2	3	4	1	0	3	2	0	0	0	18.2	18.2
P97315	P97315	2	2	2	Cysteine and glycine-rich protein 1	Csrp1	sp|P97315|CSRP1_MOUSE Cysteine and glycine-rich protein 1 OS=Mus musculus (Mouse) OX=10090 GN=Csrp1 PE=1 SV=3	1	2	2	2	1	1	1	2	2	1	0	2	2	0	0	0	1	1	1	2	2	1	0	2	2	0	0	0	1	1	1	2	2	1	0	2	2	0	0	0	15.5	15.5
P97351	P97351	2	2	2	40S ribosomal protein S3a	Rps3a	sp|P97351|RS3A_MOUSE 40S ribosomal protein S3a OS=Mus musculus (Mouse) OX=10090 GN=Rps3a PE=1 SV=3	1	2	2	2	0	0	1	1	0	1	0	0	0	0	0	0	0	0	1	1	0	1	0	0	0	0	0	0	0	0	1	1	0	1	0	0	0	0	0	0	6.4	6.4
Q6P1J1;P97427	Q6P1J1;P97427	8;8	5;5	4;4	Dihydropyrimidinase-related protein 1	Crmp1	tr|Q6P1J1|Q6P1J1_MOUSE Isoform of P97427, Amidohydro-rel domain-containing protein OS=Mus musculus (Mouse) OX=10090 GN=Crmp1 PE=1 SV=1;sp|P97427|DPYL1_MOUSE Dihydropyrimidinase-related protein 1 OS=Mus musculus (Mouse) OX=10090 GN=Crmp1 PE=1 SV=1	2	8	5	4	5	4	5	5	6	4	3	2	6	0	0	0	2	2	2	3	3	2	2	1	3	0	0	0	2	2	1	3	2	2	2	1	3	0	0	0	13.8	8.5
P97751	P97751	1	1	1	Vasoactive intestinal polypeptide receptor 1	Vipr1	sp|P97751|VIPR1_MOUSE Vasoactive intestinal polypeptide receptor 1 OS=Mus musculus (Mouse) OX=10090 GN=Vipr1 PE=1 SV=3	1	1	1	1	0	0	0	0	1	1	1	1	0	0	0	0	0	0	0	0	1	1	1	1	0	0	0	0	0	0	0	0	1	1	1	1	0	0	0	0	3.1	3.1
P97765	P97765	1	1	1	WW domain-binding protein 2	Wbp2	sp|P97765|WBP2_MOUSE WW domain-binding protein 2 OS=Mus musculus (Mouse) OX=10090 GN=Wbp2 PE=1 SV=1	1	1	1	1	0	0	1	0	0	0	0	0	0	0	0	0	0	0	1	0	0	0	0	0	0	0	0	0	0	0	1	0	0	0	0	0	0	0	0	0	3.8	3.8
P97772;P97772-2;P97772-3;E9QMC2;Q3UVX5-2;Q3UVX5	P97772;P97772-2	8;6;2;1;1;1	8;6;2;1;1;1	8;6;2;1;1;1	Metabotropic glutamate receptor 1	Grm1	sp|P97772|GRM1_MOUSE Metabotropic glutamate receptor 1 OS=Mus musculus (Mouse) OX=10090 GN=Grm1 PE=1 SV=2;sp|P97772-2|GRM1-2_MOUSE Isoform of P97772, Isoform 2 of Metabotropic glutamate receptor 1 OS=Mus musculus (Mouse) OX=10090 GN=Grm1 PE=1 SV=2	6	8	8	8	3	3	4	1	0	0	0	0	0	0	0	0	3	3	4	1	0	0	0	0	0	0	0	0	3	3	4	1	0	0	0	0	0	0	0	0	6.3	6.3
P97797-2;P97797	P97797-2;P97797	1;1	1;1	1;1	Tyrosine-protein phosphatase non-receptor type substrate 1	Sirpa	sp|P97797-2|SHPS1-2_MOUSE Isoform of P97797, Isoform 2 of Tyrosine-protein phosphatase non-receptor type substrate 1 OS=Mus musculus (Mouse) OX=10090 GN=Sirpa PE=1 SV=2;sp|P97797|SHPS1_MOUSE Tyrosine-protein phosphatase non-receptor type substrate 1 OS=Mus	2	1	1	1	1	0	0	0	0	0	0	0	0	0	0	0	1	0	0	0	0	0	0	0	0	0	0	0	1	0	0	0	0	0	0	0	0	0	0	0	2.2	2.2
P98086	P98086	9	9	9	Complement C1q subcomponent subunit A	C1qa	sp|P98086|C1QA_MOUSE Complement C1q subcomponent subunit A OS=Mus musculus (Mouse) OX=10090 GN=C1qa PE=1 SV=2	1	9	9	9	5	6	8	6	6	7	6	6	7	0	0	0	5	6	8	6	6	7	6	6	7	0	0	0	5	6	8	6	6	7	6	6	7	0	0	0	37.1	37.1
P99024	P99024	20	4	4	Tubulin beta-5 chain	Tubb5	sp|P99024|TBB5_MOUSE Tubulin beta-5 chain OS=Mus musculus (Mouse) OX=10090 GN=Tubb5 PE=1 SV=1	1	20	4	4	20	18	18	19	16	15	19	18	18	0	0	0	4	3	4	3	2	2	4	3	3	0	0	0	4	3	4	3	2	2	4	3	3	0	0	0	53.2	16
Q01320	Q01320	1	1	1	DNA topoisomerase 2-alpha	Top2a	sp|Q01320|TOP2A_MOUSE DNA topoisomerase 2-alpha OS=Mus musculus (Mouse) OX=10090 GN=Top2a PE=1 SV=2	1	1	1	1	0	0	0	0	0	0	0	0	1	0	0	0	0	0	0	0	0	0	0	0	1	0	0	0	0	0	0	0	0	0	0	0	1	0	0	0	0.9	0.9
Q01853	Q01853	5	5	5	Transitional endoplasmic reticulum ATPase	Vcp	sp|Q01853|TERA_MOUSE Transitional endoplasmic reticulum ATPase OS=Mus musculus (Mouse) OX=10090 GN=Vcp PE=1 SV=4	1	5	5	5	1	1	4	1	0	0	0	0	1	0	0	0	1	1	4	1	0	0	0	0	1	0	0	0	1	1	4	1	0	0	0	0	1	0	0	0	6.9	6.9
Q02105	Q02105	5	5	5	Complement C1q subcomponent subunit C	C1qc	sp|Q02105|C1QC_MOUSE Complement C1q subcomponent subunit C OS=Mus musculus (Mouse) OX=10090 GN=C1qc PE=1 SV=2	1	5	5	5	4	4	5	4	4	4	3	4	3	0	0	0	4	4	5	4	4	4	3	4	3	0	0	0	4	4	5	4	4	4	3	4	3	0	0	0	25.2	25.2
Q02248;D3YUH4;E9Q6A9;D3Z7S6;D3Z5Q1;E9PW26;F6QZ47;F7CRC6	Q02248;D3YUH4;E9Q6A9	5;4;4;1;1;1;1;1	5;4;4;1;1;1;1;1	5;4;4;1;1;1;1;1	Catenin beta-1	Ctnnb1	sp|Q02248|CTNB1_MOUSE Catenin beta-1 OS=Mus musculus (Mouse) OX=10090 GN=Ctnnb1 PE=1 SV=1;tr|D3YUH4|D3YUH4_MOUSE Isoform of Q02248, Catenin beta-1 (Fragment) OS=Mus musculus (Mouse) OX=10090 GN=Ctnnb1 PE=1 SV=1;tr|E9Q6A9|E9Q6A9_MOUSE Isoform of Q02248, Cat	8	5	5	5	2	2	3	2	3	0	1	1	1	0	0	0	2	2	3	2	3	0	1	1	1	0	0	0	2	2	3	2	3	0	1	1	1	0	0	0	9.1	9.1
Q02257	Q02257	4	4	4	Junction plakoglobin	Jup	sp|Q02257|PLAK_MOUSE Junction plakoglobin OS=Mus musculus (Mouse) OX=10090 GN=Jup PE=1 SV=3	1	4	4	4	2	0	1	0	2	1	0	1	4	0	0	0	2	0	1	0	2	1	0	1	4	0	0	0	2	0	1	0	2	1	0	1	4	0	0	0	6.4	6.4
Q03265;D3Z6F5;D6RJ16	Q03265;D3Z6F5	26;25;2	26;25;2	26;25;2	ATP synthase subunit alpha, mitochondrial;ATP synthase subunit alpha	Atp5a1	sp|Q03265|ATPA_MOUSE ATP synthase subunit alpha, mitochondrial OS=Mus musculus (Mouse) OX=10090 GN=Atp5f1a PE=1 SV=1;tr|D3Z6F5|D3Z6F5_MOUSE Isoform of Q03265, ATP synthase subunit alpha OS=Mus musculus (Mouse) OX=10090 GN=Atp5a1 PE=1 SV=1	3	26	26	26	19	19	19	18	22	20	16	14	22	0	0	0	19	19	19	18	22	20	16	14	22	0	0	0	19	19	19	18	22	20	16	14	22	0	0	0	54.1	54.1
Q04447	Q04447	11	11	11	Creatine kinase B-type	Ckb	sp|Q04447|KCRB_MOUSE Creatine kinase B-type OS=Mus musculus (Mouse) OX=10090 GN=Ckb PE=1 SV=1	1	11	11	11	4	2	3	5	10	2	1	2	9	0	0	0	4	2	3	5	10	2	1	2	9	0	0	0	4	2	3	5	10	2	1	2	9	0	0	0	43	43
Q06185	Q06185	1	1	1	ATP synthase subunit e, mitochondrial	Atp5i	sp|Q06185|ATP5I_MOUSE ATP synthase subunit e, mitochondrial OS=Mus musculus (Mouse) OX=10090 GN=Atp5me PE=1 SV=2	1	1	1	1	0	0	1	1	0	0	0	0	1	0	0	0	0	0	1	1	0	0	0	0	1	0	0	0	0	0	1	1	0	0	0	0	1	0	0	0	16.9	16.9
Q06890;E9Q9B8;E9PUU2;E9PXG5;E9Q8Y5;E9Q2G2	Q06890;E9Q9B8;E9PUU2;E9PXG5;E9Q8Y5	3;2;2;2;2;1	3;2;2;2;2;1	3;2;2;2;2;1	Clusterin;Clusterin beta chain;Clusterin alpha chain	Clu	sp|Q06890|CLUS_MOUSE Clusterin OS=Mus musculus (Mouse) OX=10090 GN=Clu PE=1 SV=1;tr|E9Q9B8|E9Q9B8_MOUSE Isoform of Q06890, CLb domain-containing protein (Fragment) OS=Mus musculus (Mouse) OX=10090 GN=Clu PE=1 SV=1;tr|E9PUU2|E9PUU2_MOUSE Isoform of Q06890,	6	3	3	3	2	0	1	0	0	0	1	0	0	0	0	0	2	0	1	0	0	0	1	0	0	0	0	0	2	0	1	0	0	0	1	0	0	0	0	0	6.9	6.9
Q08189	Q08189	1	1	1	Protein-glutamine gamma-glutamyltransferase E;Protein-glutamine gamma-glutamyltransferase E 50 kDa catalytic chain;Protein-glutamine gamma-glutamyltransferase E 27 kDa non-catalytic chain	Tgm3	sp|Q08189|TGM3_MOUSE Protein-glutamine gamma-glutamyltransferase E OS=Mus musculus (Mouse) OX=10090 GN=Tgm3 PE=1 SV=2	1	1	1	1	1	0	0	0	0	0	0	0	0	0	0	0	1	0	0	0	0	0	0	0	0	0	0	0	1	0	0	0	0	0	0	0	0	0	0	0	1.9	1.9
Q8CCS7;Q08331	Q8CCS7;Q08331	4;4	3;3	3;3	Calretinin	Calb2	tr|Q8CCS7|Q8CCS7_MOUSE Isoform of Q08331, Calretinin OS=Mus musculus (Mouse) OX=10090 GN=Calb2 PE=1 SV=1;sp|Q08331|CALB2_MOUSE Calretinin OS=Mus musculus (Mouse) OX=10090 GN=Calb2 PE=1 SV=3	2	4	3	3	1	1	1	0	2	0	0	0	3	0	0	0	0	0	0	0	1	0	0	0	2	0	0	0	0	0	0	0	1	0	0	0	2	0	0	0	17.4	12.8
Q0QWG9-2;Q0QWG9-3;Q0QWG9	Q0QWG9-2;Q0QWG9-3;Q0QWG9	2;2;2	2;2;2	2;2;2	Delphilin	Grid2ip	sp|Q0QWG9-2|GRD2I-2_MOUSE Isoform of Q0QWG9, Isoform 2 of Delphilin OS=Mus musculus (Mouse) OX=10090 GN=Grid2ip PE=1 SV=1;sp|Q0QWG9-3|GRD2I-3_MOUSE Isoform of Q0QWG9, Isoform 3 of Delphilin OS=Mus musculus (Mouse) OX=10090 GN=Grid2ip PE=1 SV=1;sp|Q0QWG9|GR	3	2	2	2	0	1	0	1	0	1	0	0	0	0	0	0	0	1	0	1	0	1	0	0	0	0	0	0	0	1	0	1	0	1	0	0	0	0	0	0	2.3	2.3
Q3TA40;Q8R0A7	Q3TA40;Q8R0A7	1;1	1;1	1;1	Uncharacterized protein KIAA0513	6430548M08Rik;Kiaa0513	tr|Q3TA40|Q3TA40_MOUSE Isoform of Q8R0A7, RIKEN cDNA 6430548M08 gene OS=Mus musculus (Mouse) OX=10090 GN=6430548M08Rik PE=1 SV=1;sp|Q8R0A7|K0513_MOUSE Uncharacterized protein KIAA0513 OS=Mus musculus (Mouse) OX=10090 GN=Kiaa0513 PE=1 SV=1	2	1	1	1	0	1	1	0	0	0	0	0	0	0	0	0	0	1	1	0	0	0	0	0	0	0	0	0	0	1	1	0	0	0	0	0	0	0	0	0	3.3	3.3
Q3TDK6-3;Q3TDK6;Q3TDK6-2;A0A0J9YUG1	Q3TDK6-3;Q3TDK6;Q3TDK6-2;A0A0J9YUG1	2;2;2;1	2;2;2;1	2;2;2;1	Protein rogdi homolog	Rogdi	sp|Q3TDK6-3|ROGDI-3_MOUSE Isoform of Q3TDK6, Isoform 3 of Protein rogdi homolog OS=Mus musculus (Mouse) OX=10090 GN=Rogdi PE=1 SV=2;sp|Q3TDK6|ROGDI_MOUSE Protein rogdi homolog OS=Mus musculus (Mouse) OX=10090 GN=Rogdi PE=1 SV=2;sp|Q3TDK6-2|ROGDI-2_MOUSE Is	4	2	2	2	1	0	1	1	1	2	0	1	0	0	0	0	1	0	1	1	1	2	0	1	0	0	0	0	1	0	1	1	1	2	0	1	0	0	0	0	8.9	8.9
Q3THE2;Q6ZWQ9;D3YV37;D3Z249	Q3THE2;Q6ZWQ9	7;6;2;1	7;6;2;1	3;3;0;0	Myosin regulatory light chain 12B	Myl12b;Myl12a	sp|Q3THE2|ML12B_MOUSE Myosin regulatory light chain 12B OS=Mus musculus (Mouse) OX=10090 GN=Myl12b PE=1 SV=2;tr|Q6ZWQ9|Q6ZWQ9_MOUSE Isoform of Q3THE2, Myosin, light chain 12A, regulatory, non-sarcomeric OS=Mus musculus (Mouse) OX=10090 GN=Myl12a PE=1 SV=1	4	7	7	3	2	3	3	3	5	7	1	1	2	0	0	0	2	3	3	3	5	7	1	1	2	0	0	0	2	2	2	1	2	3	1	1	1	0	0	0	40.7	40.7
Q3TL44;A0A1L1ST78;A0A1L1SQN7	Q3TL44	12;3;3	12;3;3	12;3;3	NLR family member X1	Nlrx1	sp|Q3TL44|NLRX1_MOUSE NLR family member X1 OS=Mus musculus (Mouse) OX=10090 GN=Nlrx1 PE=1 SV=1	3	12	12	12	0	0	0	7	9	3	0	0	0	0	0	0	0	0	0	7	9	3	0	0	0	0	0	0	0	0	0	7	9	3	0	0	0	0	0	0	13.3	13.3
Q3TU25;Q3U741;Q501J6-2;Q501J6	Q3TU25;Q3U741;Q501J6-2;Q501J6	5;5;5;5	3;3;3;3	3;3;3;3	Probable ATP-dependent RNA helicase DDX17	Ddx17	tr|Q3TU25|Q3TU25_MOUSE Isoform of Q501J6, Probable ATP-dependent RNA helicase DDX17 OS=Mus musculus (Mouse) OX=10090 GN=Ddx17 PE=1 SV=1;tr|Q3U741|Q3U741_MOUSE Isoform of Q501J6, Probable ATP-dependent RNA helicase DDX17 OS=Mus musculus (Mouse) OX=10090 GN=	4	5	3	3	2	3	1	2	1	2	0	0	0	0	0	0	1	1	0	1	0	1	0	0	0	0	0	0	1	1	0	1	0	1	0	0	0	0	0	0	13.9	8.4
Q3U125;Q9CYH2;D3YYG8;D3Z398;D3Z252;D3Z0A8;D3Z143;D3YWL4	Q3U125;Q9CYH2;D3YYG8;D3Z398;D3Z252;D3Z0A8	4;4;3;3;3;2;1;1	4;4;3;3;3;2;1;1	4;4;3;3;3;2;1;1	Redox-regulatory protein FAM213A	Fam213a	tr|Q3U125|Q3U125_MOUSE Isoform of Q9CYH2, Peroxiredoxin-like 2A OS=Mus musculus (Mouse) OX=10090 GN=Prxl2a PE=1 SV=1;sp|Q9CYH2|PXL2A_MOUSE Peroxiredoxin-like 2A OS=Mus musculus (Mouse) OX=10090 GN=Prxl2a PE=1 SV=2;tr|D3YYG8|D3YYG8_MOUSE Isoform of Q9CYH2,	8	4	4	4	3	0	3	3	1	1	0	2	1	0	0	0	3	0	3	3	1	1	0	2	1	0	0	0	3	0	3	3	1	1	0	2	1	0	0	0	20.1	20.1
Q3U1J4;A0A494B987;A0A494BAF6	Q3U1J4	22;10;8	22;10;8	22;10;8	DNA damage-binding protein 1	Ddb1	sp|Q3U1J4|DDB1_MOUSE DNA damage-binding protein 1 OS=Mus musculus (Mouse) OX=10090 GN=Ddb1 PE=1 SV=2	3	22	22	22	8	10	9	3	8	7	7	8	9	0	0	0	8	10	9	3	8	7	7	8	9	0	0	0	8	10	9	3	8	7	7	8	9	0	0	0	21.3	21.3
Q3U4G3	Q3U4G3	1	1	1	Xyloside xylosyltransferase 1	Xxylt1	sp|Q3U4G3|XXLT1_MOUSE Xyloside xylosyltransferase 1 OS=Mus musculus (Mouse) OX=10090 GN=Xxylt1 PE=1 SV=2	1	1	1	1	0	0	1	0	0	0	1	0	0	0	0	0	0	0	1	0	0	0	1	0	0	0	0	0	0	0	1	0	0	0	1	0	0	0	0	0	2	2
Q3U7K7;Q62191	Q3U7K7;Q62191	2;2	2;2	2;2	E3 ubiquitin-protein ligase TRIM21	Trim21	tr|Q3U7K7|Q3U7K7_MOUSE Isoform of Q62191, E3 ubiquitin-protein ligase TRIM21 OS=Mus musculus (Mouse) OX=10090 GN=Trim21 PE=1 SV=1;sp|Q62191|RO52_MOUSE E3 ubiquitin-protein ligase TRIM21 OS=Mus musculus (Mouse) OX=10090 GN=Trim21 PE=1 SV=1	2	2	2	2	0	1	1	0	0	0	2	2	1	0	0	0	0	1	1	0	0	0	2	2	1	0	0	0	0	1	1	0	0	0	2	2	1	0	0	0	5.2	5.2
Q3UEB3-3;Q3UEB3-2;Q3UEB3	Q3UEB3-3;Q3UEB3-2;Q3UEB3	7;7;7	7;7;7	7;7;7	Poly(U)-binding-splicing factor PUF60	Puf60	sp|Q3UEB3-3|PUF60-3_MOUSE Isoform of Q3UEB3, Isoform 3 of Poly(U)-binding-splicing factor PUF60 OS=Mus musculus (Mouse) OX=10090 GN=Puf60 PE=1 SV=2;sp|Q3UEB3-2|PUF60-2_MOUSE Isoform of Q3UEB3, Isoform 2 of Poly(U)-binding-splicing factor PUF60 OS=Mus muscu	3	7	7	7	1	0	3	4	2	2	1	0	1	0	0	0	1	0	3	4	2	2	1	0	1	0	0	0	1	0	3	4	2	2	1	0	1	0	0	0	16.2	16.2
Q3UF95;Q9Z1R2;G3UXT8;G3UYQ2;A0A1B0GX81;G3UZT6;G3UYZ0;G3V013	Q3UF95;Q9Z1R2;G3UXT8;G3UYQ2;A0A1B0GX81;G3UZT6	4;4;3;3;3;3;1;1	4;4;3;3;3;3;1;1	4;4;3;3;3;3;1;1	Large proline-rich protein BAG6	Bag6	tr|Q3UF95|Q3UF95_MOUSE Isoform of Q9Z1R2, Ubiquitin-like domain-containing protein OS=Mus musculus (Mouse) OX=10090 GN=Bag6 PE=1 SV=1;sp|Q9Z1R2|BAG6_MOUSE Large proline-rich protein BAG6 OS=Mus musculus (Mouse) OX=10090 GN=Bag6 PE=1 SV=1;tr|G3UXT8|G3UXT8_M	8	4	4	4	0	1	0	2	2	0	1	0	1	0	0	0	0	1	0	2	2	0	1	0	1	0	0	0	0	1	0	2	2	0	1	0	1	0	0	0	3.8	3.8
Q3UJU9;A3KGH5;A3KGH6;A3KGH7	Q3UJU9	11;1;1;1	11;1;1;1	11;1;1;1	Regulator of microtubule dynamics protein 3	Rmdn3	sp|Q3UJU9|RMD3_MOUSE Regulator of microtubule dynamics protein 3 OS=Mus musculus (Mouse) OX=10090 GN=Rmdn3 PE=1 SV=2	4	11	11	11	0	0	0	7	6	11	0	0	0	0	0	0	0	0	0	7	6	11	0	0	0	0	0	0	0	0	0	7	6	11	0	0	0	0	0	0	29.6	29.6
Q3UUI3	Q3UUI3	5	5	5	Acyl-coenzyme A thioesterase THEM4	Them4	sp|Q3UUI3|THEM4_MOUSE Acyl-coenzyme A thioesterase THEM4 OS=Mus musculus (Mouse) OX=10090 GN=Them4 PE=1 SV=1	1	5	5	5	0	0	0	0	0	0	3	2	4	0	0	0	0	0	0	0	0	0	3	2	4	0	0	0	0	0	0	0	0	0	3	2	4	0	0	0	26.5	26.5
Q3UV17	Q3UV17	7	1	1	Keratin, type II cytoskeletal 2 oral	Krt76	sp|Q3UV17|K22O_MOUSE Keratin, type II cytoskeletal 2 oral OS=Mus musculus (Mouse) OX=10090 GN=Krt76 PE=1 SV=1	1	7	1	1	5	5	4	4	4	4	2	2	7	0	0	0	1	1	1	1	1	1	1	1	1	0	0	0	1	1	1	1	1	1	1	1	1	0	0	0	9.3	1.5
Q3UY21;Q61885;Q29ZQ5	Q3UY21;Q61885;Q29ZQ5	5;5;3	5;5;3	5;5;3	Myelin-oligodendrocyte glycoprotein	Mog	tr|Q3UY21|Q3UY21_MOUSE Isoform of Q61885, Myelin-oligodendrocyte glycoprotein OS=Mus musculus (Mouse) OX=10090 GN=Mog PE=1 SV=1;sp|Q61885|MOG_MOUSE Myelin-oligodendrocyte glycoprotein OS=Mus musculus (Mouse) OX=10090 GN=Mog PE=1 SV=1;tr|Q29ZQ5|Q29ZQ5_MOUSE	3	5	5	5	3	4	3	4	1	3	1	2	4	0	0	0	3	4	3	4	1	3	1	2	4	0	0	0	3	4	3	4	1	3	1	2	4	0	0	0	16.6	16.6
Q3UZP7;Q9Z0P4-2;Q9Z0P4	Q3UZP7;Q9Z0P4-2;Q9Z0P4	1;1;1	1;1;1	1;1;1	Paralemmin-1	Palm	tr|Q3UZP7|Q3UZP7_MOUSE Isoform of Q9Z0P4, Paralemmin-1 OS=Mus musculus (Mouse) OX=10090 GN=Palm PE=1 SV=1;sp|Q9Z0P4-2|PALM-2_MOUSE Isoform of Q9Z0P4, Isoform 2 of Paralemmin-1 OS=Mus musculus (Mouse) OX=10090 GN=Palm PE=1 SV=1;sp|Q9Z0P4|PALM_MOUSE Paralemm	3	1	1	1	0	0	0	1	0	0	0	0	0	0	0	0	0	0	0	1	0	0	0	0	0	0	0	0	0	0	0	1	0	0	0	0	0	0	0	0	8	8
Q56A07	Q56A07	2	2	2	Sodium channel subunit beta-2	Scn2b	sp|Q56A07|SCN2B_MOUSE Sodium channel subunit beta-2 OS=Mus musculus (Mouse) OX=10090 GN=Scn2b PE=1 SV=1	1	2	2	2	0	2	0	0	0	0	0	0	0	0	0	0	0	2	0	0	0	0	0	0	0	0	0	0	0	2	0	0	0	0	0	0	0	0	0	0	9.8	9.8
Q5DQR4-3;Q5DQR4-4;Q5DQR4;Q5DQR4-2;Q5DQR4-5;Q5DQR4-6;Q5DQR4-7	Q5DQR4-3;Q5DQR4-4;Q5DQR4;Q5DQR4-2;Q5DQR4-5	14;13;13;12;9;4;1	14;13;13;12;9;4;1	13;12;12;11;8;3;1	Syntaxin-binding protein 5-like	Stxbp5l	sp|Q5DQR4-3|STB5L-3_MOUSE Isoform of Q5DQR4, Isoform 3 of Syntaxin-binding protein 5-like OS=Mus musculus (Mouse) OX=10090 GN=Stxbp5l PE=1 SV=1;sp|Q5DQR4-4|STB5L-4_MOUSE Isoform of Q5DQR4, Isoform 4 of Syntaxin-binding protein 5-like OS=Mus musculus (Mouse	7	14	14	13	4	5	5	6	8	6	0	2	1	0	0	0	4	5	5	6	8	6	0	2	1	0	0	0	4	5	5	6	7	6	0	2	1	0	0	0	16.7	16.7
Q5ICG5;Q8R1X1;Q91WC3;Q91WC3-2;Q8BYJ0;E9Q7Y2;Q5F2C5;Q8C028;B1ARG5;B0QZJ6	Q5ICG5;Q8R1X1;Q91WC3;Q91WC3-2;Q8BYJ0;E9Q7Y2;Q5F2C5;Q8C028	6;6;6;6;5;4;4;3;2;2	6;6;6;6;5;4;4;3;2;2	6;6;6;6;5;4;4;3;2;2	Long-chain-fatty-acid--CoA ligase 6	Acsl6	tr|Q5ICG5|Q5ICG5_MOUSE Isoform of Q91WC3, AMP-binding domain-containing protein OS=Mus musculus (Mouse) OX=10090 GN=Acsl6 PE=1 SV=1;tr|Q8R1X1|Q8R1X1_MOUSE Isoform of Q91WC3, AMP-binding domain-containing protein OS=Mus musculus (Mouse) OX=10090 GN=Acsl6 PE	10	6	6	6	2	1	5	4	2	1	1	0	0	0	0	0	2	1	5	4	2	1	1	0	0	0	0	0	2	1	5	4	2	1	1	0	0	0	0	0	10.9	10.9
Q5PR73	Q5PR73	3	3	3	GTP-binding protein Di-Ras2	Diras2	sp|Q5PR73|DIRA2_MOUSE GTP-binding protein Di-Ras2 OS=Mus musculus (Mouse) OX=10090 GN=Diras2 PE=1 SV=1	1	3	3	3	2	2	2	1	3	2	1	2	1	0	0	0	2	2	2	1	3	2	1	2	1	0	0	0	2	2	2	1	3	2	1	2	1	0	0	0	17.6	17.6
Q5SQX6;A0A0R4J119;Q7TMB8-2;Q7TMB8;F6QD74;A0A0U1RQ05;G3UZI5	Q5SQX6;A0A0R4J119;Q7TMB8-2;Q7TMB8;F6QD74	5;4;4;4;3;2;1	5;4;4;4;3;2;1	5;4;4;4;3;2;1	Cytoplasmic FMR1-interacting protein 2;Cytoplasmic FMR1-interacting protein 1	Cyfip2;Cyfip1	sp|Q5SQX6|CYFP2_MOUSE Cytoplasmic FMR1-interacting protein 2 OS=Mus musculus (Mouse) OX=10090 GN=Cyfip2 PE=1 SV=2;tr|A0A0R4J119|A0A0R4J119_MOUSE Isoform of Q7TMB8, Cytoplasmic FMR1-interacting protein OS=Mus musculus (Mouse) OX=10090 GN=Cyfip1 PE=1 SV=1;sp	7	5	5	5	0	1	2	4	2	2	1	2	0	0	0	0	0	1	2	4	2	2	1	2	0	0	0	0	0	1	2	4	2	2	1	2	0	0	0	0	4.7	4.7
Q5SS83;Q60634-3;Q60634-2;Q60634	Q5SS83;Q60634-3;Q60634-2;Q60634	16;16;16;16	16;16;16;16	16;16;16;16	Flotillin-2	Flot2	tr|Q5SS83|Q5SS83_MOUSE Isoform of Q60634, Flotillin OS=Mus musculus (Mouse) OX=10090 GN=Flot2 PE=1 SV=1;sp|Q60634-3|FLOT2-3_MOUSE Isoform of Q60634, Isoform 3 of Flotillin-2 OS=Mus musculus (Mouse) OX=10090 GN=Flot2 PE=1 SV=2;sp|Q60634-2|FLOT2-2_MOUSE Isof	4	16	16	16	6	6	9	9	11	11	4	5	6	0	0	0	6	6	9	9	11	11	4	5	6	0	0	0	6	6	9	9	11	11	4	5	6	0	0	0	43.9	43.9
Q5SUT0;Q5SUS9;Q61545;Q5SUS8	Q5SUT0;Q5SUS9;Q61545	3;3;3;1	3;3;3;1	3;3;3;1	RNA-binding protein EWS	Ewsr1	tr|Q5SUT0|Q5SUT0_MOUSE Isoform of Q61545, RNA-binding protein EWS OS=Mus musculus (Mouse) OX=10090 GN=Ewsr1 PE=1 SV=1;tr|Q5SUS9|Q5SUS9_MOUSE Isoform of Q61545, RNA-binding protein EWS OS=Mus musculus (Mouse) OX=10090 GN=Ewsr1 PE=1 SV=1;sp|Q61545|EWS_MOUSE	4	3	3	3	2	0	2	3	1	0	0	0	0	0	0	0	2	0	2	3	1	0	0	0	0	0	0	0	2	0	2	3	1	0	0	0	0	0	0	0	7.6	7.6
Q5SV64;Q3UH59;Q61879;Q8BXF2	Q5SV64;Q3UH59;Q61879	79;77;77;6	79;77;77;6	66;64;64;5	Myosin-10	Myh10	tr|Q5SV64|Q5SV64_MOUSE Isoform of Q61879, Myosin-10 OS=Mus musculus (Mouse) OX=10090 GN=Myh10 PE=1 SV=1;tr|Q3UH59|Q3UH59_MOUSE Isoform of Q61879, Myosin-10 OS=Mus musculus (Mouse) OX=10090 GN=Myh10 PE=1 SV=1;sp|Q61879|MYH10_MOUSE Myosin-10 OS=Mus musculus	4	79	79	66	0	1	2	53	56	65	0	0	1	0	0	0	0	1	2	53	56	65	0	0	1	0	0	0	0	0	0	42	46	53	0	0	0	0	0	0	45.7	45.7
Q5SW88;Q5SW87;P62821;A0A494BA38;A0A494BBL7;Q5SW86;Q3TYH2;Q8K386	Q5SW88;Q5SW87;P62821;A0A494BA38;A0A494BBL7;Q5SW86	6;5;5;4;4;3;1;1	6;5;5;4;4;3;1;1	2;2;2;0;0;1;0;0	Ras-related protein Rab-1A	Rab1;Rab1A	tr|Q5SW88|Q5SW88_MOUSE Isoform of P62821, RAB1A, member RAS oncogene family OS=Mus musculus (Mouse) OX=10090 GN=Rab1a PE=1 SV=1;tr|Q5SW87|Q5SW87_MOUSE Isoform of P62821, RAB1A, member RAS oncogene family OS=Mus musculus (Mouse) OX=10090 GN=Rab1a PE=1 SV=1;	8	6	6	2	3	3	2	3	1	1	1	0	1	0	0	0	3	3	2	3	1	1	1	0	1	0	0	0	0	0	1	1	1	1	0	0	0	0	0	0	32.2	32.2
Q5SXR6;Q68FD5;F6Z1R4	Q5SXR6;Q68FD5	42;42;5	42;42;5	42;42;5	Clathrin heavy chain;Clathrin heavy chain 1	Cltc	tr|Q5SXR6|Q5SXR6_MOUSE Isoform of Q68FD5, Clathrin heavy chain OS=Mus musculus (Mouse) OX=10090 GN=Cltc PE=1 SV=1;sp|Q68FD5|CLH1_MOUSE Clathrin heavy chain 1 OS=Mus musculus (Mouse) OX=10090 GN=Cltc PE=1 SV=3	3	42	42	42	15	21	21	23	29	23	22	26	25	0	0	0	15	21	21	23	29	23	22	26	25	0	0	0	15	21	21	23	29	23	22	26	25	0	0	0	31.5	31.5
Q5U4E0;A0A0N4SV06	Q5U4E0	6;2	6;2	6;2	Lipoma HMGIC fusion partner-like 4 protein	Lhfpl4	sp|Q5U4E0|LHPL4_MOUSE LHFPL tetraspan subfamily member 4 protein OS=Mus musculus (Mouse) OX=10090 GN=Lhfpl4 PE=1 SV=1	2	6	6	6	6	5	6	1	1	0	4	4	3	0	0	0	6	5	6	1	1	0	4	4	3	0	0	0	6	5	6	1	1	0	4	4	3	0	0	0	23.5	23.5
Z4YJV4;Q60597-2;Q60597;Q60597-4;Q60597-3	Z4YJV4;Q60597-2;Q60597;Q60597-4;Q60597-3	14;14;14;14;14	14;14;14;14;14	9;9;9;9;9	2-oxoglutarate dehydrogenase, mitochondrial	Ogdh	tr|Z4YJV4|Z4YJV4_MOUSE Isoform of Q60597, Transket_pyr domain-containing protein OS=Mus musculus (Mouse) OX=10090 GN=Ogdh PE=1 SV=1;sp|Q60597-2|ODO1-2_MOUSE Isoform of Q60597, Isoform 2 of 2-oxoglutarate dehydrogenase, mitochondrial OS=Mus musculus (Mouse)	5	14	14	9	8	7	10	8	7	4	8	5	9	0	0	0	8	7	10	8	7	4	8	5	9	0	0	0	5	4	6	4	5	3	6	3	4	0	0	0	17.4	17.4
Q60771	Q60771	1	1	1	Claudin-11	Cldn11	sp|Q60771|CLD11_MOUSE Claudin-11 OS=Mus musculus (Mouse) OX=10090 GN=Cldn11 PE=1 SV=1	1	1	1	1	1	0	1	0	1	1	0	0	0	0	0	0	1	0	1	0	1	1	0	0	0	0	0	0	1	0	1	0	1	1	0	0	0	0	0	0	6.8	6.8
Q60932-2;Q60932;F2Z471	Q60932-2;Q60932;F2Z471	10;9;8	10;9;8	10;9;8	Voltage-dependent anion-selective channel protein 1	Vdac1	sp|Q60932-2|VDAC1-2_MOUSE Isoform of Q60932, Isoform Mt-VDAC1 of Voltage-dependent anion-selective channel protein 1 OS=Mus musculus (Mouse) OX=10090 GN=Vdac1 PE=1 SV=3;sp|Q60932|VDAC1_MOUSE Voltage-dependent anion-selective channel protein 1 OS=Mus muscul	3	10	10	10	4	2	6	5	8	5	4	5	3	0	0	0	4	2	6	5	8	5	4	5	3	0	0	0	4	2	6	5	8	5	4	5	3	0	0	0	43.8	43.8
Q61024;D3Z028;D3YYR0;D3Z0C2	Q61024;D3Z028;D3YYR0;D3Z0C2	2;1;1;1	2;1;1;1	2;1;1;1	Asparagine synthetase [glutamine-hydrolyzing]	Asns	sp|Q61024|ASNS_MOUSE Asparagine synthetase [glutamine-hydrolyzing] OS=Mus musculus (Mouse) OX=10090 GN=Asns PE=1 SV=3;tr|D3Z028|D3Z028_MOUSE Isoform of Q61024, Glutamine amidotransferase type-2 domain-containing protein (Fragment) OS=Mus musculus (Mouse) O	4	2	2	2	0	0	0	0	1	1	0	0	0	0	0	0	0	0	0	0	1	1	0	0	0	0	0	0	0	0	0	0	1	1	0	0	0	0	0	0	4.5	4.5
Q61029-4;Q61029-2;Q61029-3;Q61029;Q61033-2;Q61033	Q61029-4;Q61029-2;Q61029-3;Q61029;Q61033-2;Q61033	6;6;6;6;5;5	6;6;6;6;5;5	6;6;6;6;5;5	Lamina-associated polypeptide 2, isoforms beta/delta/epsilon/gamma;Lamina-associated polypeptide 2, isoforms alpha/zeta	Tmpo	sp|Q61029-4|LAP2B-4_MOUSE Isoform of Q61033, Isoform Gamma of Lamina-associated polypeptide 2, isoforms beta/delta/epsilon/gamma OS=Mus musculus (Mouse) OX=10090 GN=Tmpo PE=1 SV=4;sp|Q61029-2|LAP2B-2_MOUSE Isoform of Q61033, Isoform Delta of Lamina-associa	6	6	6	6	5	4	4	1	2	2	1	0	3	0	0	0	5	4	4	1	2	2	1	0	3	0	0	0	5	4	4	1	2	2	1	0	3	0	0	0	23.3	23.3
Q61171;D3Z4A4	Q61171;D3Z4A4	4;3	4;3	4;3	Peroxiredoxin-2	Prdx2	sp|Q61171|PRDX2_MOUSE Peroxiredoxin-2 OS=Mus musculus (Mouse) OX=10090 GN=Prdx2 PE=1 SV=3;tr|D3Z4A4|D3Z4A4_MOUSE Isoform of Q61171, Thioredoxin domain-containing protein (Fragment) OS=Mus musculus (Mouse) OX=10090 GN=Prdx2 PE=1 SV=8	2	4	4	4	1	2	2	1	1	1	0	1	2	0	0	0	1	2	2	1	1	1	0	1	2	0	0	0	1	2	2	1	1	1	0	1	2	0	0	0	19.2	19.2
Q61216;F6RX99;Q61216-2;B2KF76;A0A1L1SQT7	Q61216;F6RX99;Q61216-2;B2KF76	4;3;3;2;1	4;3;3;2;1	4;3;3;2;1	Double-strand break repair protein MRE11A	Mre11a	sp|Q61216|MRE11_MOUSE Double-strand break repair protein MRE11 OS=Mus musculus (Mouse) OX=10090 GN=Mre11 PE=1 SV=1;tr|F6RX99|F6RX99_MOUSE Isoform of Q61216, Mre11_DNA_bind domain-containing protein (Fragment) OS=Mus musculus (Mouse) OX=10090 GN=Mre11a PE=1	5	4	4	4	4	0	0	0	0	0	0	0	0	0	0	0	4	0	0	0	0	0	0	0	0	0	0	0	4	0	0	0	0	0	0	0	0	0	0	0	7.1	7.1
Q61361	Q61361	2	2	2	Brevican core protein	Bcan	sp|Q61361|PGCB_MOUSE Brevican core protein OS=Mus musculus (Mouse) OX=10090 GN=Bcan PE=1 SV=2	1	2	2	2	0	0	1	0	1	1	0	0	0	0	0	0	0	0	1	0	1	1	0	0	0	0	0	0	0	0	1	0	1	1	0	0	0	0	0	0	1.9	1.9
Q7TSF0;Q61495;Q7TSF1	Q7TSF0;Q61495;Q7TSF1	1;1;1	1;1;1	1;1;1	Desmoglein-1-gamma;Desmoglein-1-alpha;Desmoglein-1-beta	Dsg1c;Dsg1a;Dsg1b	sp|Q7TSF0|DSG1C_MOUSE Desmoglein-1-gamma OS=Mus musculus (Mouse) OX=10090 GN=Dsg1c PE=1 SV=1;sp|Q61495|DSG1A_MOUSE Desmoglein-1-alpha OS=Mus musculus (Mouse) OX=10090 GN=Dsg1a PE=2 SV=2;sp|Q7TSF1|DSG1B_MOUSE Desmoglein-1-beta OS=Mus musculus (Mouse) OX=100	3	1	1	1	0	0	0	0	1	1	0	0	1	0	0	0	0	0	0	0	1	1	0	0	1	0	0	0	0	0	0	0	1	1	0	0	1	0	0	0	1.1	1.1
Q61625;Q61627	Q61625	20;1	20;1	20;1	Glutamate receptor ionotropic, delta-2	Grid2	sp|Q61625|GRID2_MOUSE Glutamate receptor ionotropic, delta-2 OS=Mus musculus (Mouse) OX=10090 GN=Grid2 PE=1 SV=1	2	20	20	20	11	15	13	7	9	7	1	3	4	0	0	0	11	15	13	7	9	7	1	3	4	0	0	0	11	15	13	7	9	7	1	3	4	0	0	0	28.3	28.3
Q61644;A0A384DVB1;A0A338P6K4	Q61644;A0A384DVB1	12;7;3	12;7;3	12;7;3	Protein kinase C and casein kinase substrate in neurons protein 1	Pacsin1	sp|Q61644|PACN1_MOUSE Protein kinase C and casein kinase substrate in neurons protein 1 OS=Mus musculus (Mouse) OX=10090 GN=Pacsin1 PE=1 SV=1;tr|A0A384DVB1|A0A384DVB1_MOUSE Isoform of Q61644, F-BAR domain-containing protein (Fragment) OS=Mus musculus (Mous	3	12	12	12	0	0	0	11	8	10	0	0	0	0	0	0	0	0	0	11	8	10	0	0	0	0	0	0	0	0	0	11	8	10	0	0	0	0	0	0	31.3	31.3
Q8BTS0;Q61656;S4R1I6	Q8BTS0;Q61656;S4R1I6	6;6;3	6;6;3	4;4;1	Probable ATP-dependent RNA helicase DDX5	Ddx5	tr|Q8BTS0|Q8BTS0_MOUSE Isoform of Q61656, DEAD (Asp-Glu-Ala-Asp) box polypeptide 5 OS=Mus musculus (Mouse) OX=10090 GN=Ddx5 PE=1 SV=1;sp|Q61656|DDX5_MOUSE Probable ATP-dependent RNA helicase DDX5 OS=Mus musculus (Mouse) OX=10090 GN=Ddx5 PE=1 SV=2;tr|S4R1I6	3	6	6	4	1	2	1	3	3	3	1	0	1	0	0	0	1	2	1	3	3	3	1	0	1	0	0	0	0	0	0	2	2	2	1	0	1	0	0	0	9.9	9.9
Q61753;F6ZSB7	Q61753;F6ZSB7	8;5	8;5	8;5	D-3-phosphoglycerate dehydrogenase	Phgdh	sp|Q61753|SERA_MOUSE D-3-phosphoglycerate dehydrogenase OS=Mus musculus (Mouse) OX=10090 GN=Phgdh PE=1 SV=3;tr|F6ZSB7|F6ZSB7_MOUSE Isoform of Q61753, D-3-phosphoglycerate dehydrogenase (Fragment) OS=Mus musculus (Mouse) OX=10090 GN=Phgdh PE=1 SV=1	2	8	8	8	2	1	0	7	6	5	0	0	0	0	0	0	2	1	0	7	6	5	0	0	0	0	0	0	2	1	0	7	6	5	0	0	0	0	0	0	15.9	15.9
Q9D8L3;Q62186	Q9D8L3;Q62186	1;1	1;1	1;1	Translocon-associated protein subunit delta	Ssr4	tr|Q9D8L3|Q9D8L3_MOUSE Isoform of Q62186, Signal sequence receptor, delta OS=Mus musculus (Mouse) OX=10090 GN=Ssr4 PE=1 SV=1;sp|Q62186|SSRD_MOUSE Translocon-associated protein subunit delta OS=Mus musculus (Mouse) OX=10090 GN=Ssr4 PE=1 SV=1	2	1	1	1	0	0	1	0	0	0	0	0	0	0	0	0	0	0	1	0	0	0	0	0	0	0	0	0	0	0	1	0	0	0	0	0	0	0	0	0	7.5	7.5
Q62261;Q62261-2;A0A0A0MQG2;E9Q397;Q3UGX2;P15508	Q62261;Q62261-2;A0A0A0MQG2	121;113;112;1;1;1	121;113;112;1;1;1	114;106;105;1;1;1	Spectrin beta chain, non-erythrocytic 1	Sptbn1	sp|Q62261|SPTB2_MOUSE Spectrin beta chain, non-erythrocytic 1 OS=Mus musculus (Mouse) OX=10090 GN=Sptbn1 PE=1 SV=2;sp|Q62261-2|SPTB2-2_MOUSE Isoform of Q62261, Isoform 2 of Spectrin beta chain, non-erythrocytic 1 OS=Mus musculus (Mouse) OX=10090 GN=Sptbn1	6	121	121	114	1	1	0	102	101	98	0	0	0	0	0	0	1	1	0	102	101	98	0	0	0	0	0	0	1	1	0	98	94	92	0	0	0	0	0	0	56.9	56.9
Q62277	Q62277	1	1	1	Synaptophysin	Syp	sp|Q62277|SYPH_MOUSE Synaptophysin OS=Mus musculus (Mouse) OX=10090 GN=Syp PE=1 SV=2	1	1	1	1	0	0	1	0	1	0	0	0	0	0	0	0	0	0	1	0	1	0	0	0	0	0	0	0	0	0	1	0	1	0	0	0	0	0	0	0	3.2	3.2
Q640R3	Q640R3	4	4	4	Hepatocyte cell adhesion molecule	Hepacam	sp|Q640R3|HECAM_MOUSE Hepatocyte cell adhesion molecule OS=Mus musculus (Mouse) OX=10090 GN=Hepacam PE=1 SV=2	1	4	4	4	3	2	2	0	0	0	1	0	1	0	0	0	3	2	2	0	0	0	1	0	1	0	0	0	3	2	2	0	0	0	1	0	1	0	0	0	12.2	12.2
Q64332-2;Q64332	Q64332-2;Q64332	5;5	4;4	4;4	Synapsin-2	Syn2	sp|Q64332-2|SYN2-2_MOUSE Isoform of Q64332, Isoform IIb of Synapsin-2 OS=Mus musculus (Mouse) OX=10090 GN=Syn2 PE=1 SV=2;sp|Q64332|SYN2_MOUSE Synapsin-2 OS=Mus musculus (Mouse) OX=10090 GN=Syn2 PE=1 SV=2	2	5	4	4	1	1	2	1	4	2	1	0	3	0	0	0	1	0	1	0	3	1	0	0	3	0	0	0	1	0	1	0	3	1	0	0	3	0	0	0	13.6	10.2
Q68FG2;A0A494BBH5;A0A5F8MPM8	Q68FG2	32;4;1	25;2;1	25;2;1		Sptbn2	tr|Q68FG2|Q68FG2_MOUSE Spectrin beta chain OS=Mus musculus (Mouse) OX=10090 GN=Sptbn2 PE=1 SV=1	3	32	25	25	0	0	0	18	18	24	0	0	0	0	0	0	0	0	0	14	11	18	0	0	0	0	0	0	0	0	0	14	11	18	0	0	0	0	0	0	17	14.4
Q69ZK9;F6VE93	Q69ZK9	31;6	31;6	24;4	Neuroligin-2	Nlgn2	sp|Q69ZK9|NLGN2_MOUSE Neuroligin-2 OS=Mus musculus (Mouse) OX=10090 GN=Nlgn2 PE=1 SV=2	2	31	31	24	30	30	30	10	8	7	21	24	19	0	0	0	30	30	30	10	8	7	21	24	19	0	0	0	23	23	23	6	4	3	16	19	14	0	0	0	38.5	38.5
Q6NZL0	Q6NZL0	3	3	3	Protein SOGA3	Soga3	sp|Q6NZL0|SOGA3_MOUSE Protein SOGA3 OS=Mus musculus (Mouse) OX=10090 GN=Soga3 PE=1 SV=2	1	3	3	3	1	0	1	1	1	2	0	0	0	0	0	0	1	0	1	1	1	2	0	0	0	0	0	0	1	0	1	1	1	2	0	0	0	0	0	0	3.5	3.5
Q6P8J2	Q6P8J2	3	3	3	Diamine acetyltransferase 2	Sat2	sp|Q6P8J2|SAT2_MOUSE Diamine acetyltransferase 2 OS=Mus musculus (Mouse) OX=10090 GN=Sat2 PE=1 SV=1	1	3	3	3	1	0	2	0	0	0	0	1	0	0	0	0	1	0	2	0	0	0	0	1	0	0	0	0	1	0	2	0	0	0	0	1	0	0	0	0	22.9	22.9
Q6P9K8-2;Q6P9K8-3;Q6P9K8;Q6P9K8-4	Q6P9K8-2;Q6P9K8-3;Q6P9K8	4;4;4;1	4;4;4;1	4;4;4;1	Caskin-1	Caskin1	sp|Q6P9K8-2|CSKI1-2_MOUSE Isoform of Q6P9K8, Isoform 2 of Caskin-1 OS=Mus musculus (Mouse) OX=10090 GN=Caskin1 PE=1 SV=2;sp|Q6P9K8-3|CSKI1-3_MOUSE Isoform of Q6P9K8, Isoform 3 of Caskin-1 OS=Mus musculus (Mouse) OX=10090 GN=Caskin1 PE=1 SV=2;sp|Q6P9K8|CSKI	4	4	4	4	1	1	2	1	1	2	0	0	0	0	0	0	1	1	2	1	1	2	0	0	0	0	0	0	1	1	2	1	1	2	0	0	0	0	0	0	3.4	3.4
Q6P9S0;D3YWC9	Q6P9S0;D3YWC9	10;7	10;7	5;3	MTSS1-like protein	Mtss1l	sp|Q6P9S0|MTSS2_MOUSE Protein MTSS 2 OS=Mus musculus (Mouse) OX=10090 GN=Mtss2 PE=1 SV=1;tr|D3YWC9|D3YWC9_MOUSE Isoform of Q6P9S0, IMD domain-containing protein OS=Mus musculus (Mouse) OX=10090 GN=Mtss2 PE=1 SV=1	2	10	10	5	10	3	4	0	0	0	0	0	0	0	0	0	10	3	4	0	0	0	0	0	0	0	0	0	5	1	1	0	0	0	0	0	0	0	0	0	20.7	20.7
Q6PDL0;A0A1D5RMC1;A0A1D5RM94	Q6PDL0;A0A1D5RMC1;A0A1D5RM94	2;1;1	2;1;1	2;1;1	Cytoplasmic dynein 1 light intermediate chain 2	Dync1li2	sp|Q6PDL0|DC1L2_MOUSE Cytoplasmic dynein 1 light intermediate chain 2 OS=Mus musculus (Mouse) OX=10090 GN=Dync1li2 PE=1 SV=2;tr|A0A1D5RMC1|A0A1D5RMC1_MOUSE Isoform of Q6PDL0, Dynein light intermediate chain (Fragment) OS=Mus musculus (Mouse) OX=10090 GN=Dy	3	2	2	2	0	0	0	0	2	1	0	0	0	0	0	0	0	0	0	0	2	1	0	0	0	0	0	0	0	0	0	0	2	1	0	0	0	0	0	0	4.9	4.9
Q6PER3;A0A0J9YVB9;D3Z6G3	Q6PER3;A0A0J9YVB9;D3Z6G3	2;1;1	2;1;1	2;1;1	Microtubule-associated protein RP/EB family member 3	Mapre3	sp|Q6PER3|MARE3_MOUSE Microtubule-associated protein RP/EB family member 3 OS=Mus musculus (Mouse) OX=10090 GN=Mapre3 PE=1 SV=1;tr|A0A0J9YVB9|A0A0J9YVB9_MOUSE Isoform of Q6PER3, Calponin-homology (CH) domain-containing protein (Fragment) OS=Mus musculus (M	3	2	2	2	0	0	1	2	1	1	0	0	0	0	0	0	0	0	1	2	1	1	0	0	0	0	0	0	0	0	1	2	1	1	0	0	0	0	0	0	6	6
Q6PGB6-2;Q6PGB6;Q6PGB6-4;Q6PGB6-3;Q6PGB6-5	Q6PGB6-2;Q6PGB6;Q6PGB6-4;Q6PGB6-3	13;13;13;12;6	13;13;13;12;6	13;13;13;12;6	N-alpha-acetyltransferase 50	Naa50	sp|Q6PGB6-2|NAA50-2_MOUSE Isoform of Q6PGB6, Isoform 2 of N-alpha-acetyltransferase 50 OS=Mus musculus (Mouse) OX=10090 GN=Naa50 PE=1 SV=1;sp|Q6PGB6|NAA50_MOUSE N-alpha-acetyltransferase 50 OS=Mus musculus (Mouse) OX=10090 GN=Naa50 PE=1 SV=1;sp|Q6PGB6-4|NA	5	13	13	13	11	10	10	10	10	11	10	11	12	0	0	0	11	10	10	10	10	11	10	11	12	0	0	0	11	10	10	10	10	11	10	11	12	0	0	0	51.2	51.2
Q6R891-2;Q6R891;H3BJA6;Q3UXW4;H3BKQ7;H3BJD0;H3BL28;Q7TN74;H3BJD6	Q6R891-2;Q6R891	4;4;1;1;1;1;1;1;1	4;4;1;1;1;1;1;1;1	4;4;1;1;1;1;1;1;1	Neurabin-2	Ppp1r9b	sp|Q6R891-2|NEB2-2_MOUSE Isoform of Q6R891, Isoform 2 of Neurabin-2 OS=Mus musculus (Mouse) OX=10090 GN=Ppp1r9b PE=1 SV=1;sp|Q6R891|NEB2_MOUSE Neurabin-2 OS=Mus musculus (Mouse) OX=10090 GN=Ppp1r9b PE=1 SV=1	9	4	4	4	0	0	0	2	2	1	0	0	0	0	0	0	0	0	0	2	2	1	0	0	0	0	0	0	0	0	0	2	2	1	0	0	0	0	0	0	13.2	13.2
Q6ZPJ3	Q6ZPJ3	2	2	2	E2/E3 hybrid ubiquitin-protein ligase UBE2O	Ube2o	sp|Q6ZPJ3|UBE2O_MOUSE (E3-independent) E2 ubiquitin-conjugating enzyme UBE2O OS=Mus musculus (Mouse) OX=10090 GN=Ube2o PE=1 SV=3	1	2	2	2	0	1	1	0	0	0	0	0	0	0	0	0	0	1	1	0	0	0	0	0	0	0	0	0	0	1	1	0	0	0	0	0	0	0	0	0	2.2	2.2
Q6ZPS6;A0A0G2JEA0	Q6ZPS6;A0A0G2JEA0	3;2	3;2	3;2	Ankyrin repeat and IBR domain-containing protein 1	Ankib1	sp|Q6ZPS6|AKIB1_MOUSE Ankyrin repeat and IBR domain-containing protein 1 OS=Mus musculus (Mouse) OX=10090 GN=Ankib1 PE=1 SV=2;tr|A0A0G2JEA0|A0A0G2JEA0_MOUSE Isoform of Q6ZPS6, RBR-type E3 ubiquitin transferase (Fragment) OS=Mus musculus (Mouse) OX=10090 GN	2	3	3	3	0	0	0	2	1	1	0	0	0	0	0	0	0	0	0	2	1	1	0	0	0	0	0	0	0	0	0	2	1	1	0	0	0	0	0	0	3.9	3.9
Q6ZQ38	Q6ZQ38	4	4	4	Cullin-associated NEDD8-dissociated protein 1	Cand1	sp|Q6ZQ38|CAND1_MOUSE Cullin-associated NEDD8-dissociated protein 1 OS=Mus musculus (Mouse) OX=10090 GN=Cand1 PE=1 SV=2	1	4	4	4	2	0	3	0	1	1	0	2	1	0	0	0	2	0	3	0	1	1	0	2	1	0	0	0	2	0	3	0	1	1	0	2	1	0	0	0	4.1	4.1
Q76M80	Q76M80	1	1	1		Kcnk12	tr|Q76M80|Q76M80_MOUSE MNTK1 OS=Mus musculus (Mouse) OX=10090 GN=Kcnk12 PE=2 SV=1	1	1	1	1	0	0	0	0	1	0	0	0	0	0	0	0	0	0	0	0	1	0	0	0	0	0	0	0	0	0	0	0	1	0	0	0	0	0	0	0	1.6	1.6
Q76MZ3;H3BIV7;H3BLQ0;Q3TTF6;H3BKU1;G3UWS4;Q7TNP2;G3UXQ1;H3BJ83;H3BK50;G3UWL2;H3BLE7	Q76MZ3	11;3;3;3;3;3;3;2;2;1;1;1	11;3;3;3;3;3;3;2;2;1;1;1	11;3;3;3;3;3;3;2;2;1;1;1	Serine/threonine-protein phosphatase 2A 65 kDa regulatory subunit A alpha isoform	Ppp2r1a	sp|Q76MZ3|2AAA_MOUSE Serine/threonine-protein phosphatase 2A 65 kDa regulatory subunit A alpha isoform OS=Mus musculus (Mouse) OX=10090 GN=Ppp2r1a PE=1 SV=3	12	11	11	11	5	5	4	2	6	5	3	3	3	0	0	0	5	5	4	2	6	5	3	3	3	0	0	0	5	5	4	2	6	5	3	3	3	0	0	0	23.9	23.9
Q792Z1	Q792Z1	3	3	3		Try10	tr|Q792Z1|Q792Z1_MOUSE Peptidase S1 domain-containing protein OS=Mus musculus (Mouse) OX=10090 GN=Try10 PE=1 SV=1	1	3	3	3	2	1	2	1	2	3	2	2	2	0	0	0	2	1	2	1	2	3	2	2	2	0	0	0	2	1	2	1	2	3	2	2	2	0	0	0	18.7	18.7
Q7TMM9	Q7TMM9	21	5	1	Tubulin beta-2A chain	Tubb2a	sp|Q7TMM9|TBB2A_MOUSE Tubulin beta-2A chain OS=Mus musculus (Mouse) OX=10090 GN=Tubb2a PE=1 SV=1	1	21	5	1	20	20	19	19	17	17	19	19	19	0	0	0	5	5	5	4	4	5	5	5	5	0	0	0	1	1	1	1	1	1	1	1	1	0	0	0	53	16.9
Q7TQD2	Q7TQD2	2	2	2	Tubulin polymerization-promoting protein	Tppp	sp|Q7TQD2|TPPP_MOUSE Tubulin polymerization-promoting protein OS=Mus musculus (Mouse) OX=10090 GN=Tppp PE=1 SV=1	1	2	2	2	0	0	0	2	1	0	0	0	0	0	0	0	0	0	0	2	1	0	0	0	0	0	0	0	0	0	0	2	1	0	0	0	0	0	0	0	10.6	10.6
Q7TS64;Q99MK8	Q7TS64;Q99MK8	2;2	2;2	2;2	Beta-adrenergic receptor kinase 1	Adrbk1	tr|Q7TS64|Q7TS64_MOUSE Isoform of Q99MK8, G protein-coupled receptor kinase OS=Mus musculus (Mouse) OX=10090 GN=Grk2 PE=1 SV=1;sp|Q99MK8|ARBK1_MOUSE Beta-adrenergic receptor kinase 1 OS=Mus musculus (Mouse) OX=10090 GN=Grk2 PE=1 SV=2	2	2	2	2	0	0	0	0	0	0	2	0	0	0	0	0	0	0	0	0	0	0	2	0	0	0	0	0	0	0	0	0	0	0	2	0	0	0	0	0	2.8	2.8
Z4YK11;Q7TSG5;Q7TSG5-2	Z4YK11;Q7TSG5;Q7TSG5-2	1;1;1	1;1;1	1;1;1	SH3 domain-containing protein 21	Sh3d21	tr|Z4YK11|Z4YK11_MOUSE Isoform of Q7TSG5, SH3 domain-containing protein 21 OS=Mus musculus (Mouse) OX=10090 GN=Sh3d21 PE=1 SV=1;sp|Q7TSG5|SH321_MOUSE SH3 domain-containing protein 21 OS=Mus musculus (Mouse) OX=10090 GN=Sh3d21 PE=1 SV=1;sp|Q7TSG5-2|SH321-2_	3	1	1	1	1	1	1	1	1	1	0	1	1	0	0	0	1	1	1	1	1	1	0	1	1	0	0	0	1	1	1	1	1	1	0	1	1	0	0	0	1.4	1.4
Q7TSH2;F7DF70;E0CXM1;E0CZ55;E0CX43	Q7TSH2	21;5;3;3;3	21;5;3;3;3	21;5;3;3;3	Phosphorylase b kinase regulatory subunit beta	Phkb	sp|Q7TSH2|KPBB_MOUSE Phosphorylase b kinase regulatory subunit beta OS=Mus musculus (Mouse) OX=10090 GN=Phkb PE=1 SV=1	5	21	21	21	8	12	12	11	12	14	11	11	13	0	0	0	8	12	12	11	12	14	11	11	13	0	0	0	8	12	12	11	12	14	11	11	13	0	0	0	24.3	24.3
Q7TSJ2;A0A140LIT9;D3Z6W1;Q7TSJ2-2;Q7TSJ2-3	Q7TSJ2;A0A140LIT9;D3Z6W1;Q7TSJ2-2	30;21;16;16;7	30;21;16;16;7	30;21;16;16;7	Microtubule-associated protein 6	Map6	sp|Q7TSJ2|MAP6_MOUSE Microtubule-associated protein 6 OS=Mus musculus (Mouse) OX=10090 GN=Map6 PE=1 SV=2;tr|A0A140LIT9|A0A140LIT9_MOUSE Isoform of Q7TSJ2, Microtubule-associated protein 6 OS=Mus musculus (Mouse) OX=10090 GN=Map6 PE=1 SV=1;tr|D3Z6W1|D3Z6W1_	5	30	30	30	16	16	13	17	18	14	12	12	9	0	0	0	16	16	13	17	18	14	12	12	9	0	0	0	16	16	13	17	18	14	12	12	9	0	0	0	42.4	42.4
Q80SW1;H3BKT5;F8WI65;Q68FL4-2	Q80SW1	8;3;3;3	8;3;3;3	5;0;0;0	Putative adenosylhomocysteinase 2	Ahcyl1	sp|Q80SW1|SAHH2_MOUSE S-adenosylhomocysteine hydrolase-like protein 1 OS=Mus musculus (Mouse) OX=10090 GN=Ahcyl1 PE=1 SV=1	4	8	8	5	7	5	4	5	5	3	1	2	1	0	0	0	7	5	4	5	5	3	1	2	1	0	0	0	4	2	2	3	3	1	1	0	0	0	0	0	14.5	14.5
Q80T41	Q80T41	3	3	3	Gamma-aminobutyric acid type B receptor subunit 2	Gabbr2	sp|Q80T41|GABR2_MOUSE Gamma-aminobutyric acid type B receptor subunit 2 OS=Mus musculus (Mouse) OX=10090 GN=Gabbr2 PE=1 SV=2	1	3	3	3	1	2	1	1	1	0	0	0	0	0	0	0	1	2	1	1	1	0	0	0	0	0	0	0	1	2	1	1	1	0	0	0	0	0	0	0	3.5	3.5
Z4YJJ5;Q80TQ2;Q80TQ2-2;A0A1B0GSE5;Q80TQ2-3	Z4YJJ5;Q80TQ2;Q80TQ2-2;A0A1B0GSE5;Q80TQ2-3	8;8;8;7;4	8;8;8;7;4	8;8;8;7;4	Ubiquitin carboxyl-terminal hydrolase CYLD	Cyld	tr|Z4YJJ5|Z4YJJ5_MOUSE Isoform of Q80TQ2, Ubiquitin carboxyl-terminal hydrolase CYLD OS=Mus musculus (Mouse) OX=10090 GN=Cyld PE=1 SV=1;sp|Q80TQ2|CYLD_MOUSE Ubiquitin carboxyl-terminal hydrolase CYLD OS=Mus musculus (Mouse) OX=10090 GN=Cyld PE=1 SV=2;sp|Q8	5	8	8	8	7	3	8	0	0	0	0	0	0	0	0	0	7	3	8	0	0	0	0	0	0	0	0	0	7	3	8	0	0	0	0	0	0	0	0	0	9.3	9.3
Q80U23-3;Q80U23;Q80U23-2	Q80U23-3;Q80U23;Q80U23-2	2;2;2	2;2;2	2;2;2	Syntaphilin	Snph	sp|Q80U23-3|SNPH-3_MOUSE Isoform of Q80U23, Isoform 3 of Syntaphilin OS=Mus musculus (Mouse) OX=10090 GN=Snph PE=1 SV=3;sp|Q80U23|SNPH_MOUSE Syntaphilin OS=Mus musculus (Mouse) OX=10090 GN=Snph PE=1 SV=3;sp|Q80U23-2|SNPH-2_MOUSE Isoform of Q80U23, Isoform	3	2	2	2	0	0	0	0	0	0	2	0	0	0	0	0	0	0	0	0	0	0	2	0	0	0	0	0	0	0	0	0	0	0	2	0	0	0	0	0	5.9	5.9
Q80WQ2	Q80WQ2	1	1	1	Protein VAC14 homolog	Vac14	sp|Q80WQ2|VAC14_MOUSE Protein VAC14 homolog OS=Mus musculus (Mouse) OX=10090 GN=Vac14 PE=1 SV=1	1	1	1	1	0	0	0	0	1	0	0	0	0	0	0	0	0	0	0	0	1	0	0	0	0	0	0	0	0	0	0	0	1	0	0	0	0	0	0	0	1.7	1.7
Q80XN0;D3Z2Y8	Q80XN0	3;1	3;1	3;1	D-beta-hydroxybutyrate dehydrogenase, mitochondrial	Bdh1	sp|Q80XN0|BDH_MOUSE D-beta-hydroxybutyrate dehydrogenase, mitochondrial OS=Mus musculus (Mouse) OX=10090 GN=Bdh1 PE=1 SV=2	2	3	3	3	0	0	2	1	0	0	0	0	1	0	0	0	0	0	2	1	0	0	0	0	1	0	0	0	0	0	2	1	0	0	0	0	1	0	0	0	11.7	11.7
Q80YX1-5;Q80YX1-4;Q80YX1-3;Q80YX1-2;Q80YX1;Q80YX0	Q80YX1-5;Q80YX1-4;Q80YX1-3;Q80YX1-2;Q80YX1;Q80YX0	2;2;2;2;2;1	2;2;2;2;2;1	2;2;2;2;2;1	Tenascin	Tnc	sp|Q80YX1-5|TENA-5_MOUSE Isoform of Q80YX1, Isoform 5 of Tenascin OS=Mus musculus (Mouse) OX=10090 GN=Tnc PE=1 SV=1;sp|Q80YX1-4|TENA-4_MOUSE Isoform of Q80YX1, Isoform 4 of Tenascin OS=Mus musculus (Mouse) OX=10090 GN=Tnc PE=1 SV=1;sp|Q80YX1-3|TENA-3_MOUSE	6	2	2	2	0	0	0	1	0	1	0	0	0	0	0	0	0	0	0	1	0	1	0	0	0	0	0	0	0	0	0	1	0	1	0	0	0	0	0	0	1.3	1.3
Q810U4-2	Q810U4-2	7	7	1	Neuronal cell adhesion molecule	Nrcam	sp|Q810U4-2|NRCAM-2_MOUSE Isoform of Q810U4, Isoform 2 of Neuronal cell adhesion molecule OS=Mus musculus (Mouse) OX=10090 GN=Nrcam PE=1 SV=2	1	7	7	1	0	0	0	0	0	0	6	1	6	0	0	0	0	0	0	0	0	0	6	1	6	0	0	0	0	0	0	0	0	0	0	0	1	0	0	0	7.6	7.6
Q8BFR5;Q8BFR5-2;A0A0U1RNQ6;A0A0U1RPC4	Q8BFR5;Q8BFR5-2	13;10;5;3	13;10;5;3	13;10;5;3	Elongation factor Tu, mitochondrial	Tufm	sp|Q8BFR5|EFTU_MOUSE Elongation factor Tu, mitochondrial OS=Mus musculus (Mouse) OX=10090 GN=Tufm PE=1 SV=1;sp|Q8BFR5-2|EFTU-2_MOUSE Isoform of Q8BFR5, Isoform 2 of Elongation factor Tu, mitochondrial OS=Mus musculus (Mouse) OX=10090 GN=Tufm PE=1 SV=1	4	13	13	13	7	6	6	6	6	4	4	4	2	0	0	0	7	6	6	6	6	4	4	4	2	0	0	0	7	6	6	6	6	4	4	4	2	0	0	0	33.4	33.4
Q8BFZ3	Q8BFZ3	6	1	1	Beta-actin-like protein 2	Actbl2	sp|Q8BFZ3|ACTBL_MOUSE Beta-actin-like protein 2 OS=Mus musculus (Mouse) OX=10090 GN=Actbl2 PE=1 SV=1	1	6	1	1	6	5	5	6	4	5	5	5	5	0	0	0	1	0	0	1	0	0	0	0	0	0	0	0	1	0	0	1	0	0	0	0	0	0	0	0	23.9	4.8
Q8BFZ9;A0A1B0GRG7;A0A1B0GT43;E9PUH5;A0A1B0GRQ1;A0A1B0GQZ0;A0A1B0GSD8;A0A1B0GT70;Q91X78	Q8BFZ9;A0A1B0GRG7;A0A1B0GT43;E9PUH5;A0A1B0GRQ1;A0A1B0GQZ0;A0A1B0GSD8;A0A1B0GT70;Q91X78	2;1;1;1;1;1;1;1;1	2;1;1;1;1;1;1;1;1	2;1;1;1;1;1;1;1;1	Erlin-2;Erlin-1	Erlin2;Erlin1	sp|Q8BFZ9|ERLN2_MOUSE Erlin-2 OS=Mus musculus (Mouse) OX=10090 GN=Erlin2 PE=1 SV=1;tr|A0A1B0GRG7|A0A1B0GRG7_MOUSE Isoform of Q8BFZ9, PHB domain-containing protein (Fragment) OS=Mus musculus (Mouse) OX=10090 GN=Erlin2 PE=1 SV=1;tr|A0A1B0GT43|A0A1B0GT43_MOUS	9	2	2	2	0	0	0	0	0	2	0	0	0	0	0	0	0	0	0	0	0	2	0	0	0	0	0	0	0	0	0	0	0	2	0	0	0	0	0	0	7.1	7.1
Q8BG51;Q8BG51-2;Q8BG51-3;Q8BG51-4;F7ASU3	Q8BG51;Q8BG51-2;Q8BG51-3;Q8BG51-4;F7ASU3	2;2;2;2;1	2;2;2;2;1	2;2;2;2;1	Mitochondrial Rho GTPase 1	Rhot1	sp|Q8BG51|MIRO1_MOUSE Mitochondrial Rho GTPase 1 OS=Mus musculus (Mouse) OX=10090 GN=Rhot1 PE=1 SV=1;sp|Q8BG51-2|MIRO1-2_MOUSE Isoform of Q8BG51, Isoform 2 of Mitochondrial Rho GTPase 1 OS=Mus musculus (Mouse) OX=10090 GN=Rhot1 PE=1 SV=1;sp|Q8BG51-3|MIRO1-	5	2	2	2	0	1	1	1	0	0	0	0	0	0	0	0	0	1	1	1	0	0	0	0	0	0	0	0	0	1	1	1	0	0	0	0	0	0	0	0	3	3
Q8BGH2	Q8BGH2	3	3	3	Sorting and assembly machinery component 50 homolog	Samm50	sp|Q8BGH2|SAM50_MOUSE Sorting and assembly machinery component 50 homolog OS=Mus musculus (Mouse) OX=10090 GN=Samm50 PE=1 SV=1	1	3	3	3	2	0	2	0	1	1	0	0	1	0	0	0	2	0	2	0	1	1	0	0	1	0	0	0	2	0	2	0	1	1	0	0	1	0	0	0	9	9
Q8BH44;G3UW48;G3UWZ2	Q8BH44;G3UW48	5;3;1	5;3;1	5;3;1	Coronin-2B;Coronin	Coro2b	sp|Q8BH44|COR2B_MOUSE Coronin-2B OS=Mus musculus (Mouse) OX=10090 GN=Coro2b PE=1 SV=2;tr|G3UW48|G3UW48_MOUSE Isoform of Q8BH44, Coronin (Fragment) OS=Mus musculus (Mouse) OX=10090 GN=Coro2b PE=1 SV=1	3	5	5	5	0	0	0	5	0	3	0	0	0	0	0	0	0	0	0	5	0	3	0	0	0	0	0	0	0	0	0	5	0	3	0	0	0	0	0	0	11.5	11.5
Q8BH59;V9GXX9	Q8BH59	13;2	13;2	11;2	Calcium-binding mitochondrial carrier protein Aralar1	Slc25a12	sp|Q8BH59|CMC1_MOUSE Calcium-binding mitochondrial carrier protein Aralar1 OS=Mus musculus (Mouse) OX=10090 GN=Slc25a12 PE=1 SV=1	2	13	13	11	4	5	6	3	2	6	2	1	5	0	0	0	4	5	6	3	2	6	2	1	5	0	0	0	3	4	5	3	2	5	2	1	4	0	0	0	24.4	24.4
Q8BH80;Q9QY76	Q8BH80;Q9QY76	3;3	2;2	2;2	Vesicle-associated membrane protein-associated protein B	Vapb	tr|Q8BH80|Q8BH80_MOUSE Isoform of Q9QY76, MSP domain-containing protein OS=Mus musculus (Mouse) OX=10090 GN=Vapb PE=1 SV=1;sp|Q9QY76|VAPB_MOUSE Vesicle-associated membrane protein-associated protein B OS=Mus musculus (Mouse) OX=10090 GN=Vapb PE=1 SV=3	2	3	2	2	1	1	0	0	1	1	0	0	0	0	0	0	0	0	0	0	1	1	0	0	0	0	0	0	0	0	0	0	1	1	0	0	0	0	0	0	13.6	8.6
Q8BH95	Q8BH95	4	4	4	Enoyl-CoA hydratase, mitochondrial	Echs1	sp|Q8BH95|ECHM_MOUSE Enoyl-CoA hydratase, mitochondrial OS=Mus musculus (Mouse) OX=10090 GN=Echs1 PE=1 SV=1	1	4	4	4	2	2	3	2	1	1	1	0	1	0	0	0	2	2	3	2	1	1	1	0	1	0	0	0	2	2	3	2	1	1	1	0	1	0	0	0	17.9	17.9
Q8BHJ7	Q8BHJ7	6	1	1	Gamma-aminobutyric acid receptor subunit alpha-5	Gabra5	sp|Q8BHJ7|GBRA5_MOUSE Gamma-aminobutyric acid receptor subunit alpha-5 OS=Mus musculus (Mouse) OX=10090 GN=Gabra5 PE=1 SV=1	1	6	1	1	5	6	5	1	1	1	2	2	2	0	0	0	1	1	1	0	0	0	0	0	0	0	0	0	1	1	1	0	0	0	0	0	0	0	0	0	13.2	2.6
Q8BK64	Q8BK64	1	1	1	Activator of 90 kDa heat shock protein ATPase homolog 1	Ahsa1	sp|Q8BK64|AHSA1_MOUSE Activator of 90 kDa heat shock protein ATPase homolog 1 OS=Mus musculus (Mouse) OX=10090 GN=Ahsa1 PE=1 SV=2	1	1	1	1	0	1	0	0	0	1	0	0	0	0	0	0	0	1	0	0	0	1	0	0	0	0	0	0	0	1	0	0	0	1	0	0	0	0	0	0	6.5	6.5
Q8BKZ9	Q8BKZ9	1	1	1	Pyruvate dehydrogenase protein X component, mitochondrial	Pdhx	sp|Q8BKZ9|ODPX_MOUSE Pyruvate dehydrogenase protein X component, mitochondrial OS=Mus musculus (Mouse) OX=10090 GN=Pdhx PE=1 SV=1	1	1	1	1	0	1	1	0	1	1	0	1	1	0	0	0	0	1	1	0	1	1	0	1	1	0	0	0	0	1	1	0	1	1	0	1	1	0	0	0	2	2
Q8BM39-2;Q8BM39	Q8BM39-2;Q8BM39	1;1	1;1	1;1	Pre-mRNA-splicing factor 18	Prpf18	sp|Q8BM39-2|PRP18-2_MOUSE Isoform of Q8BM39, Isoform 2 of Pre-mRNA-splicing factor 18 OS=Mus musculus (Mouse) OX=10090 GN=Prpf18 PE=1 SV=1;sp|Q8BM39|PRP18_MOUSE Pre-mRNA-splicing factor 18 OS=Mus musculus (Mouse) OX=10090 GN=Prpf18 PE=1 SV=1	2	1	1	1	1	1	1	0	1	1	1	1	1	0	0	0	1	1	1	0	1	1	1	1	1	0	0	0	1	1	1	0	1	1	1	1	1	0	0	0	5.7	5.7
Q8BMF4	Q8BMF4	10	10	10	Dihydrolipoyllysine-residue acetyltransferase component of pyruvate dehydrogenase complex, mitochondrial	Dlat	sp|Q8BMF4|ODP2_MOUSE Dihydrolipoyllysine-residue acetyltransferase component of pyruvate dehydrogenase complex, mitochondrial OS=Mus musculus (Mouse) OX=10090 GN=Dlat PE=1 SV=2	1	10	10	10	7	9	8	5	3	8	3	5	3	0	0	0	7	9	8	5	3	8	3	5	3	0	0	0	7	9	8	5	3	8	3	5	3	0	0	0	21.3	21.3
Q8BMS1	Q8BMS1	15	15	15	Trifunctional enzyme subunit alpha, mitochondrial;Long-chain enoyl-CoA hydratase;Long chain 3-hydroxyacyl-CoA dehydrogenase	Hadha	sp|Q8BMS1|ECHA_MOUSE Trifunctional enzyme subunit alpha, mitochondrial OS=Mus musculus (Mouse) OX=10090 GN=Hadha PE=1 SV=1	1	15	15	15	2	9	10	6	7	1	3	3	1	0	0	0	2	9	10	6	7	1	3	3	1	0	0	0	2	9	10	6	7	1	3	3	1	0	0	0	26.6	26.6
Q8BNY6;A0A0A6YY43	Q8BNY6	8;1	8;1	8;1	Neuronal calcium sensor 1	Ncs1	sp|Q8BNY6|NCS1_MOUSE Neuronal calcium sensor 1 OS=Mus musculus (Mouse) OX=10090 GN=Ncs1 PE=1 SV=3	2	8	8	8	6	3	3	0	0	0	4	3	2	0	0	0	6	3	3	0	0	0	4	3	2	0	0	0	6	3	3	0	0	0	4	3	2	0	0	0	51.6	51.6
Q8BRQ9;Q925N0;D3YXH5	Q8BRQ9;Q925N0;D3YXH5	3;3;2	3;3;2	3;3;2	Sideroflexin;Sideroflexin-5	Sfxn5	tr|Q8BRQ9|Q8BRQ9_MOUSE Isoform of Q925N0, Sidoreflexin OS=Mus musculus (Mouse) OX=10090 GN=Sfxn5 PE=1 SV=1;sp|Q925N0|SFXN5_MOUSE Sideroflexin-5 OS=Mus musculus (Mouse) OX=10090 GN=Sfxn5 PE=1 SV=2;tr|D3YXH5|D3YXH5_MOUSE Isoform of Q925N0, Sideroflexin-5 OS=	3	3	3	3	1	1	0	0	2	2	0	0	0	0	0	0	1	1	0	0	2	2	0	0	0	0	0	0	1	1	0	0	2	2	0	0	0	0	0	0	13.6	13.6
Q8BW86;A0A286YDT7	Q8BW86	6;2	6;2	1;1	Rho guanine nucleotide exchange factor 33	Arhgef33	sp|Q8BW86|ARG33_MOUSE Rho guanine nucleotide exchange factor 33 OS=Mus musculus (Mouse) OX=10090 GN=Arhgef33 PE=1 SV=3	2	6	6	1	1	1	2	1	1	2	1	1	1	0	0	0	1	1	2	1	1	2	1	1	1	0	0	0	0	0	0	0	0	1	0	0	0	0	0	0	8.2	8.2
Q8BW86-2	Q8BW86-2	6	1	1	Rho guanine nucleotide exchange factor 33	Arhgef33	sp|Q8BW86-2|ARG33-2_MOUSE Isoform of Q8BW86, Isoform 2 of Rho guanine nucleotide exchange factor 33 OS=Mus musculus (Mouse) OX=10090 GN=Arhgef33 PE=1 SV=3	1	6	1	1	1	1	3	1	1	1	1	1	1	0	0	0	0	0	1	0	0	0	0	0	0	0	0	0	0	0	1	0	0	0	0	0	0	0	0	0	9.8	2.1
Q8BWF0	Q8BWF0	21	21	21	Succinate-semialdehyde dehydrogenase, mitochondrial	Aldh5a1	sp|Q8BWF0|SSDH_MOUSE Succinate-semialdehyde dehydrogenase, mitochondrial OS=Mus musculus (Mouse) OX=10090 GN=Aldh5a1 PE=1 SV=1	1	21	21	21	20	17	19	5	5	5	0	0	0	0	0	0	20	17	19	5	5	5	0	0	0	0	0	0	20	17	19	5	5	5	0	0	0	0	0	0	42.6	42.6
Q8BYI9-2;Q8BYI9	Q8BYI9-2;Q8BYI9	7;7	7;7	7;7	Tenascin-R	Tnr	sp|Q8BYI9-2|TENR-2_MOUSE Isoform of Q8BYI9, Isoform 2 of Tenascin-R OS=Mus musculus (Mouse) OX=10090 GN=Tnr PE=1 SV=2;sp|Q8BYI9|TENR_MOUSE Tenascin-R OS=Mus musculus (Mouse) OX=10090 GN=Tnr PE=1 SV=2	2	7	7	7	0	1	3	3	1	1	0	3	0	0	0	0	0	1	3	3	1	1	0	3	0	0	0	0	0	1	3	3	1	1	0	3	0	0	0	0	7.6	7.6
Q8BZQ7;A2AI11	Q8BZQ7	5;1	5;1	5;1	Anaphase-promoting complex subunit 2	Anapc2	sp|Q8BZQ7|ANC2_MOUSE Anaphase-promoting complex subunit 2 OS=Mus musculus (Mouse) OX=10090 GN=Anapc2 PE=1 SV=2	2	5	5	5	0	0	0	2	1	3	0	0	0	0	0	0	0	0	0	2	1	3	0	0	0	0	0	0	0	0	0	2	1	3	0	0	0	0	0	0	6.3	6.3
Q8C052;A0A1D5RLY6	Q8C052;A0A1D5RLY6	3;2	3;2	3;2	Microtubule-associated protein 1S;MAP1S heavy chain;MAP1S light chain	Map1s	sp|Q8C052|MAP1S_MOUSE Microtubule-associated protein 1S OS=Mus musculus (Mouse) OX=10090 GN=Map1s PE=1 SV=2;tr|A0A1D5RLY6|A0A1D5RLY6_MOUSE Isoform of Q8C052, Microtubule-associated protein 1S OS=Mus musculus (Mouse) OX=10090 GN=Map1s PE=1 SV=1	2	3	3	3	0	0	0	2	1	1	0	0	0	0	0	0	0	0	0	2	1	1	0	0	0	0	0	0	0	0	0	2	1	1	0	0	0	0	0	0	3.6	3.6
Q8C0M9	Q8C0M9	1	1	1	Isoaspartyl peptidase/L-asparaginase;Isoaspartyl peptidase/L-asparaginase alpha chain;Isoaspartyl peptidase/L-asparaginase beta chain	Asrgl1	sp|Q8C0M9|ASGL1_MOUSE Isoaspartyl peptidase/L-asparaginase OS=Mus musculus (Mouse) OX=10090 GN=Asrgl1 PE=1 SV=1	1	1	1	1	0	0	1	0	0	0	0	0	0	0	0	0	0	0	1	0	0	0	0	0	0	0	0	0	0	0	1	0	0	0	0	0	0	0	0	0	3.1	3.1
Q8C163;A0A1L1SS05	Q8C163	11;2	11;2	11;2	Nuclease EXOG, mitochondrial	Exog	sp|Q8C163|EXOG_MOUSE Nuclease EXOG, mitochondrial OS=Mus musculus (Mouse) OX=10090 GN=Exog PE=1 SV=1	2	11	11	11	9	9	10	0	0	0	2	1	1	0	0	0	9	9	10	0	0	0	2	1	1	0	0	0	9	9	10	0	0	0	2	1	1	0	0	0	45.9	45.9
Q8C413;Q91WG7;F2Z409	Q8C413;Q91WG7	3;3;1	3;3;1	3;3;1	Diacylglycerol kinase;Diacylglycerol kinase gamma	Dgkg	tr|Q8C413|Q8C413_MOUSE Isoform of Q91WG7, Diacylglycerol kinase OS=Mus musculus (Mouse) OX=10090 GN=Dgkg PE=1 SV=1;sp|Q91WG7|DGKG_MOUSE Diacylglycerol kinase gamma OS=Mus musculus (Mouse) OX=10090 GN=Dgkg PE=1 SV=1	3	3	3	3	1	1	1	0	0	1	0	0	0	0	0	0	1	1	1	0	0	1	0	0	0	0	0	0	1	1	1	0	0	1	0	0	0	0	0	0	6.3	6.3
Q8C419	Q8C419	5	5	5	Probable G-protein coupled receptor 158	Gpr158	sp|Q8C419|GP158_MOUSE Probable G-protein coupled receptor 158 OS=Mus musculus (Mouse) OX=10090 GN=Gpr158 PE=1 SV=2	1	5	5	5	4	4	3	0	0	0	0	0	0	0	0	0	4	4	3	0	0	0	0	0	0	0	0	0	4	4	3	0	0	0	0	0	0	0	0	0	5.1	5.1
Q8C605;Q9WUA3;Q9WUA3-2;F6YL81;D3YUA3	Q8C605;Q9WUA3;Q9WUA3-2	8;8;6;2;1	6;6;4;2;1	5;5;3;2;1	ATP-dependent 6-phosphofructokinase;ATP-dependent 6-phosphofructokinase, platelet type	Pfkp	tr|Q8C605|Q8C605_MOUSE Isoform of Q9WUA3, ATP-dependent 6-phosphofructokinase OS=Mus musculus (Mouse) OX=10090 GN=Pfkp PE=1 SV=1;sp|Q9WUA3|PFKAP_MOUSE ATP-dependent 6-phosphofructokinase, platelet type OS=Mus musculus (Mouse) OX=10090 GN=Pfkp PE=1 SV=1;sp|	5	8	6	5	1	3	4	3	0	2	1	2	2	0	0	0	1	3	2	2	0	1	0	1	1	0	0	0	0	3	2	1	0	1	0	1	1	0	0	0	11.5	9.2
Q8C7D2-2;Q8C7D2-3;Q8C7D2;A0A0N4SUK9	Q8C7D2-2;Q8C7D2-3;Q8C7D2;A0A0N4SUK9	4;4;4;2	4;4;4;2	4;4;4;2	Protein cereblon	Crbn	sp|Q8C7D2-2|CRBN-2_MOUSE Isoform of Q8C7D2, Isoform 2 of Protein cereblon OS=Mus musculus (Mouse) OX=10090 GN=Crbn PE=1 SV=1;sp|Q8C7D2-3|CRBN-3_MOUSE Isoform of Q8C7D2, Isoform 3 of Protein cereblon OS=Mus musculus (Mouse) OX=10090 GN=Crbn PE=1 SV=1;sp|Q8C	4	4	4	4	3	0	3	1	1	1	1	1	1	0	0	0	3	0	3	1	1	1	1	1	1	0	0	0	3	0	3	1	1	1	1	1	1	0	0	0	9	9
Q8C8N2;A0A0N4SVJ6;Q8C8N2-2	Q8C8N2;A0A0N4SVJ6;Q8C8N2-2	2;1;1	2;1;1	2;1;1	Protein SCAI	Scai	sp|Q8C8N2|SCAI_MOUSE Protein SCAI OS=Mus musculus (Mouse) OX=10090 GN=Scai PE=1 SV=2;tr|A0A0N4SVJ6|A0A0N4SVJ6_MOUSE Isoform of Q8C8N2, Protein SCAI OS=Mus musculus (Mouse) OX=10090 GN=Scai PE=1 SV=1;sp|Q8C8N2-2|SCAI-2_MOUSE Isoform of Q8C8N2, Isoform 2 of	3	2	2	2	0	0	0	1	1	0	0	0	0	0	0	0	0	0	0	1	1	0	0	0	0	0	0	0	0	0	0	1	1	0	0	0	0	0	0	0	2.8	2.8
Q8C8R3-2;S4R2T7;S4R2D6;Q8C8R3-6;S4R1M4;S4R236;S4R229;W4VSQ0;Q3UVY0;A0A1D5RLB2;S4R1U4;G3X971;S4R1X7;S4R2C1;S4R187;S4R2F5;S4R2J6;S4R165;G5E8K5-6;G5E8K5-5;G5E8K5-4	Q8C8R3-2;S4R2T7	31;24;4;4;3;3;2;2;2;1;1;1;1;1;1;1;1;1;1;1;1	1;1;0;0;0;0;0;0;0;0;0;0;0;0;0;0;0;0;0;0;0	1;1;0;0;0;0;0;0;0;0;0;0;0;0;0;0;0;0;0;0;0	Ankyrin-2	Ank2	sp|Q8C8R3-2|ANK2-2_MOUSE Isoform of Q8C8R3, Isoform 2 of Ankyrin-2 OS=Mus musculus (Mouse) OX=10090 GN=Ank2 PE=1 SV=2;tr|S4R2T7|S4R2T7_MOUSE Isoform of Q8C8R3, Ankyrin-2 (Fragment) OS=Mus musculus (Mouse) OX=10090 GN=Ank2 PE=1 SV=2	21	31	1	1	0	0	0	21	21	17	0	0	0	0	0	0	0	0	0	1	0	0	0	0	0	0	0	0	0	0	0	1	0	0	0	0	0	0	0	0	10.9	0.3
Q8C8R3-4;Q8C8R3;S4R2R5;Q8C8R3-5;Q8C8R3-3;S4R1I1;Q8C8R3-7;S4R1U2;S4R241;S4R2Q9	Q8C8R3-4;Q8C8R3;S4R2R5;Q8C8R3-5	29;28;27;26;14;5;5;3;1;1	1;0;1;0;1;0;0;0;0;1	1;0;1;0;1;0;0;0;0;1	Ankyrin-2	Ank2	sp|Q8C8R3-4|ANK2-4_MOUSE Isoform of Q8C8R3, Isoform 4 of Ankyrin-2 OS=Mus musculus (Mouse) OX=10090 GN=Ank2 PE=1 SV=2;sp|Q8C8R3|ANK2_MOUSE Ankyrin-2 OS=Mus musculus (Mouse) OX=10090 GN=Ank2 PE=1 SV=2;tr|S4R2R5|S4R2R5_MOUSE Isoform of Q8C8R3, Ankyrin-2 OS=M	10	29	1	1	0	0	0	21	20	15	0	0	0	0	0	0	0	0	0	1	1	0	0	0	0	0	0	0	0	0	0	1	1	0	0	0	0	0	0	0	10.2	0.4
Q8C8R3-8	Q8C8R3-8	6	1	1	Ankyrin-2	Ank2	sp|Q8C8R3-8|ANK2-8_MOUSE Isoform of Q8C8R3, Isoform 8 of Ankyrin-2 OS=Mus musculus (Mouse) OX=10090 GN=Ank2 PE=1 SV=2	1	6	1	1	0	0	1	2	3	3	0	0	0	0	0	0	0	0	1	0	1	0	0	0	0	0	0	0	0	0	1	0	1	0	0	0	0	0	0	0	15.6	1.7
Q8CAQ8-2;Q8CAQ8;Q8CAQ8-5;E9Q800;Q8CAQ8-3;E9QAY6;A0A0U1RP81;A0A1B0GX08;A0A0U1RQ14;E9PVS5;Q8CAQ8-4;A0A0U1RNN9	Q8CAQ8-2;Q8CAQ8;Q8CAQ8-5;E9Q800;Q8CAQ8-3;E9QAY6;A0A0U1RP81	28;28;28;25;25;19;17;9;8;5;4;1	28;28;28;25;25;19;17;9;8;5;4;1	28;28;28;25;25;19;17;9;8;5;4;1	MICOS complex subunit Mic60	Immt	sp|Q8CAQ8-2|MIC60-2_MOUSE Isoform of Q8CAQ8, Isoform 2 of MICOS complex subunit Mic60 OS=Mus musculus (Mouse) OX=10090 GN=Immt PE=1 SV=1;sp|Q8CAQ8|MIC60_MOUSE MICOS complex subunit Mic60 OS=Mus musculus (Mouse) OX=10090 GN=Immt PE=1 SV=1;sp|Q8CAQ8-5|MIC60-	12	28	28	28	19	17	17	18	19	15	15	16	14	0	0	0	19	17	17	18	19	15	15	16	14	0	0	0	19	17	17	18	19	15	15	16	14	0	0	0	41.8	41.8
Q8CCT4;A2AEC2;Q9DB24;Q8R0A5	Q8CCT4;A2AEC2;Q9DB24;Q8R0A5	3;2;2;2	3;2;2;2	3;2;2;2	Transcription elongation factor A protein-like 5;Transcription elongation factor A protein-like 3	Tceal5;Tceal3;Tceal6	sp|Q8CCT4|TCAL5_MOUSE Transcription elongation factor A protein-like 5 OS=Mus musculus (Mouse) OX=10090 GN=Tceal5 PE=1 SV=1;tr|A2AEC2|A2AEC2_MOUSE Isoform of Q8R0A5, Transcription elongation factor A protein-like 3 (Fragment) OS=Mus musculus (Mouse) OX=100	4	3	3	3	1	2	1	2	2	0	0	0	0	0	0	0	1	2	1	2	2	0	0	0	0	0	0	0	1	2	1	2	2	0	0	0	0	0	0	0	16	16
Q8CGK3	Q8CGK3	2	2	2	Lon protease homolog, mitochondrial	Lonp1	sp|Q8CGK3|LONM_MOUSE Lon protease homolog, mitochondrial OS=Mus musculus (Mouse) OX=10090 GN=Lonp1 PE=1 SV=2	1	2	2	2	0	1	1	0	1	1	0	0	1	0	0	0	0	1	1	0	1	1	0	0	1	0	0	0	0	1	1	0	1	1	0	0	1	0	0	0	2	2
Q8CI94;Q3UEJ6;Q9ET01	Q8CI94	18;3;3	18;3;3	15;0;0	Glycogen phosphorylase, brain form	Pygb	sp|Q8CI94|PYGB_MOUSE Glycogen phosphorylase, brain form OS=Mus musculus (Mouse) OX=10090 GN=Pygb PE=1 SV=3	3	18	18	15	9	6	8	4	7	3	12	5	11	0	0	0	9	6	8	4	7	3	12	5	11	0	0	0	7	3	6	2	4	1	10	4	8	0	0	0	24.8	24.8
Q8JZS0;Q3TUM0;O88952;O88951	Q8JZS0	3;1;1;1	3;1;1;1	3;1;1;1	Protein lin-7 homolog A	Lin7a	sp|Q8JZS0|LIN7A_MOUSE Protein lin-7 homolog A OS=Mus musculus (Mouse) OX=10090 GN=Lin7a PE=1 SV=2	4	3	3	3	0	1	1	0	2	1	1	0	2	0	0	0	0	1	1	0	2	1	1	0	2	0	0	0	0	1	1	0	2	1	1	0	2	0	0	0	14.6	14.6
Q8JZU2;F6VVY4	Q8JZU2	3;1	3;1	3;1	Tricarboxylate transport protein, mitochondrial	Slc25a1	sp|Q8JZU2|TXTP_MOUSE Tricarboxylate transport protein, mitochondrial OS=Mus musculus (Mouse) OX=10090 GN=Slc25a1 PE=1 SV=1	2	3	3	3	1	0	1	1	0	0	0	1	0	0	0	0	1	0	1	1	0	0	0	1	0	0	0	0	1	0	1	1	0	0	0	1	0	0	0	0	10.3	10.3
Q8K004;Q8K004-2	Q8K004;Q8K004-2	3;2	3;2	3;2		Spata2	sp|Q8K004|SPAT2_MOUSE Spermatogenesis-associated protein 2 OS=Mus musculus (Mouse) OX=10090 GN=Spata2 PE=1 SV=1;sp|Q8K004-2|SPAT2-2_MOUSE Isoform of Q8K004, Isoform 2 of Spermatogenesis-associated protein 2 OS=Mus musculus (Mouse) OX=10090 GN=Spata2 PE=2 S	2	3	3	3	2	0	1	0	0	0	0	0	0	0	0	0	2	0	1	0	0	0	0	0	0	0	0	0	2	0	1	0	0	0	0	0	0	0	0	0	6.4	6.4
Q8K0D5	Q8K0D5	1	1	1	Elongation factor G, mitochondrial	Gfm1	sp|Q8K0D5|EFGM_MOUSE Elongation factor G, mitochondrial OS=Mus musculus (Mouse) OX=10090 GN=Gfm1 PE=1 SV=1	1	1	1	1	0	0	0	0	0	0	0	0	1	0	0	0	0	0	0	0	0	0	0	0	1	0	0	0	0	0	0	0	0	0	0	0	1	0	0	0	1.9	1.9
Q8K0T0	Q8K0T0	13	13	10	Reticulon-1	Rtn1	sp|Q8K0T0|RTN1_MOUSE Reticulon-1 OS=Mus musculus (Mouse) OX=10090 GN=Rtn1 PE=1 SV=1	1	13	13	10	6	5	5	7	4	5	4	4	5	0	0	0	6	5	5	7	4	5	4	4	5	0	0	0	5	4	5	4	4	3	3	4	3	0	0	0	22.2	22.2
Q8K0U4;A0A494BAN0;A0A494B917;A0A494BAN9;Q9CZJ2	Q8K0U4	11;2;2;1;1	11;2;2;1;1	11;2;2;1;1	Heat shock 70 kDa protein 12A	Hspa12a	sp|Q8K0U4|HS12A_MOUSE Heat shock 70 kDa protein 12A OS=Mus musculus (Mouse) OX=10090 GN=Hspa12a PE=1 SV=1	5	11	11	11	8	5	4	8	5	5	2	1	0	0	0	0	8	5	4	8	5	5	2	1	0	0	0	0	8	5	4	8	5	5	2	1	0	0	0	0	21.3	21.3
Q8K2B3	Q8K2B3	2	2	2	Succinate dehydrogenase [ubiquinone] flavoprotein subunit, mitochondrial	Sdha	sp|Q8K2B3|SDHA_MOUSE Succinate dehydrogenase [ubiquinone] flavoprotein subunit, mitochondrial OS=Mus musculus (Mouse) OX=10090 GN=Sdha PE=1 SV=1	1	2	2	2	1	1	0	0	0	0	0	0	0	0	0	0	1	1	0	0	0	0	0	0	0	0	0	0	1	1	0	0	0	0	0	0	0	0	0	0	3.5	3.5
Q8K2C9	Q8K2C9	2	2	2	Very-long-chain (3R)-3-hydroxyacyl-CoA dehydratase 3	Hacd3	sp|Q8K2C9|HACD3_MOUSE Very-long-chain (3R)-3-hydroxyacyl-CoA dehydratase 3 OS=Mus musculus (Mouse) OX=10090 GN=Hacd3 PE=1 SV=2	1	2	2	2	2	1	0	0	0	1	1	0	0	0	0	0	2	1	0	0	0	1	1	0	0	0	0	0	2	1	0	0	0	1	1	0	0	0	0	0	8	8
Q8K310;A0A494BAZ2;A0A494B9B1;A0A494BB50;A0A494B968;A0A494B9C9;A0A494B8Y5;A0A494B9X1;A0A494BAZ7;A0A494BAD4	Q8K310;A0A494BAZ2;A0A494B9B1	5;4;3;1;1;1;1;1;1;1	5;4;3;1;1;1;1;1;1;1	5;4;3;1;1;1;1;1;1;1	Matrin-3	Matr3	sp|Q8K310|MATR3_MOUSE Matrin-3 OS=Mus musculus (Mouse) OX=10090 GN=Matr3 PE=1 SV=1;tr|A0A494BAZ2|A0A494BAZ2_MOUSE Isoform of Q8K310, U1-type domain-containing protein (Fragment) OS=Mus musculus (Mouse) OX=10090 GN=Matr3 PE=1 SV=1;tr|A0A494B9B1|A0A494B9B1_M	10	5	5	5	3	2	5	3	2	3	1	1	3	0	0	0	3	2	5	3	2	3	1	1	3	0	0	0	3	2	5	3	2	3	1	1	3	0	0	0	7.3	7.3
Q8K394	Q8K394	8	8	8	Inactive phospholipase C-like protein 2	Plcl2	sp|Q8K394|PLCL2_MOUSE Inactive phospholipase C-like protein 2 OS=Mus musculus (Mouse) OX=10090 GN=Plcl2 PE=1 SV=2	1	8	8	8	6	3	4	0	0	0	0	0	0	0	0	0	6	3	4	0	0	0	0	0	0	0	0	0	6	3	4	0	0	0	0	0	0	0	0	0	8.8	8.8
Q8K4P0	Q8K4P0	3	3	3	pre-mRNA 3 end processing protein WDR33	Wdr33	sp|Q8K4P0|WDR33_MOUSE pre-mRNA 3 end processing protein WDR33 OS=Mus musculus (Mouse) OX=10090 GN=Wdr33 PE=1 SV=1	1	3	3	3	3	1	1	0	0	0	0	0	0	0	0	0	3	1	1	0	0	0	0	0	0	0	0	0	3	1	1	0	0	0	0	0	0	0	0	0	2.3	2.3
Q8K4Z5	Q8K4Z5	2	2	2	Splicing factor 3A subunit 1	Sf3a1	sp|Q8K4Z5|SF3A1_MOUSE Splicing factor 3A subunit 1 OS=Mus musculus (Mouse) OX=10090 GN=Sf3a1 PE=1 SV=1	1	2	2	2	1	0	1	0	0	0	0	0	0	0	0	0	1	0	1	0	0	0	0	0	0	0	0	0	1	0	1	0	0	0	0	0	0	0	0	0	2.8	2.8
Q8QZS1;E0CX19	Q8QZS1;E0CX19	10;7	10;7	10;7	3-hydroxyisobutyryl-CoA hydrolase, mitochondrial	Hibch	sp|Q8QZS1|HIBCH_MOUSE 3-hydroxyisobutyryl-CoA hydrolase, mitochondrial OS=Mus musculus (Mouse) OX=10090 GN=Hibch PE=1 SV=1;tr|E0CX19|E0CX19_MOUSE Isoform of Q8QZS1, 3-hydroxyisobutyryl-CoA hydrolase, mitochondrial OS=Mus musculus (Mouse) OX=10090 GN=Hibch	2	10	10	10	4	4	4	7	3	8	4	3	5	0	0	0	4	4	4	7	3	8	4	3	5	0	0	0	4	4	4	7	3	8	4	3	5	0	0	0	33.2	33.2
Q8QZT1	Q8QZT1	3	3	3	Acetyl-CoA acetyltransferase, mitochondrial	Acat1	sp|Q8QZT1|THIL_MOUSE Acetyl-CoA acetyltransferase, mitochondrial OS=Mus musculus (Mouse) OX=10090 GN=Acat1 PE=1 SV=1	1	3	3	3	1	1	1	1	1	3	1	0	1	0	0	0	1	1	1	1	1	3	1	0	1	0	0	0	1	1	1	1	1	3	1	0	1	0	0	0	8	8
Q8R2Y3	Q8R2Y3	4	4	4	Dolichol kinase	Dolk	sp|Q8R2Y3|DOLK_MOUSE Dolichol kinase OS=Mus musculus (Mouse) OX=10090 GN=Dolk PE=1 SV=1	1	4	4	4	2	1	2	0	0	0	2	2	1	0	0	0	2	1	2	0	0	0	2	2	1	0	0	0	2	1	2	0	0	0	2	2	1	0	0	0	9.6	9.6
Q8R349;A0A1B0GR68;Q3TZ92	Q8R349	5;2;1	5;2;1	5;2;1	Cell division cycle protein 16 homolog	Cdc16	sp|Q8R349|CDC16_MOUSE Cell division cycle protein 16 homolog OS=Mus musculus (Mouse) OX=10090 GN=Cdc16 PE=1 SV=1	3	5	5	5	0	0	0	3	4	1	0	0	0	0	0	0	0	0	0	3	4	1	0	0	0	0	0	0	0	0	0	3	4	1	0	0	0	0	0	0	8.5	8.5
Q8R5J9	Q8R5J9	5	5	5	PRA1 family protein 3	Arl6ip5	sp|Q8R5J9|PRAF3_MOUSE PRA1 family protein 3 OS=Mus musculus (Mouse) OX=10090 GN=Arl6ip5 PE=1 SV=2	1	5	5	5	0	0	0	4	5	5	0	0	0	0	0	0	0	0	0	4	5	5	0	0	0	0	0	0	0	0	0	4	5	5	0	0	0	0	0	0	25	25
Q8R5L1;O35658	Q8R5L1;O35658	6;5	6;5	6;5	Complement component 1 Q subcomponent-binding protein, mitochondrial	C1qbp	tr|Q8R5L1|Q8R5L1_MOUSE Isoform of O35658, Complement component 1 Q subcomponent-binding protein, mitochondrial OS=Mus musculus (Mouse) OX=10090 GN=C1qbp PE=1 SV=1;sp|O35658|C1QBP_MOUSE Complement component 1 Q subcomponent-binding protein, mitochondrial OS	2	6	6	6	4	5	4	0	0	0	1	1	1	0	0	0	4	5	4	0	0	0	1	1	1	0	0	0	4	5	4	0	0	0	1	1	1	0	0	0	22.6	22.6
Q8VCJ6	Q8VCJ6	1	1	1	Mas-related G-protein coupled receptor member F	Mrgprf	sp|Q8VCJ6|MRGRF_MOUSE Mas-related G-protein coupled receptor member F OS=Mus musculus (Mouse) OX=10090 GN=Mrgprf PE=2 SV=1	1	1	1	1	0	0	0	1	0	0	0	0	0	0	0	0	0	0	0	1	0	0	0	0	0	0	0	0	0	0	0	1	0	0	0	0	0	0	0	0	5.8	5.8
Q8VDD5;A0A2R8VKI5;A0A2R8W6V7;F2Z494	Q8VDD5	70;4;3;2	62;4;3;2	57;3;3;2	Myosin-9	Myh9	sp|Q8VDD5|MYH9_MOUSE Myosin-9 OS=Mus musculus (Mouse) OX=10090 GN=Myh9 PE=1 SV=4	4	70	62	57	1	1	2	48	51	58	0	0	1	0	0	0	1	0	1	41	44	51	0	0	0	0	0	0	1	0	1	37	39	46	0	0	0	0	0	0	40.4	35.6
Q8VDM6-2;Q8VDM6	Q8VDM6-2;Q8VDM6	1;1	1;1	1;1	Heterogeneous nuclear ribonucleoprotein U-like protein 1	Hnrnpul1	sp|Q8VDM6-2|HNRL1-2_MOUSE Isoform of Q8VDM6, Isoform 2 of Heterogeneous nuclear ribonucleoprotein U-like protein 1 OS=Mus musculus (Mouse) OX=10090 GN=Hnrnpul1 PE=1 SV=1;sp|Q8VDM6|HNRL1_MOUSE Heterogeneous nuclear ribonucleoprotein U-like protein 1 OS=Mus	2	1	1	1	1	0	1	0	0	0	0	0	0	0	0	0	1	0	1	0	0	0	0	0	0	0	0	0	1	0	1	0	0	0	0	0	0	0	0	0	2	2
Q8VDN2	Q8VDN2	25	25	13	Sodium/potassium-transporting ATPase subunit alpha-1	Atp1a1	sp|Q8VDN2|AT1A1_MOUSE Sodium/potassium-transporting ATPase subunit alpha-1 OS=Mus musculus (Mouse) OX=10090 GN=Atp1a1 PE=1 SV=1	1	25	25	13	17	16	15	14	17	16	14	16	16	0	0	0	17	16	15	14	17	16	14	16	16	0	0	0	7	7	5	6	8	7	6	8	5	0	0	0	31.2	31.2
Q8VDW0-2;Q8VDW0;Q9Z1N5	Q8VDW0-2;Q8VDW0;Q9Z1N5	1;1;1	1;1;1	1;1;1	ATP-dependent RNA helicase DDX39A;Spliceosome RNA helicase Ddx39b	Ddx39a;Ddx39b	sp|Q8VDW0-2|DX39A-2_MOUSE Isoform of Q8VDW0, Isoform 2 of ATP-dependent RNA helicase DDX39A OS=Mus musculus (Mouse) OX=10090 GN=Ddx39a PE=1 SV=1;sp|Q8VDW0|DX39A_MOUSE ATP-dependent RNA helicase DDX39A OS=Mus musculus (Mouse) OX=10090 GN=Ddx39a PE=1 SV=1;sp	3	1	1	1	1	1	0	0	0	0	0	0	0	0	0	0	1	1	0	0	0	0	0	0	0	0	0	0	1	1	0	0	0	0	0	0	0	0	0	0	5.5	5.5
Q8VEK3-2;Q8VEK3	Q8VEK3-2;Q8VEK3	6;6	6;6	6;6	Heterogeneous nuclear ribonucleoprotein U	Hnrnpu	sp|Q8VEK3-2|HNRPU-2_MOUSE Isoform of Q8VEK3, Isoform 2 of Heterogeneous nuclear ribonucleoprotein U OS=Mus musculus (Mouse) OX=10090 GN=Hnrnpu PE=1 SV=1;sp|Q8VEK3|HNRPU_MOUSE Heterogeneous nuclear ribonucleoprotein U OS=Mus musculus (Mouse) OX=10090 GN=Hnr	2	6	6	6	4	1	3	4	3	3	4	3	2	0	0	0	4	1	3	4	3	3	4	3	2	0	0	0	4	1	3	4	3	3	4	3	2	0	0	0	8.7	8.7
Q8VIJ6	Q8VIJ6	15	15	14	Splicing factor, proline- and glutamine-rich	Sfpq	sp|Q8VIJ6|SFPQ_MOUSE Splicing factor, proline- and glutamine-rich OS=Mus musculus (Mouse) OX=10090 GN=Sfpq PE=1 SV=1	1	15	15	14	8	7	9	8	9	9	7	5	5	0	0	0	8	7	9	8	9	9	7	5	5	0	0	0	8	6	8	7	8	8	7	5	5	0	0	0	23.5	23.5
Q91V41;Q50HX3;A0A2R8VHW9	Q91V41;Q50HX3	5;4;2	5;4;2	5;4;2	Ras-related protein Rab-14	Rab14	sp|Q91V41|RAB14_MOUSE Ras-related protein Rab-14 OS=Mus musculus (Mouse) OX=10090 GN=Rab14 PE=1 SV=3;tr|Q50HX3|Q50HX3_MOUSE Isoform of Q91V41, RAB14 protein variant OS=Mus musculus (Mouse) OX=10090 GN=Rab14 PE=1 SV=1	3	5	5	5	3	2	3	2	1	1	0	2	1	0	0	0	3	2	3	2	1	1	0	2	1	0	0	0	3	2	3	2	1	1	0	2	1	0	0	0	28.8	28.8
Q91VA7;V9GXV0	Q91VA7	13;4	13;4	13;4	Isocitrate dehydrogenase [NAD] subunit, mitochondrial	Idh3b	tr|Q91VA7|Q91VA7_MOUSE Isocitrate dehydrogenase [NAD] subunit, mitochondrial OS=Mus musculus (Mouse) OX=10090 GN=Idh3b PE=1 SV=1	2	13	13	13	7	7	8	7	4	5	6	5	5	0	0	0	7	7	8	7	4	5	6	5	5	0	0	0	7	7	8	7	4	5	6	5	5	0	0	0	40.1	40.1
Q91VB8;P01942;A7M7S6;P06467	Q91VB8;P01942	8;6;1;1	8;6;1;1	6;4;0;0	Hemoglobin subunit alpha	haemaglobin alpha 2;Hba	tr|Q91VB8|Q91VB8_MOUSE Isoform of P01942, GLOBIN domain-containing protein OS=Mus musculus (Mouse) OX=10090 GN=Hba-a1 PE=1 SV=1;sp|P01942|HBA_MOUSE Hemoglobin subunit alpha OS=Mus musculus (Mouse) OX=10090 GN=Hba PE=1 SV=2	4	8	8	6	2	7	4	5	5	6	2	2	7	0	0	0	2	7	4	5	5	6	2	2	7	0	0	0	2	6	3	4	5	5	2	2	6	0	0	0	64.1	64.1
Q91VD9;A0A087WQ77	Q91VD9	9;1	9;1	9;1	NADH-ubiquinone oxidoreductase 75 kDa subunit, mitochondrial	Ndufs1	sp|Q91VD9|NDUS1_MOUSE NADH-ubiquinone oxidoreductase 75 kDa subunit, mitochondrial OS=Mus musculus (Mouse) OX=10090 GN=Ndufs1 PE=1 SV=2	2	9	9	9	3	5	7	2	5	3	4	0	2	0	0	0	3	5	7	2	5	3	4	0	2	0	0	0	3	5	7	2	5	3	4	0	2	0	0	0	16.4	16.4
Q91VR5;A0A1Y7VM48	Q91VR5	7;2	7;2	7;2	ATP-dependent RNA helicase DDX1	Ddx1	sp|Q91VR5|DDX1_MOUSE ATP-dependent RNA helicase DDX1 OS=Mus musculus (Mouse) OX=10090 GN=Ddx1 PE=1 SV=1	2	7	7	7	1	2	3	0	2	1	1	2	1	0	0	0	1	2	3	0	2	1	1	2	1	0	0	0	1	2	3	0	2	1	1	2	1	0	0	0	14.1	14.1
Q91VW5;A0A1D5RME8;A0A1D5RLV4;A0A1D5RLC6;A0A1D5RM19;A0A1D5RLH4	Q91VW5	23;11;11;4;2;1	23;11;11;4;2;1	23;11;11;4;2;1	Golgin subfamily A member 4	Golga4	sp|Q91VW5|GOGA4_MOUSE Golgin subfamily A member 4 OS=Mus musculus (Mouse) OX=10090 GN=Golga4 PE=1 SV=2	6	23	23	23	0	0	0	11	16	9	0	0	0	0	0	0	0	0	0	11	16	9	0	0	0	0	0	0	0	0	0	11	16	9	0	0	0	0	0	0	11.2	11.2
Q91W96;A0A0G2JF77	Q91W96	4;1	4;1	4;1	Anaphase-promoting complex subunit 4	Anapc4	sp|Q91W96|APC4_MOUSE Anaphase-promoting complex subunit 4 OS=Mus musculus (Mouse) OX=10090 GN=Anapc4 PE=1 SV=1	2	4	4	4	0	0	0	3	1	0	0	0	0	0	0	0	0	0	0	3	1	0	0	0	0	0	0	0	0	0	0	3	1	0	0	0	0	0	0	0	5.8	5.8
Q91WS0	Q91WS0	1	1	1	CDGSH iron-sulfur domain-containing protein 1	Cisd1	sp|Q91WS0|CISD1_MOUSE CDGSH iron-sulfur domain-containing protein 1 OS=Mus musculus (Mouse) OX=10090 GN=Cisd1 PE=1 SV=1	1	1	1	1	1	0	0	0	0	0	0	0	0	0	0	0	1	0	0	0	0	0	0	0	0	0	0	0	1	0	0	0	0	0	0	0	0	0	0	0	8.3	8.3
Q91YS8;Q8BW96-2;Q8BW96-3;Q8BW96;D3Z368	Q91YS8;Q8BW96-2;Q8BW96-3;Q8BW96	3;2;2;2;1	3;2;2;2;1	3;2;2;2;1	Calcium/calmodulin-dependent protein kinase type 1;Calcium/calmodulin-dependent protein kinase type 1D	Camk1;Camk1d	sp|Q91YS8|KCC1A_MOUSE Calcium/calmodulin-dependent protein kinase type 1 OS=Mus musculus (Mouse) OX=10090 GN=Camk1 PE=1 SV=1;sp|Q8BW96-2|KCC1D-2_MOUSE Isoform of Q8BW96, Isoform 2 of Calcium/calmodulin-dependent protein kinase type 1D OS=Mus musculus (Mous	5	3	3	3	3	2	2	0	0	0	0	0	0	0	0	0	3	2	2	0	0	0	0	0	0	0	0	0	3	2	2	0	0	0	0	0	0	0	0	0	7.2	7.2
Q91Z67;A0A087WNM1;A0A087WSQ1;A0A087WS59;A0A087WRV4;A0A087WS73;A0A087WNR5;D3YZW1;Q91Z69	Q91Z67;A0A087WNM1;A0A087WSQ1	39;30;22;13;5;5;3;2;2	39;30;22;13;5;5;3;2;2	39;30;22;13;5;5;3;2;2	SLIT-ROBO Rho GTPase-activating protein 2	Srgap2	sp|Q91Z67|SRGP2_MOUSE SLIT-ROBO Rho GTPase-activating protein 2 OS=Mus musculus (Mouse) OX=10090 GN=Srgap2 PE=1 SV=2;tr|A0A087WNM1|A0A087WNM1_MOUSE Isoform of Q91Z67, SLIT-ROBO Rho GTPase-activating protein 2 OS=Mus musculus (Mouse) OX=10090 GN=Srgap2 PE=1	9	39	39	39	1	0	0	33	36	34	0	1	0	0	0	0	1	0	0	33	36	34	0	1	0	0	0	0	1	0	0	33	36	34	0	1	0	0	0	0	40.6	40.6
Q91ZZ3	Q91ZZ3	5	3	3	Beta-synuclein	Sncb	sp|Q91ZZ3|SYUB_MOUSE Beta-synuclein OS=Mus musculus (Mouse) OX=10090 GN=Sncb PE=1 SV=1	1	5	3	3	5	5	5	3	5	4	4	3	4	0	0	0	3	3	3	1	3	2	2	1	3	0	0	0	3	3	3	1	3	2	2	1	3	0	0	0	44.4	30.8
Q920I9;Q920I9-2;A0A494B9P4;Q8C711	Q920I9;Q920I9-2	4;3;1;1	4;3;1;1	4;3;1;1	WD repeat-containing protein 7	Wdr7	sp|Q920I9|WDR7_MOUSE WD repeat-containing protein 7 OS=Mus musculus (Mouse) OX=10090 GN=Wdr7 PE=1 SV=3;sp|Q920I9-2|WDR7-2_MOUSE Isoform of Q920I9, Isoform 2 of WD repeat-containing protein 7 OS=Mus musculus (Mouse) OX=10090 GN=Wdr7 PE=1 SV=3	4	4	4	4	0	0	2	0	1	1	0	0	1	0	0	0	0	0	2	0	1	1	0	0	1	0	0	0	0	0	2	0	1	1	0	0	1	0	0	0	3	3
Q921M3-2;Q921M3	Q921M3-2;Q921M3	2;2	2;2	2;2	Splicing factor 3B subunit 3	Sf3b3	sp|Q921M3-2|SF3B3-2_MOUSE Isoform of Q921M3, Isoform 2 of Splicing factor 3B subunit 3 OS=Mus musculus (Mouse) OX=10090 GN=Sf3b3 PE=1 SV=1;sp|Q921M3|SF3B3_MOUSE Splicing factor 3B subunit 3 OS=Mus musculus (Mouse) OX=10090 GN=Sf3b3 PE=1 SV=1	2	2	2	2	0	1	0	1	0	1	0	1	1	0	0	0	0	1	0	1	0	1	0	1	1	0	0	0	0	1	0	1	0	1	0	1	1	0	0	0	2	2
Q922B2;Q8BJY7	Q922B2	4;1	4;1	4;1	Aspartate--tRNA ligase, cytoplasmic	Dars	sp|Q922B2|SYDC_MOUSE Aspartate--tRNA ligase, cytoplasmic OS=Mus musculus (Mouse) OX=10090 GN=Dars PE=1 SV=2	2	4	4	4	0	1	1	1	0	1	0	0	0	0	0	0	0	1	1	1	0	1	0	0	0	0	0	0	0	1	1	1	0	1	0	0	0	0	0	0	9	9
Q922F4	Q922F4	13	2	2	Tubulin beta-6 chain	Tubb6	sp|Q922F4|TBB6_MOUSE Tubulin beta-6 chain OS=Mus musculus (Mouse) OX=10090 GN=Tubb6 PE=1 SV=1	1	13	2	2	12	13	10	10	10	11	11	11	11	0	0	0	1	2	0	0	0	1	0	0	0	0	0	0	1	2	0	0	0	1	0	0	0	0	0	0	29.1	4
Q922Q4;A2ABZ2;Q922W5	Q922Q4	4;1;1	4;1;1	4;1;1	Pyrroline-5-carboxylate reductase 2	Pycr2	sp|Q922Q4|P5CR2_MOUSE Pyrroline-5-carboxylate reductase 2 OS=Mus musculus (Mouse) OX=10090 GN=Pycr2 PE=1 SV=1	3	4	4	4	0	0	0	3	3	3	0	0	0	0	0	0	0	0	0	3	3	3	0	0	0	0	0	0	0	0	0	3	3	3	0	0	0	0	0	0	14.4	14.4
Q925I1-2;Q925I1;H3BK90	Q925I1-2;Q925I1;H3BK90	2;2;1	2;2;1	2;2;1	ATPase family AAA domain-containing protein 3	Atad3;Atad3a	sp|Q925I1-2|ATAD3-2_MOUSE Isoform of Q925I1, Isoform 2 of ATPase family AAA domain-containing protein 3 OS=Mus musculus (Mouse) OX=10090 GN=Atad3 PE=1 SV=1;sp|Q925I1|ATAD3_MOUSE ATPase family AAA domain-containing protein 3 OS=Mus musculus (Mouse) OX=10090	3	2	2	2	0	1	2	0	0	0	0	1	0	0	0	0	0	1	2	0	0	0	0	1	0	0	0	0	0	1	2	0	0	0	0	1	0	0	0	0	3.9	3.9
Q99JB2;A2AG39;F6WI02;A2AG41	Q99JB2;A2AG39;F6WI02	10;7;7;4	10;7;7;4	10;7;7;4	Stomatin-like protein 2, mitochondrial	Stoml2	sp|Q99JB2|STML2_MOUSE Stomatin-like protein 2, mitochondrial OS=Mus musculus (Mouse) OX=10090 GN=Stoml2 PE=1 SV=1;tr|A2AG39|A2AG39_MOUSE Isoform of Q99JB2, PHB domain-containing protein (Fragment) OS=Mus musculus (Mouse) OX=10090 GN=Stoml2 PE=1 SV=1;tr|F6W	4	10	10	10	0	0	0	8	9	6	0	0	0	0	0	0	0	0	0	8	9	6	0	0	0	0	0	0	0	0	0	8	9	6	0	0	0	0	0	0	44.2	44.2
Q99JP6-2;Q99JP6;J3QQ00;Q501M9;A0A140LHR9;D3Z6A8;Q3UVL6;D3Z6A7;D3Z6A9;A0A140LJ06;E9Q4F9;Q9Z2Y3-5;Q9Z2Y3-4;Q9QWW1-2;Q9Z2Y3-3;Q9QWW1;Q9Z2Y3;Q9Z2Y3-2	Q99JP6-2;Q99JP6	14;13;4;4;1;1;1;1;1;1;1;1;1;1;1;1;1;1	14;13;4;4;1;1;1;1;1;1;1;1;1;1;1;1;1;1	14;13;4;4;1;1;1;1;1;1;1;1;1;1;1;1;1;1	Homer protein homolog 3	Homer3	sp|Q99JP6-2|HOME3-2_MOUSE Isoform of Q99JP6, Isoform 2 of Homer protein homolog 3 OS=Mus musculus (Mouse) OX=10090 GN=Homer3 PE=1 SV=2;sp|Q99JP6|HOME3_MOUSE Homer protein homolog 3 OS=Mus musculus (Mouse) OX=10090 GN=Homer3 PE=1 SV=2	18	14	14	14	2	2	6	5	5	12	2	1	2	0	0	0	2	2	6	5	5	12	2	1	2	0	0	0	2	2	6	5	5	12	2	1	2	0	0	0	46.8	46.8
Q99JY0;D3YXU1	Q99JY0;D3YXU1	4;2	4;2	4;2	Trifunctional enzyme subunit beta, mitochondrial;3-ketoacyl-CoA thiolase	Hadhb	sp|Q99JY0|ECHB_MOUSE Trifunctional enzyme subunit beta, mitochondrial OS=Mus musculus (Mouse) OX=10090 GN=Hadhb PE=1 SV=1;tr|D3YXU1|D3YXU1_MOUSE Isoform of Q99JY0, Trifunctional enzyme subunit beta, mitochondrial (Fragment) OS=Mus musculus (Mouse) OX=10090	2	4	4	4	0	0	0	3	1	1	0	0	0	0	0	0	0	0	0	3	1	1	0	0	0	0	0	0	0	0	0	3	1	1	0	0	0	0	0	0	9.1	9.1
Q99JY9	Q99JY9	2	2	2	Actin-related protein 3	Actr3	sp|Q99JY9|ARP3_MOUSE Actin-related protein 3 OS=Mus musculus (Mouse) OX=10090 GN=Actr3 PE=1 SV=3	1	2	2	2	0	0	0	0	0	1	1	0	0	0	0	0	0	0	0	0	0	1	1	0	0	0	0	0	0	0	0	0	0	1	1	0	0	0	0	0	5	5
Q99JZ4;P36536;A0A1W2P720;A0A1W2P869;A0A1W2P6N3	Q99JZ4;P36536	9;6;3;3;3	9;6;3;3;3	4;3;0;0;0	GTP-binding protein SAR1a	Sar1a	tr|Q99JZ4|Q99JZ4_MOUSE Isoform of P36536, GTP-binding protein SAR1a OS=Mus musculus (Mouse) OX=10090 GN=Sar1a PE=1 SV=1;sp|P36536|SAR1A_MOUSE GTP-binding protein SAR1a OS=Mus musculus (Mouse) OX=10090 GN=Sar1a PE=1 SV=1	5	9	9	4	4	5	4	6	5	6	4	5	7	0	0	0	4	5	4	6	5	6	4	5	7	0	0	0	3	3	3	3	4	4	3	3	4	0	0	0	38.9	38.9
Q99K48;Q99K48-2;B1AXT0	Q99K48;Q99K48-2	5;3;1	4;2;1	4;2;1	Non-POU domain-containing octamer-binding protein	Nono	sp|Q99K48|NONO_MOUSE Non-POU domain-containing octamer-binding protein OS=Mus musculus (Mouse) OX=10090 GN=Nono PE=1 SV=3;sp|Q99K48-2|NONO-2_MOUSE Isoform of Q99K48, Isoform 2 of Non-POU domain-containing octamer-binding protein OS=Mus musculus (Mouse) OX=	3	5	4	4	0	2	4	3	1	2	0	0	0	0	0	0	0	1	3	2	0	1	0	0	0	0	0	0	0	1	3	2	0	1	0	0	0	0	0	0	11.8	10.1
Q99KI0;A0A2R8VJW0;A0A2R8W744	Q99KI0	12;1;1	12;1;1	12;1;1	Aconitate hydratase, mitochondrial	Aco2	sp|Q99KI0|ACON_MOUSE Aconitate hydratase, mitochondrial OS=Mus musculus (Mouse) OX=10090 GN=Aco2 PE=1 SV=1	3	12	12	12	3	2	2	4	2	3	2	1	10	0	0	0	3	2	2	4	2	3	2	1	10	0	0	0	3	2	2	4	2	3	2	1	10	0	0	0	21.9	21.9
Q99KJ8	Q99KJ8	6	6	6	Dynactin subunit 2	Dctn2	sp|Q99KJ8|DCTN2_MOUSE Dynactin subunit 2 OS=Mus musculus (Mouse) OX=10090 GN=Dctn2 PE=1 SV=3	1	6	6	6	2	3	3	3	2	3	1	0	0	0	0	0	2	3	3	3	2	3	1	0	0	0	0	0	2	3	3	3	2	3	1	0	0	0	0	0	22.9	22.9
Q99KX1	Q99KX1	2	2	2	Myeloid leukemia factor 2	Mlf2	sp|Q99KX1|MLF2_MOUSE Myeloid leukemia factor 2 OS=Mus musculus (Mouse) OX=10090 GN=Mlf2 PE=1 SV=1	1	2	2	2	2	0	1	0	0	1	1	1	0	0	0	0	2	0	1	0	0	1	1	1	0	0	0	0	2	0	1	0	0	1	1	1	0	0	0	0	8.5	8.5
Q99L04	Q99L04	2	2	2	Dehydrogenase/reductase SDR family member 1	Dhrs1	sp|Q99L04|DHRS1_MOUSE Dehydrogenase/reductase SDR family member 1 OS=Mus musculus (Mouse) OX=10090 GN=Dhrs1 PE=1 SV=1	1	2	2	2	0	0	0	1	0	1	0	0	0	0	0	0	0	0	0	1	0	1	0	0	0	0	0	0	0	0	0	1	0	1	0	0	0	0	0	0	9.3	9.3
Q99LC3;A0A087WR38	Q99LC3	4;1	4;1	4;1	NADH dehydrogenase [ubiquinone] 1 alpha subcomplex subunit 10, mitochondrial	Ndufa10	sp|Q99LC3|NDUAA_MOUSE NADH dehydrogenase [ubiquinone] 1 alpha subcomplex subunit 10, mitochondrial OS=Mus musculus (Mouse) OX=10090 GN=Ndufa10 PE=1 SV=1	2	4	4	4	1	1	1	0	0	0	0	0	1	0	0	0	1	1	1	0	0	0	0	0	1	0	0	0	1	1	1	0	0	0	0	0	1	0	0	0	14.4	14.4
Q99LF4	Q99LF4	2	2	2	tRNA-splicing ligase RtcB homolog	Rtcb	sp|Q99LF4|RTCB_MOUSE RNA-splicing ligase RtcB homolog OS=Mus musculus (Mouse) OX=10090 GN=Rtcb PE=1 SV=1	1	2	2	2	1	0	1	0	0	1	0	0	0	0	0	0	1	0	1	0	0	1	0	0	0	0	0	0	1	0	1	0	0	1	0	0	0	0	0	0	4.4	4.4
Q99P72-3;Q99P72	Q99P72-3;Q99P72	3;3	3;3	2;2	Reticulon-4	Rtn4	sp|Q99P72-3|RTN4-3_MOUSE Isoform of Q99P72, Isoform D of Reticulon-4 OS=Mus musculus (Mouse) OX=10090 GN=Rtn4 PE=1 SV=2;sp|Q99P72|RTN4_MOUSE Reticulon-4 OS=Mus musculus (Mouse) OX=10090 GN=Rtn4 PE=1 SV=2	2	3	3	2	0	1	0	0	0	1	0	0	1	0	0	0	0	1	0	0	0	1	0	0	1	0	0	0	0	1	0	0	0	1	0	0	0	0	0	0	3.4	3.4
Q99PU5	Q99PU5	5	5	5	Long-chain-fatty-acid--CoA ligase ACSBG1	Acsbg1	sp|Q99PU5|ACBG1_MOUSE Long-chain-fatty-acid--CoA ligase ACSBG1 OS=Mus musculus (Mouse) OX=10090 GN=Acsbg1 PE=1 SV=1	1	5	5	5	1	3	2	1	1	0	0	0	0	0	0	0	1	3	2	1	1	0	0	0	0	0	0	0	1	3	2	1	1	0	0	0	0	0	0	0	7.8	7.8
Q9CPN9	Q9CPN9	1	1	1		2210010C04Rik	tr|Q9CPN9|Q9CPN9_MOUSE Peptidase S1 domain-containing protein OS=Mus musculus (Mouse) OX=10090 GN=2210010C04Rik PE=1 SV=1	1	1	1	1	1	1	1	1	1	1	1	1	1	0	0	0	1	1	1	1	1	1	1	1	1	0	0	0	1	1	1	1	1	1	1	1	1	0	0	0	4.9	4.9
Q9CPU4	Q9CPU4	1	1	1	Microsomal glutathione S-transferase 3	Mgst3	sp|Q9CPU4|MGST3_MOUSE Microsomal glutathione S-transferase 3 OS=Mus musculus (Mouse) OX=10090 GN=Mgst3 PE=1 SV=1	1	1	1	1	0	0	0	0	0	1	0	0	0	0	0	0	0	0	0	0	0	1	0	0	0	0	0	0	0	0	0	0	0	1	0	0	0	0	0	0	8.5	8.5
Q9CQ19	Q9CQ19	5	1	1	Myosin regulatory light polypeptide 9	Myl9	sp|Q9CQ19|MYL9_MOUSE Myosin regulatory light polypeptide 9 OS=Mus musculus (Mouse) OX=10090 GN=Myl9 PE=1 SV=3	1	5	1	1	0	1	1	2	3	5	0	0	1	0	0	0	0	0	0	0	0	1	0	0	0	0	0	0	0	0	0	0	0	1	0	0	0	0	0	0	33.7	5.8
Q9CQ28-3;Q9CQ28;Q9CQ28-2	Q9CQ28-3;Q9CQ28;Q9CQ28-2	1;1;1	1;1;1	1;1;1	Diphthine--ammonia ligase	Dph6	sp|Q9CQ28-3|DPH6-3_MOUSE Isoform of Q9CQ28, Isoform 3 of Diphthine--ammonia ligase OS=Mus musculus (Mouse) OX=10090 GN=Dph6 PE=1 SV=1;sp|Q9CQ28|DPH6_MOUSE Diphthine--ammonia ligase OS=Mus musculus (Mouse) OX=10090 GN=Dph6 PE=1 SV=1;sp|Q9CQ28-2|DPH6-2_MOUSE	3	1	1	1	0	0	0	0	0	0	0	1	0	0	0	0	0	0	0	0	0	0	0	1	0	0	0	0	0	0	0	0	0	0	0	1	0	0	0	0	4.9	4.9
Q9CQ62	Q9CQ62	4	4	4	2,4-dienoyl-CoA reductase, mitochondrial	Decr1	sp|Q9CQ62|DECR_MOUSE 2,4-dienoyl-CoA reductase, mitochondrial OS=Mus musculus (Mouse) OX=10090 GN=Decr1 PE=1 SV=1	1	4	4	4	3	0	1	2	1	3	0	1	0	0	0	0	3	0	1	2	1	3	0	1	0	0	0	0	3	0	1	2	1	3	0	1	0	0	0	0	16.1	16.1
Q9CQA3	Q9CQA3	3	3	3	Succinate dehydrogenase [ubiquinone] iron-sulfur subunit, mitochondrial	Sdhb	sp|Q9CQA3|SDHB_MOUSE Succinate dehydrogenase [ubiquinone] iron-sulfur subunit, mitochondrial OS=Mus musculus (Mouse) OX=10090 GN=Sdhb PE=1 SV=1	1	3	3	3	0	0	0	0	1	0	1	0	2	0	0	0	0	0	0	0	1	0	1	0	2	0	0	0	0	0	0	0	1	0	1	0	2	0	0	0	10.3	10.3
Q9CQC9	Q9CQC9	8	3	3	GTP-binding protein SAR1b	Sar1b	sp|Q9CQC9|SAR1B_MOUSE GTP-binding protein SAR1b OS=Mus musculus (Mouse) OX=10090 GN=Sar1b PE=1 SV=1	1	8	3	3	3	3	1	5	3	5	4	3	5	0	0	0	2	1	0	2	2	3	3	1	2	0	0	0	2	1	0	2	2	3	3	1	2	0	0	0	38.9	23.2
Q9CQD1;A2A5F5;Q8C266;P61021;P35278;A2A5F6	Q9CQD1;A2A5F5;Q8C266;P61021;P35278	3;2;2;2;2;1	3;2;2;2;2;1	3;2;2;2;2;1	Ras-related protein Rab-5A;Ras-related protein Rab-5B;Ras-related protein Rab-5C	Rab5a;Rab5c;Rab5b	sp|Q9CQD1|RAB5A_MOUSE Ras-related protein Rab-5A OS=Mus musculus (Mouse) OX=10090 GN=Rab5a PE=1 SV=1;tr|A2A5F5|A2A5F5_MOUSE Isoform of P35278, Ras-related protein Rab-5C (Fragment) OS=Mus musculus (Mouse) OX=10090 GN=Rab5c PE=1 SV=1;tr|Q8C266|Q8C266_MOUSE	6	3	3	3	3	2	2	3	1	1	2	2	3	0	0	0	3	2	2	3	1	1	2	2	3	0	0	0	3	2	2	3	1	1	2	2	3	0	0	0	15.8	15.8
Q9CQE8	Q9CQE8	2	2	2	UPF0568 protein C14orf166 homolog		sp|Q9CQE8|RTRAF_MOUSE RNA transcription, translation and transport factor protein OS=Mus musculus (Mouse) OX=10090 GN=RTRAF PE=1 SV=1	1	2	2	2	0	0	0	0	0	2	0	0	0	0	0	0	0	0	0	0	0	2	0	0	0	0	0	0	0	0	0	0	0	2	0	0	0	0	0	0	11.9	11.9
Q9CQQ7;A0A0G2JGX3	Q9CQQ7;A0A0G2JGX3	8;6	8;6	8;6	ATP synthase F(0) complex subunit B1, mitochondrial	Atp5f1	sp|Q9CQQ7|AT5F1_MOUSE ATP synthase F(0) complex subunit B1, mitochondrial OS=Mus musculus (Mouse) OX=10090 GN=Atp5pb PE=1 SV=1;tr|A0A0G2JGX3|A0A0G2JGX3_MOUSE Isoform of Q9CQQ7, ATP synthase F(0) complex subunit B1, mitochondrial (Fragment) OS=Mus musculus	2	8	8	8	7	2	4	4	5	5	3	2	6	0	0	0	7	2	4	4	5	5	3	2	6	0	0	0	7	2	4	4	5	5	3	2	6	0	0	0	30.1	30.1
Q9CQR4	Q9CQR4	6	6	6	Acyl-coenzyme A thioesterase 13;Acyl-coenzyme A thioesterase 13, N-terminally processed	Acot13	sp|Q9CQR4|ACO13_MOUSE Acyl-coenzyme A thioesterase 13 OS=Mus musculus (Mouse) OX=10090 GN=Acot13 PE=1 SV=1	1	6	6	6	5	6	6	5	5	4	5	5	5	0	0	0	5	6	6	5	5	4	5	5	5	0	0	0	5	6	6	5	5	4	5	5	5	0	0	0	49.3	49.3
Q9CQV8-2;Q9CQV8;A2A5N1	Q9CQV8-2;Q9CQV8;A2A5N1	9;9;6	5;5;4	4;4;3	14-3-3 protein beta/alpha;14-3-3 protein beta/alpha, N-terminally processed	Ywhab	sp|Q9CQV8-2|1433B-2_MOUSE Isoform of Q9CQV8, Isoform Short of 14-3-3 protein beta/alpha OS=Mus musculus (Mouse) OX=10090 GN=Ywhab PE=1 SV=3;sp|Q9CQV8|1433B_MOUSE 14-3-3 protein beta/alpha OS=Mus musculus (Mouse) OX=10090 GN=Ywhab PE=1 SV=3;tr|A2A5N1|A2A5N1	3	9	5	4	4	5	4	8	6	5	2	2	5	0	0	0	1	1	2	4	3	2	1	1	1	0	0	0	1	1	1	3	3	2	1	1	1	0	0	0	40.6	26.6
Q9CR35	Q9CR35	1	1	1	Chymotrypsinogen B;Chymotrypsin B chain A;Chymotrypsin B chain B;Chymotrypsin B chain C	Ctrb1	sp|Q9CR35|CTRB1_MOUSE Chymotrypsinogen B OS=Mus musculus (Mouse) OX=10090 GN=Ctrb1 PE=1 SV=1	1	1	1	1	1	1	1	0	0	0	0	0	0	0	0	0	1	1	1	0	0	0	0	0	0	0	0	0	1	1	1	0	0	0	0	0	0	0	0	0	5.7	5.7
Q9CR62;Q5SX46;Q5SX48	Q9CR62;Q5SX46	14;10;5	14;10;5	14;10;5	Mitochondrial 2-oxoglutarate/malate carrier protein	Slc25a11	sp|Q9CR62|M2OM_MOUSE Mitochondrial 2-oxoglutarate/malate carrier protein OS=Mus musculus (Mouse) OX=10090 GN=Slc25a11 PE=1 SV=3;tr|Q5SX46|Q5SX46_MOUSE Isoform of Q9CR62, Mitochondrial 2-oxoglutarate/malate carrier protein (Fragment) OS=Mus musculus (Mouse)	3	14	14	14	11	10	12	10	7	10	8	8	9	0	0	0	11	10	12	10	7	10	8	8	9	0	0	0	11	10	12	10	7	10	8	8	9	0	0	0	50	50
Q9CRB4	Q9CRB4	1	1	1		1700029F12Rik	tr|Q9CRB4|Q9CRB4_MOUSE RIKEN cDNA 1700029F12 gene OS=Mus musculus (Mouse) OX=10090 GN=1700029F12Rik PE=2 SV=1	1	1	1	1	0	1	0	0	0	0	0	0	0	0	0	0	0	1	0	0	0	0	0	0	0	0	0	0	0	1	0	0	0	0	0	0	0	0	0	0	12.2	12.2
Q9CTN8;A0A0G2JEN1	Q9CTN8;A0A0G2JEN1	6;3	6;3	2;1	Lipoma HMGIC fusion partner-like 3 protein	Lhfpl3	sp|Q9CTN8|LHPL3_MOUSE LHFPL tetraspan subfamily member 3 protein OS=Mus musculus (Mouse) OX=10090 GN=Lhfpl3 PE=2 SV=2;tr|A0A0G2JEN1|A0A0G2JEN1_MOUSE Isoform of Q9CTN8, LHFPL tetraspan subfamily member 3 protein OS=Mus musculus (Mouse) OX=10090 GN=Lhfpl3 PE	2	6	6	2	5	6	5	0	0	0	0	0	0	0	0	0	5	6	5	0	0	0	0	0	0	0	0	0	2	2	1	0	0	0	0	0	0	0	0	0	24.8	24.8
Q9CWF2	Q9CWF2	21	1	1	Tubulin beta-2B chain	Tubb2b	sp|Q9CWF2|TBB2B_MOUSE Tubulin beta-2B chain OS=Mus musculus (Mouse) OX=10090 GN=Tubb2b PE=1 SV=1	1	21	1	1	20	20	19	19	17	17	19	19	19	0	0	0	1	1	1	1	1	1	1	1	1	0	0	0	1	1	1	1	1	1	1	1	1	0	0	0	53	2.7
Q9CX86	Q9CX86	1	1	1	Heterogeneous nuclear ribonucleoprotein A0	Hnrnpa0	sp|Q9CX86|ROA0_MOUSE Heterogeneous nuclear ribonucleoprotein A0 OS=Mus musculus (Mouse) OX=10090 GN=Hnrnpa0 PE=1 SV=1	1	1	1	1	0	0	0	0	0	1	0	0	0	0	0	0	0	0	0	0	0	1	0	0	0	0	0	0	0	0	0	0	0	1	0	0	0	0	0	0	5.2	5.2
Q9CXY6	Q9CXY6	2	2	2	Interleukin enhancer-binding factor 2	Ilf2	sp|Q9CXY6|ILF2_MOUSE Interleukin enhancer-binding factor 2 OS=Mus musculus (Mouse) OX=10090 GN=Ilf2 PE=1 SV=1	1	2	2	2	0	0	0	0	0	2	0	0	0	0	0	0	0	0	0	0	0	2	0	0	0	0	0	0	0	0	0	0	0	2	0	0	0	0	0	0	6.2	6.2
Q9CYT6;D3YTR7;A0A286YCS6	Q9CYT6;D3YTR7;A0A286YCS6	5;4;4	4;3;3	4;3;3	Adenylyl cyclase-associated protein 2;Adenylyl cyclase-associated protein	Cap2	sp|Q9CYT6|CAP2_MOUSE Adenylyl cyclase-associated protein 2 OS=Mus musculus (Mouse) OX=10090 GN=Cap2 PE=1 SV=1;tr|D3YTR7|D3YTR7_MOUSE Isoform of Q9CYT6, Adenylyl cyclase-associated protein OS=Mus musculus (Mouse) OX=10090 GN=Cap2 PE=1 SV=1;tr|A0A286YCS6|A0A	3	5	4	4	0	0	0	4	3	1	0	0	0	0	0	0	0	0	0	3	3	0	0	0	0	0	0	0	0	0	0	3	3	0	0	0	0	0	0	0	13	11.3
Q9CZ13;Q9CXT8	Q9CZ13	3;1	3;1	3;1	Cytochrome b-c1 complex subunit 1, mitochondrial	Uqcrc1	sp|Q9CZ13|QCR1_MOUSE Cytochrome b-c1 complex subunit 1, mitochondrial OS=Mus musculus (Mouse) OX=10090 GN=Uqcrc1 PE=1 SV=2	2	3	3	3	0	0	0	0	2	0	1	0	2	0	0	0	0	0	0	0	2	0	1	0	2	0	0	0	0	0	0	0	2	0	1	0	2	0	0	0	5.4	5.4
Q9CZU6;Q80X68	Q9CZU6	3;1	3;1	3;1	Citrate synthase, mitochondrial	Cs	sp|Q9CZU6|CISY_MOUSE Citrate synthase, mitochondrial OS=Mus musculus (Mouse) OX=10090 GN=Cs PE=1 SV=1	2	3	3	3	1	0	0	0	2	1	0	0	2	0	0	0	1	0	0	0	2	1	0	0	2	0	0	0	1	0	0	0	2	1	0	0	2	0	0	0	7.1	7.1
Q9D051	Q9D051	9	9	9	Pyruvate dehydrogenase E1 component subunit beta, mitochondrial	Pdhb	sp|Q9D051|ODPB_MOUSE Pyruvate dehydrogenase E1 component subunit beta, mitochondrial OS=Mus musculus (Mouse) OX=10090 GN=Pdhb PE=1 SV=1	1	9	9	9	2	3	2	3	7	3	3	1	4	0	0	0	2	3	2	3	7	3	3	1	4	0	0	0	2	3	2	3	7	3	3	1	4	0	0	0	29.5	29.5
Q9D1G1;A0A494B945	Q9D1G1;A0A494B945	5;4	1;1	1;1	Ras-related protein Rab-1B	Rab1b	sp|Q9D1G1|RAB1B_MOUSE Ras-related protein Rab-1B OS=Mus musculus (Mouse) OX=10090 GN=Rab1b PE=1 SV=1;tr|A0A494B945|A0A494B945_MOUSE Isoform of Q9D1G1, Ras-related protein Rab-1B (Fragment) OS=Mus musculus (Mouse) OX=10090 GN=Rab1b PE=1 SV=1	2	5	1	1	4	3	1	2	0	0	1	0	1	0	0	0	1	0	0	0	0	0	0	0	0	0	0	0	1	0	0	0	0	0	0	0	0	0	0	0	26.4	8
Q9D1H6	Q9D1H6	2	2	2	NADH dehydrogenase [ubiquinone] 1 alpha subcomplex assembly factor 4	Ndufaf4	sp|Q9D1H6|NDUF4_MOUSE NADH dehydrogenase [ubiquinone] 1 alpha subcomplex assembly factor 4 OS=Mus musculus (Mouse) OX=10090 GN=Ndufaf4 PE=1 SV=1	1	2	2	2	0	0	0	1	2	1	0	0	0	0	0	0	0	0	0	1	2	1	0	0	0	0	0	0	0	0	0	1	2	1	0	0	0	0	0	0	13.9	13.9
Q9D2G2;Q9D2G2-2	Q9D2G2;Q9D2G2-2	7;6	7;6	7;6	Dihydrolipoyllysine-residue succinyltransferase component of 2-oxoglutarate dehydrogenase complex, mitochondrial	Dlst	sp|Q9D2G2|ODO2_MOUSE Dihydrolipoyllysine-residue succinyltransferase component of 2-oxoglutarate dehydrogenase complex, mitochondrial OS=Mus musculus (Mouse) OX=10090 GN=Dlst PE=1 SV=1;sp|Q9D2G2-2|ODO2-2_MOUSE Isoform of Q9D2G2, Isoform 2 of Dihydrolipoyll	2	7	7	7	3	4	4	3	5	4	2	0	0	0	0	0	3	4	4	3	5	4	2	0	0	0	0	0	3	4	4	3	5	4	2	0	0	0	0	0	16.7	16.7
Q9D328	Q9D328	3	3	3	Transmembrane protein 35	Tmem35	sp|Q9D328|TM35A_MOUSE Transmembrane protein 35A OS=Mus musculus (Mouse) OX=10090 GN=Tmem35a PE=1 SV=1	1	3	3	3	3	3	3	0	1	0	1	2	3	0	0	0	3	3	3	0	1	0	1	2	3	0	0	0	3	3	3	0	1	0	1	2	3	0	0	0	15	15
Q9D6F4;Q3USX9;A0A0G2JDR1	Q9D6F4;Q3USX9	12;11;1	10;9;1	10;9;1	Gamma-aminobutyric acid receptor subunit alpha-4	Gabra4	sp|Q9D6F4|GBRA4_MOUSE Gamma-aminobutyric acid receptor subunit alpha-4 OS=Mus musculus (Mouse) OX=10090 GN=Gabra4 PE=2 SV=1;tr|Q3USX9|Q3USX9_MOUSE Isoform of Q9D6F4, Gamma-aminobutyric acid receptor subunit alpha-4 OS=Mus musculus (Mouse) OX=10090 GN=Gabra	3	12	10	10	11	7	5	1	1	1	2	1	2	0	0	0	10	6	4	0	0	0	0	0	0	0	0	0	10	6	4	0	0	0	0	0	0	0	0	0	30.1	24.1
Q9D6F9	Q9D6F9	20	7	7	Tubulin beta-4A chain	Tubb4a	sp|Q9D6F9|TBB4A_MOUSE Tubulin beta-4A chain OS=Mus musculus (Mouse) OX=10090 GN=Tubb4a PE=1 SV=3	1	20	7	7	20	18	16	18	17	16	17	15	16	0	0	0	7	6	5	5	5	4	6	3	4	0	0	0	7	6	5	5	5	4	6	3	4	0	0	0	54.1	17.1
Q9D6M3;E9PV90;E9PY45;A0A0J9YTY6;E9Q6M6;Q80X52;E9Q579;V9GWS2;A0A0J9YUX4;A0A0J9YUJ4;G3UY41;G3UX09;A0A0J9YVJ3	Q9D6M3;E9PV90;E9PY45;A0A0J9YTY6;E9Q6M6	9;8;8;6;6;4;4;3;3;2;1;1;1	9;8;8;6;6;4;4;3;3;2;1;1;1	6;5;5;4;4;3;3;2;2;2;1;1;1	Mitochondrial glutamate carrier 1	Slc25a22	sp|Q9D6M3|GHC1_MOUSE Mitochondrial glutamate carrier 1 OS=Mus musculus (Mouse) OX=10090 GN=Slc25a22 PE=1 SV=1;tr|E9PV90|E9PV90_MOUSE Isoform of Q9D6M3, Mitochondrial glutamate carrier 1 (Fragment) OS=Mus musculus (Mouse) OX=10090 GN=Slc25a22 PE=1 SV=1;tr|E	13	9	9	6	6	3	6	8	8	7	5	4	4	0	0	0	6	3	6	8	8	7	5	4	4	0	0	0	3	1	3	5	5	4	2	2	1	0	0	0	32.2	32.2
Q9D880	Q9D880	4	4	4	Mitochondrial import inner membrane translocase subunit TIM50	Timm50	sp|Q9D880|TIM50_MOUSE Mitochondrial import inner membrane translocase subunit TIM50 OS=Mus musculus (Mouse) OX=10090 GN=Timm50 PE=1 SV=1	1	4	4	4	2	0	1	0	0	1	0	1	0	0	0	0	2	0	1	0	0	1	0	1	0	0	0	0	2	0	1	0	0	1	0	1	0	0	0	0	13	13
Q9D8N0	Q9D8N0	3	3	3	Elongation factor 1-gamma	Eef1g	sp|Q9D8N0|EF1G_MOUSE Elongation factor 1-gamma OS=Mus musculus (Mouse) OX=10090 GN=Eef1g PE=1 SV=3	1	3	3	3	0	1	1	2	2	2	1	0	1	0	0	0	0	1	1	2	2	2	1	0	1	0	0	0	0	1	1	2	2	2	1	0	1	0	0	0	9.2	9.2
Q9DA44	Q9DA44	1	1	1	TSSK6-activating co-chaperone protein	Tsacc	sp|Q9DA44|TSACC_MOUSE TSSK6-activating co-chaperone protein OS=Mus musculus (Mouse) OX=10090 GN=Tsacc PE=2 SV=1	1	1	1	1	0	0	0	0	1	1	0	0	0	0	0	0	0	0	0	0	1	1	0	0	0	0	0	0	0	0	0	0	1	1	0	0	0	0	0	0	8.1	8.1
Q9DAM7	Q9DAM7	2	2	2	Transmembrane protein 263	Tmem263	sp|Q9DAM7|TM263_MOUSE Transmembrane protein 263 OS=Mus musculus (Mouse) OX=10090 GN=Tmem263 PE=1 SV=1	1	2	2	2	2	2	2	2	1	0	0	0	0	0	0	0	2	2	2	2	1	0	0	0	0	0	0	0	2	2	2	2	1	0	0	0	0	0	0	0	23.5	23.5
Q9DB20;A0A338P7G3;A0A338P776;F7D3P8;F6XVM5	Q9DB20	7;3;3;3;2	7;3;3;3;2	7;3;3;3;2	ATP synthase subunit O, mitochondrial	Atp5o	sp|Q9DB20|ATPO_MOUSE ATP synthase subunit O, mitochondrial OS=Mus musculus (Mouse) OX=10090 GN=Atp5po PE=1 SV=1	5	7	7	7	4	5	4	5	7	6	4	5	5	0	0	0	4	5	4	5	7	6	4	5	5	0	0	0	4	5	4	5	7	6	4	5	5	0	0	0	44.1	44.1
Q9DB41-2;Q9DB41	Q9DB41-2;Q9DB41	5;5	2;2	2;2	Mitochondrial glutamate carrier 2	Slc25a18	sp|Q9DB41-2|GHC2-2_MOUSE Isoform of Q9DB41, Isoform 2 of Mitochondrial glutamate carrier 2 OS=Mus musculus (Mouse) OX=10090 GN=Slc25a18 PE=1 SV=4;sp|Q9DB41|GHC2_MOUSE Mitochondrial glutamate carrier 2 OS=Mus musculus (Mouse) OX=10090 GN=Slc25a18 PE=1 SV=4	2	5	2	2	4	2	3	3	3	4	3	2	3	0	0	0	1	0	0	0	0	1	0	0	0	0	0	0	1	0	0	0	0	1	0	0	0	0	0	0	15.4	6.1
Q9DB72	Q9DB72	2	2	2	BTB/POZ domain-containing protein 17	Btbd17	sp|Q9DB72|BTBDH_MOUSE BTB/POZ domain-containing protein 17 OS=Mus musculus (Mouse) OX=10090 GN=Btbd17 PE=1 SV=1	1	2	2	2	1	1	1	1	1	1	0	1	0	0	0	0	1	1	1	1	1	1	0	1	0	0	0	0	1	1	1	1	1	1	0	1	0	0	0	0	5.6	5.6
Q9DB77;A0A140LI98	Q9DB77	8;2	8;2	8;2	Cytochrome b-c1 complex subunit 2, mitochondrial	Uqcrc2	sp|Q9DB77|QCR2_MOUSE Cytochrome b-c1 complex subunit 2, mitochondrial OS=Mus musculus (Mouse) OX=10090 GN=Uqcrc2 PE=1 SV=1	2	8	8	8	1	2	2	1	4	2	0	0	4	0	0	0	1	2	2	1	4	2	0	0	4	0	0	0	1	2	2	1	4	2	0	0	4	0	0	0	22.3	22.3
Q9DBE8;F6RBY3	Q9DBE8;F6RBY3	10;8	10;8	10;8	Alpha-1,3/1,6-mannosyltransferase ALG2	Alg2	sp|Q9DBE8|ALG2_MOUSE Alpha-1,3/1,6-mannosyltransferase ALG2 OS=Mus musculus (Mouse) OX=10090 GN=Alg2 PE=1 SV=2;tr|F6RBY3|F6RBY3_MOUSE Isoform of Q9DBE8, Glycos_transf_1 domain-containing protein (Fragment) OS=Mus musculus (Mouse) OX=10090 GN=Alg2 PE=1 SV=1	2	10	10	10	0	1	2	1	0	1	7	4	7	0	0	0	0	1	2	1	0	1	7	4	7	0	0	0	0	1	2	1	0	1	7	4	7	0	0	0	32	32
Q9DC70	Q9DC70	3	3	3	NADH dehydrogenase [ubiquinone] iron-sulfur protein 7, mitochondrial	Ndufs7	sp|Q9DC70|NDUS7_MOUSE NADH dehydrogenase [ubiquinone] iron-sulfur protein 7, mitochondrial OS=Mus musculus (Mouse) OX=10090 GN=Ndufs7 PE=1 SV=1	1	3	3	3	0	0	1	1	2	2	0	0	1	0	0	0	0	0	1	1	2	2	0	0	1	0	0	0	0	0	1	1	2	2	0	0	1	0	0	0	12.1	12.1
Q9DCJ5	Q9DCJ5	2	2	2	NADH dehydrogenase [ubiquinone] 1 alpha subcomplex subunit 8	Ndufa8	sp|Q9DCJ5|NDUA8_MOUSE NADH dehydrogenase [ubiquinone] 1 alpha subcomplex subunit 8 OS=Mus musculus (Mouse) OX=10090 GN=Ndufa8 PE=1 SV=3	1	2	2	2	1	0	1	1	0	1	1	1	1	0	0	0	1	0	1	1	0	1	1	1	1	0	0	0	1	0	1	1	0	1	1	1	1	0	0	0	17.4	17.4
Q9DCT2	Q9DCT2	6	6	6	NADH dehydrogenase [ubiquinone] iron-sulfur protein 3, mitochondrial	Ndufs3	sp|Q9DCT2|NDUS3_MOUSE NADH dehydrogenase [ubiquinone] iron-sulfur protein 3, mitochondrial OS=Mus musculus (Mouse) OX=10090 GN=Ndufs3 PE=1 SV=2	1	6	6	6	3	1	2	4	3	6	1	1	2	0	0	0	3	1	2	4	3	6	1	1	2	0	0	0	3	1	2	4	3	6	1	1	2	0	0	0	30	30
Q9DCX2;B1ASE2	Q9DCX2;B1ASE2	6;4	6;4	6;4	ATP synthase subunit d, mitochondrial	Atp5h	sp|Q9DCX2|ATP5H_MOUSE ATP synthase subunit d, mitochondrial OS=Mus musculus (Mouse) OX=10090 GN=Atp5pd PE=1 SV=3;tr|B1ASE2|B1ASE2_MOUSE Isoform of Q9DCX2, ATP synthase, H+-transporting, mitochondrial F0 complex, subunit D (Fragment) OS=Mus musculus (Mouse)	2	6	6	6	2	3	3	2	2	1	1	2	2	0	0	0	2	3	3	2	2	1	1	2	2	0	0	0	2	3	3	2	2	1	1	2	2	0	0	0	50.9	50.9
Q9DCZ1;F6VY18	Q9DCZ1;F6VY18	7;4	7;4	7;4	GMP reductase 1	Gmpr	sp|Q9DCZ1|GMPR1_MOUSE GMP reductase 1 OS=Mus musculus (Mouse) OX=10090 GN=Gmpr PE=1 SV=1;tr|F6VY18|F6VY18_MOUSE Isoform of Q9DCZ1, IMPDH domain-containing protein (Fragment) OS=Mus musculus (Mouse) OX=10090 GN=Gmpr PE=1 SV=1	2	7	7	7	6	5	5	0	0	0	0	0	0	0	0	0	6	5	5	0	0	0	0	0	0	0	0	0	6	5	5	0	0	0	0	0	0	0	0	0	26.7	26.7
Q9DCZ4-2;Q9DCZ4;Q9DCZ4-3	Q9DCZ4-2;Q9DCZ4;Q9DCZ4-3	3;3;3	3;3;3	3;3;3	Apolipoprotein O	Apoo	sp|Q9DCZ4-2|MIC26-2_MOUSE Isoform of Q9DCZ4, Isoform 2 of MICOS complex subunit Mic26 OS=Mus musculus (Mouse) OX=10090 GN=Apoo PE=1 SV=2;sp|Q9DCZ4|MIC26_MOUSE MICOS complex subunit Mic26 OS=Mus musculus (Mouse) OX=10090 GN=Apoo PE=1 SV=2;sp|Q9DCZ4-3|MIC26-	3	3	3	3	2	2	2	2	1	2	1	3	2	0	0	0	2	2	2	2	1	2	1	3	2	0	0	0	2	2	2	2	1	2	1	3	2	0	0	0	22	22
Q9EPL8	Q9EPL8	2	2	2	Importin-7	Ipo7	sp|Q9EPL8|IPO7_MOUSE Importin-7 OS=Mus musculus (Mouse) OX=10090 GN=Ipo7 PE=1 SV=2	1	2	2	2	1	0	2	0	0	0	0	0	0	0	0	0	1	0	2	0	0	0	0	0	0	0	0	0	1	0	2	0	0	0	0	0	0	0	0	0	2	2
Q9EPU4;A0A2R8VK76;A0A2R8VI46	Q9EPU4;A0A2R8VK76	6;5;1	6;5;1	6;5;1	Cleavage and polyadenylation specificity factor subunit 1	Cpsf1	sp|Q9EPU4|CPSF1_MOUSE Cleavage and polyadenylation specificity factor subunit 1 OS=Mus musculus (Mouse) OX=10090 GN=Cpsf1 PE=1 SV=1;tr|A0A2R8VK76|A0A2R8VK76_MOUSE Isoform of Q9EPU4, CPSF_A domain-containing protein OS=Mus musculus (Mouse) OX=10090 GN=Cpsf1	3	6	6	6	5	2	2	0	0	0	0	0	0	0	0	0	5	2	2	0	0	0	0	0	0	0	0	0	5	2	2	0	0	0	0	0	0	0	0	0	5	5
Q9EQ20;A0A1Y7VJ32	Q9EQ20	7;3	7;3	7;3	Methylmalonate-semialdehyde dehydrogenase [acylating], mitochondrial	Aldh6a1	sp|Q9EQ20|MMSA_MOUSE Methylmalonate-semialdehyde dehydrogenase [acylating], mitochondrial OS=Mus musculus (Mouse) OX=10090 GN=Aldh6a1 PE=1 SV=1	2	7	7	7	0	0	0	5	6	6	0	0	0	0	0	0	0	0	0	5	6	6	0	0	0	0	0	0	0	0	0	5	6	6	0	0	0	0	0	0	16.3	16.3
Q9EQU5-2;Q9EQU5;A2BE93;A2BE92;Q9EQU5-3	Q9EQU5-2;Q9EQU5;A2BE93;A2BE92;Q9EQU5-3	8;8;7;6;4	8;8;7;6;4	8;8;7;6;4	Protein SET	Set	sp|Q9EQU5-2|SET-2_MOUSE Isoform of Q9EQU5, Isoform 2 of Protein SET OS=Mus musculus (Mouse) OX=10090 GN=Set PE=1 SV=1;sp|Q9EQU5|SET_MOUSE Protein SET OS=Mus musculus (Mouse) OX=10090 GN=Set PE=1 SV=1;tr|A2BE93|A2BE93_MOUSE Isoform of Q9EQU5, Protein SET (F	5	8	8	8	7	7	6	0	0	0	2	2	1	0	0	0	7	7	6	0	0	0	2	2	1	0	0	0	7	7	6	0	0	0	2	2	1	0	0	0	36.8	36.8
Q9EQZ6-3;Q9EQZ6;A2ASW8;Q9EQZ6-2	Q9EQZ6-3;Q9EQZ6;A2ASW8;Q9EQZ6-2	4;4;3;3	4;4;3;3	4;4;3;3	Rap guanine nucleotide exchange factor 4	Rapgef4	sp|Q9EQZ6-3|RPGF4-3_MOUSE Isoform of Q9EQZ6, Isoform 3 of Rap guanine nucleotide exchange factor 4 OS=Mus musculus (Mouse) OX=10090 GN=Rapgef4 PE=1 SV=1;sp|Q9EQZ6|RPGF4_MOUSE Rap guanine nucleotide exchange factor 4 OS=Mus musculus (Mouse) OX=10090 GN=Rapg	4	4	4	4	0	0	1	2	2	2	0	0	0	0	0	0	0	0	1	2	2	2	0	0	0	0	0	0	0	0	1	2	2	2	0	0	0	0	0	0	4	4
Q9ER00	Q9ER00	4	4	4	Syntaxin-12	Stx12	sp|Q9ER00|STX12_MOUSE Syntaxin-12 OS=Mus musculus (Mouse) OX=10090 GN=Stx12 PE=1 SV=1	1	4	4	4	2	1	3	0	0	0	0	0	0	0	0	0	2	1	3	0	0	0	0	0	0	0	0	0	2	1	3	0	0	0	0	0	0	0	0	0	20.1	20.1
Q9ERD7;A0A1D5RM76	Q9ERD7	22;3	22;3	9;2	Tubulin beta-3 chain	Tubb3	sp|Q9ERD7|TBB3_MOUSE Tubulin beta-3 chain OS=Mus musculus (Mouse) OX=10090 GN=Tubb3 PE=1 SV=1	2	22	22	9	20	19	17	17	14	17	17	18	17	0	0	0	20	19	17	17	14	17	17	18	17	0	0	0	7	7	6	5	3	5	5	6	5	0	0	0	58	58
Q9ERK4;E9Q1T9;F6ZEW4;E9QAX7	Q9ERK4;E9Q1T9;F6ZEW4	5;4;3;2	5;4;3;2	5;4;3;2	Exportin-2	Cse1l	sp|Q9ERK4|XPO2_MOUSE Exportin-2 OS=Mus musculus (Mouse) OX=10090 GN=Cse1l PE=1 SV=1;tr|E9Q1T9|E9Q1T9_MOUSE Isoform of Q9ERK4, Importin N-terminal domain-containing protein OS=Mus musculus (Mouse) OX=10090 GN=Cse1l PE=1 SV=1;tr|F6ZEW4|F6ZEW4_MOUSE Isoform o	4	5	5	5	1	0	1	0	0	0	0	2	1	0	0	0	1	0	1	0	0	0	0	2	1	0	0	0	1	0	1	0	0	0	0	2	1	0	0	0	5.6	5.6
Q9ESM6	Q9ESM6	2	2	2	Glycerophosphoinositol inositolphosphodiesterase GDPD2	Gdpd2	sp|Q9ESM6|GDPD2_MOUSE Glycerophosphoinositol inositolphosphodiesterase GDPD2 OS=Mus musculus (Mouse) OX=10090 GN=Gdpd2 PE=1 SV=1	1	2	2	2	0	0	0	1	2	2	0	0	0	0	0	0	0	0	0	1	2	2	0	0	0	0	0	0	0	0	0	1	2	2	0	0	0	0	0	0	3.9	3.9
Q9JHG0	Q9JHG0	2	2	2	Cerebellin-3	Cbln3	sp|Q9JHG0|CBLN3_MOUSE Cerebellin-3 OS=Mus musculus (Mouse) OX=10090 GN=Cbln3 PE=1 SV=1	1	2	2	2	1	0	1	0	0	0	0	0	0	0	0	0	1	0	1	0	0	0	0	0	0	0	0	0	1	0	1	0	0	0	0	0	0	0	0	0	11.7	11.7
Q9JID9;A0A0G2JED4	Q9JID9;A0A0G2JED4	9;7	9;7	9;7	SH2B adapter protein 2	Sh2b2	sp|Q9JID9|SH2B2_MOUSE SH2B adapter protein 2 OS=Mus musculus (Mouse) OX=10090 GN=Sh2b2 PE=1 SV=2;tr|A0A0G2JED4|A0A0G2JED4_MOUSE Isoform of Q9JID9, SH2B adapter protein 2 OS=Mus musculus (Mouse) OX=10090 GN=Sh2b2 PE=1 SV=1	2	9	9	9	0	0	0	5	6	7	0	0	0	0	0	0	0	0	0	5	6	7	0	0	0	0	0	0	0	0	0	5	6	7	0	0	0	0	0	0	21.4	21.4
Q9JIG8	Q9JIG8	1	1	1	PRA1 family protein 2	Praf2	sp|Q9JIG8|PRAF2_MOUSE PRA1 family protein 2 OS=Mus musculus (Mouse) OX=10090 GN=Praf2 PE=1 SV=1	1	1	1	1	0	0	0	0	1	1	0	0	0	0	0	0	0	0	0	0	1	1	0	0	0	0	0	0	0	0	0	0	1	1	0	0	0	0	0	0	6.2	6.2
Q9JJZ2	Q9JJZ2	14	4	4	Tubulin alpha-8 chain	Tuba8	sp|Q9JJZ2|TBA8_MOUSE Tubulin alpha-8 chain OS=Mus musculus (Mouse) OX=10090 GN=Tuba8 PE=1 SV=1	1	14	4	4	13	13	13	11	11	11	10	12	11	0	0	0	3	3	3	1	1	1	1	2	1	0	0	0	3	3	3	1	1	1	1	2	1	0	0	0	37	11.1
Q9JKC6	Q9JKC6	3	3	3	Cell cycle exit and neuronal differentiation protein 1	Cend1	sp|Q9JKC6|CEND_MOUSE Cell cycle exit and neuronal differentiation protein 1 OS=Mus musculus (Mouse) OX=10090 GN=Cend1 PE=1 SV=1	1	3	3	3	1	2	2	3	2	2	0	2	2	0	0	0	1	2	2	3	2	2	0	2	2	0	0	0	1	2	2	3	2	2	0	2	2	0	0	0	25.5	25.5
Q9JKK7;A0A1L1SU70;Q9JKK7-3;A0A1L1SRR7;Q9JKK7-2	Q9JKK7;A0A1L1SU70;Q9JKK7-3	5;3;3;2;2	5;3;3;2;2	5;3;3;2;2	Tropomodulin-2	Tmod2	sp|Q9JKK7|TMOD2_MOUSE Tropomodulin-2 OS=Mus musculus (Mouse) OX=10090 GN=Tmod2 PE=1 SV=2;tr|A0A1L1SU70|A0A1L1SU70_MOUSE Isoform of Q9JKK7, Tropomodulin-2 OS=Mus musculus (Mouse) OX=10090 GN=Tmod2 PE=1 SV=1;sp|Q9JKK7-3|TMOD2-3_MOUSE Isoform of Q9JKK7, Isofo	5	5	5	5	0	0	0	3	3	3	0	0	0	0	0	0	0	0	0	3	3	3	0	0	0	0	0	0	0	0	0	3	3	3	0	0	0	0	0	0	19.1	19.1
Q9JKL4;A0A0A6YVW1	Q9JKL4;A0A0A6YVW1	2;1	2;1	2;1	NADH dehydrogenase [ubiquinone] 1 alpha subcomplex assembly factor 3	Ndufaf3	sp|Q9JKL4|NDUF3_MOUSE NADH dehydrogenase [ubiquinone] 1 alpha subcomplex assembly factor 3 OS=Mus musculus (Mouse) OX=10090 GN=Ndufaf3 PE=1 SV=1;tr|A0A0A6YVW1|A0A0A6YVW1_MOUSE Isoform of Q9JKL4, NADH dehydrogenase [ubiquinone] 1 alpha subcomplex assembly f	2	2	2	2	0	0	0	0	1	2	0	0	0	0	0	0	0	0	0	0	1	2	0	0	0	0	0	0	0	0	0	0	1	2	0	0	0	0	0	0	16.8	16.8
Q9JL04	Q9JL04	2	2	2	Formin-2	Fmn2	sp|Q9JL04|FMN2_MOUSE Formin-2 OS=Mus musculus (Mouse) OX=10090 GN=Fmn2 PE=1 SV=2	1	2	2	2	0	0	0	1	1	1	0	0	0	0	0	0	0	0	0	1	1	1	0	0	0	0	0	0	0	0	0	1	1	1	0	0	0	0	0	0	1.6	1.6
Q9JM73	Q9JM73	3	3	3	Serum response factor	Srf	sp|Q9JM73|SRF_MOUSE Serum response factor OS=Mus musculus (Mouse) OX=10090 GN=Srf PE=1 SV=1	1	3	3	3	0	0	0	3	2	2	0	0	0	0	0	0	0	0	0	3	2	2	0	0	0	0	0	0	0	0	0	3	2	2	0	0	0	0	0	0	3.8	3.8
Q9JM76	Q9JM76	1	1	1	Actin-related protein 2/3 complex subunit 3	Arpc3	sp|Q9JM76|ARPC3_MOUSE Actin-related protein 2/3 complex subunit 3 OS=Mus musculus (Mouse) OX=10090 GN=Arpc3 PE=1 SV=3	1	1	1	1	0	0	0	0	0	1	0	0	0	0	0	0	0	0	0	0	0	1	0	0	0	0	0	0	0	0	0	0	0	1	0	0	0	0	0	0	7.3	7.3
Q9JM96;A2A6Q3;A2A6Q2	Q9JM96;A2A6Q3;A2A6Q2	3;2;2	3;2;2	3;2;2	Cdc42 effector protein 4	Cdc42ep4	sp|Q9JM96|BORG4_MOUSE Cdc42 effector protein 4 OS=Mus musculus (Mouse) OX=10090 GN=Cdc42ep4 PE=1 SV=1;tr|A2A6Q3|A2A6Q3_MOUSE Isoform of Q9JM96, CRIB domain-containing protein (Fragment) OS=Mus musculus (Mouse) OX=10090 GN=Cdc42ep4 PE=1 SV=1;tr|A2A6Q2|A2A6Q	3	3	3	3	0	1	1	1	1	0	0	0	0	0	0	0	0	1	1	1	1	0	0	0	0	0	0	0	0	1	1	1	1	0	0	0	0	0	0	0	11.5	11.5
Q9R0T7;Q9QUK9	Q9R0T7;Q9QUK9	1;1	1;1	1;1		Try4;Try5	tr|Q9R0T7|Q9R0T7_MOUSE Peptidase S1 domain-containing protein OS=Mus musculus (Mouse) OX=10090 GN=Try4 PE=1 SV=1;tr|Q9QUK9|Q9QUK9_MOUSE Peptidase S1 domain-containing protein OS=Mus musculus (Mouse) OX=10090 GN=Try5 PE=1 SV=1	2	1	1	1	1	1	1	1	1	1	1	1	1	0	0	0	1	1	1	1	1	1	1	1	1	0	0	0	1	1	1	1	1	1	1	1	1	0	0	0	8.1	8.1
Q9QWK4	Q9QWK4	1	1	1	CD5 antigen-like	Cd5l	sp|Q9QWK4|CD5L_MOUSE CD5 antigen-like OS=Mus musculus (Mouse) OX=10090 GN=Cd5l PE=1 SV=3	1	1	1	1	1	0	1	1	1	1	1	1	1	0	0	0	1	0	1	1	1	1	1	1	1	0	0	0	1	0	1	1	1	1	1	1	1	0	0	0	3.4	3.4
Q9QXK7	Q9QXK7	2	2	2	Cleavage and polyadenylation specificity factor subunit 3	Cpsf3	sp|Q9QXK7|CPSF3_MOUSE Cleavage and polyadenylation specificity factor subunit 3 OS=Mus musculus (Mouse) OX=10090 GN=Cpsf3 PE=1 SV=2	1	2	2	2	2	1	0	0	0	0	0	0	0	0	0	0	2	1	0	0	0	0	0	0	0	0	0	0	2	1	0	0	0	0	0	0	0	0	0	0	2.6	2.6
Q9QXX4	Q9QXX4	3	1	1	Calcium-binding mitochondrial carrier protein Aralar2	Slc25a13	sp|Q9QXX4|CMC2_MOUSE Calcium-binding mitochondrial carrier protein Aralar2 OS=Mus musculus (Mouse) OX=10090 GN=Slc25a13 PE=1 SV=1	1	3	1	1	2	2	1	0	0	2	0	0	1	0	0	0	1	1	0	0	0	1	0	0	0	0	0	0	1	1	0	0	0	1	0	0	0	0	0	0	4.4	1.9
Q9QXY6;Q9WVK4;Q9EQP2	Q9QXY6	43;13;5	43;13;5	43;13;5	EH domain-containing protein 3	Ehd3	sp|Q9QXY6|EHD3_MOUSE EH domain-containing protein 3 OS=Mus musculus (Mouse) OX=10090 GN=Ehd3 PE=1 SV=2	3	43	43	43	0	0	0	36	39	40	0	0	0	0	0	0	0	0	0	36	39	40	0	0	0	0	0	0	0	0	0	36	39	40	0	0	0	0	0	0	76.6	76.6
Q9QYC0;E9Q1K3;F8WHZ9;F8WGR0;Q9QYC0-2;A0A0J9YVI4;F6RDR0;F6V4G5;D3Z0T1;Q9QYB8-2;Q9QYB8	Q9QYC0;E9Q1K3;F8WHZ9;F8WGR0;Q9QYC0-2	7;6;6;6;6;3;2;1;1;1;1	7;6;6;6;6;3;2;1;1;1;1	7;6;6;6;6;3;2;1;1;1;1	Alpha-adducin	Add1	sp|Q9QYC0|ADDA_MOUSE Alpha-adducin OS=Mus musculus (Mouse) OX=10090 GN=Add1 PE=1 SV=2;tr|E9Q1K3|E9Q1K3_MOUSE Isoform of Q9QYC0, Aldolase_II domain-containing protein OS=Mus musculus (Mouse) OX=10090 GN=Add1 PE=1 SV=1;tr|F8WHZ9|F8WHZ9_MOUSE Isoform of Q9QYC	11	7	7	7	2	0	2	3	7	5	1	0	0	0	0	0	2	0	2	3	7	5	1	0	0	0	0	0	2	0	2	3	7	5	1	0	0	0	0	0	12.4	12.4
Q9QYJ0	Q9QYJ0	2	2	2	DnaJ homolog subfamily A member 2	Dnaja2	sp|Q9QYJ0|DNJA2_MOUSE DnaJ homolog subfamily A member 2 OS=Mus musculus (Mouse) OX=10090 GN=Dnaja2 PE=1 SV=1	1	2	2	2	1	1	0	1	1	0	0	0	0	0	0	0	1	1	0	1	1	0	0	0	0	0	0	0	1	1	0	1	1	0	0	0	0	0	0	0	4.1	4.1
Q9QYK9;A2ALM3	Q9QYK9;A2ALM3	2;1	2;1	2;1	Calcium/calmodulin-dependent protein kinase type 1B	Pnck	sp|Q9QYK9|KCC1B_MOUSE Calcium/calmodulin-dependent protein kinase type 1B OS=Mus musculus (Mouse) OX=10090 GN=Pnck PE=1 SV=1;tr|A2ALM3|A2ALM3_MOUSE Isoform of Q9QYK9, Protein kinase domain-containing protein (Fragment) OS=Mus musculus (Mouse) OX=10090 GN=P	2	2	2	2	0	0	2	0	0	0	0	0	0	0	0	0	0	0	2	0	0	0	0	0	0	0	0	0	0	0	2	0	0	0	0	0	0	0	0	0	6.4	6.4
Q9QZF2	Q9QZF2	3	3	3	Glypican-1;Secreted glypican-1	Gpc1	sp|Q9QZF2|GPC1_MOUSE Glypican-1 OS=Mus musculus (Mouse) OX=10090 GN=Gpc1 PE=1 SV=1	1	3	3	3	2	1	2	0	0	0	1	0	0	0	0	0	2	1	2	0	0	0	1	0	0	0	0	0	2	1	2	0	0	0	1	0	0	0	0	0	8.3	8.3
Q9R0P5	Q9R0P5	2	2	2	Destrin	Dstn	sp|Q9R0P5|DEST_MOUSE Destrin OS=Mus musculus (Mouse) OX=10090 GN=Dstn PE=1 SV=3	1	2	2	2	0	0	1	1	1	2	0	1	0	0	0	0	0	0	1	1	1	2	0	1	0	0	0	0	0	0	1	1	1	2	0	1	0	0	0	0	14.5	14.5
Q9R0Q6	Q9R0Q6	1	1	1	Actin-related protein 2/3 complex subunit 1A	Arpc1a	sp|Q9R0Q6|ARC1A_MOUSE Actin-related protein 2/3 complex subunit 1A OS=Mus musculus (Mouse) OX=10090 GN=Arpc1a PE=1 SV=1	1	1	1	1	0	0	0	0	1	0	0	1	1	0	0	0	0	0	0	0	1	0	0	1	1	0	0	0	0	0	0	0	1	0	0	1	1	0	0	0	2.7	2.7
Q9R0X4;Q32MW3	Q9R0X4;Q32MW3	14;8	14;8	14;8	Acyl-coenzyme A thioesterase 9, mitochondrial;Acyl-coenzyme A thioesterase 10, mitochondrial	Acot9;Acot10	sp|Q9R0X4|ACOT9_MOUSE Acyl-coenzyme A thioesterase 9, mitochondrial OS=Mus musculus (Mouse) OX=10090 GN=Acot9 PE=1 SV=1;sp|Q32MW3|ACO10_MOUSE Acyl-coenzyme A thioesterase 10, mitochondrial OS=Mus musculus (Mouse) OX=10090 GN=Acot10 PE=2 SV=1	2	14	14	14	7	6	6	5	5	5	7	5	7	0	0	0	7	6	6	5	5	5	7	5	7	0	0	0	7	6	6	5	5	5	7	5	7	0	0	0	36.7	36.7
Q9R0Y8;A0A0G2JDP9	Q9R0Y8;A0A0G2JDP9	9;7	6;6	6;6	Gamma-aminobutyric acid receptor subunit gamma-1	Gabrg1	sp|Q9R0Y8|GBRG1_MOUSE Gamma-aminobutyric acid receptor subunit gamma-1 OS=Mus musculus (Mouse) OX=10090 GN=Gabrg1 PE=2 SV=2;tr|A0A0G2JDP9|A0A0G2JDP9_MOUSE Isoform of Q9R0Y8, Gamma-aminobutyric acid receptor subunit gamma-1 (Fragment) OS=Mus musculus (Mouse	2	9	6	6	7	6	7	1	1	1	2	2	2	0	0	0	4	4	5	0	0	0	0	0	0	0	0	0	4	4	5	0	0	0	0	0	0	0	0	0	17	10.8
Q9R171	Q9R171	2	2	2	Cerebellin-1;Cerebellin;[des-Ser1]-cerebellin	Cbln1	sp|Q9R171|CBLN1_MOUSE Cerebellin-1 OS=Mus musculus (Mouse) OX=10090 GN=Cbln1 PE=1 SV=1	1	2	2	2	2	2	2	1	0	0	0	0	0	0	0	0	2	2	2	1	0	0	0	0	0	0	0	0	2	2	2	1	0	0	0	0	0	0	0	0	10.4	10.4
Q9WUA5	Q9WUA5	4	4	4	Laforin	Epm2a	sp|Q9WUA5|EPM2A_MOUSE Laforin OS=Mus musculus (Mouse) OX=10090 GN=Epm2a PE=1 SV=2	1	4	4	4	1	1	2	1	1	3	2	2	2	0	0	0	1	1	2	1	1	3	2	2	2	0	0	0	1	1	2	1	1	3	2	2	2	0	0	0	17	17
Q9WUK2-2;Q9WUK2	Q9WUK2-2;Q9WUK2	1;1	1;1	1;1	Eukaryotic translation initiation factor 4H	Eif4h	sp|Q9WUK2-2|IF4H-2_MOUSE Isoform of Q9WUK2, Isoform Short of Eukaryotic translation initiation factor 4H OS=Mus musculus (Mouse) OX=10090 GN=Eif4h PE=1 SV=3;sp|Q9WUK2|IF4H_MOUSE Eukaryotic translation initiation factor 4H OS=Mus musculus (Mouse) OX=10090 G	2	1	1	1	0	0	0	1	0	0	0	0	0	0	0	0	0	0	0	1	0	0	0	0	0	0	0	0	0	0	0	1	0	0	0	0	0	0	0	0	3.9	3.9
Q9WUL6	Q9WUL6	1	1	1	Mitogen-activated protein kinase kinase kinase 14	Map3k14	sp|Q9WUL6|M3K14_MOUSE Mitogen-activated protein kinase kinase kinase 14 OS=Mus musculus (Mouse) OX=10090 GN=Map3k14 PE=1 SV=1	1	1	1	1	0	0	0	0	0	0	1	1	0	0	0	0	0	0	0	0	0	0	1	1	0	0	0	0	0	0	0	0	0	0	1	1	0	0	0	0	1.5	1.5
Q9WUM4;E9PX03	Q9WUM4	7;1	7;1	7;1	Coronin-1C	Coro1c	sp|Q9WUM4|COR1C_MOUSE Coronin-1C OS=Mus musculus (Mouse) OX=10090 GN=Coro1c PE=1 SV=2	2	7	7	7	0	0	0	3	2	7	0	0	0	0	0	0	0	0	0	3	2	7	0	0	0	0	0	0	0	0	0	3	2	7	0	0	0	0	0	0	20.7	20.7
Q9WUM5	Q9WUM5	2	2	2	Succinyl-CoA ligase [ADP/GDP-forming] subunit alpha, mitochondrial	Suclg1	sp|Q9WUM5|SUCA_MOUSE Succinate--CoA ligase [ADP/GDP-forming] subunit alpha, mitochondrial OS=Mus musculus (Mouse) OX=10090 GN=Suclg1 PE=1 SV=4	1	2	2	2	0	1	0	1	1	0	0	0	0	0	0	0	0	1	0	1	1	0	0	0	0	0	0	0	0	1	0	1	1	0	0	0	0	0	0	0	5.8	5.8
Q9WV18;Q9WV18-2;G3UZ52;Q3TWR2	Q9WV18;Q9WV18-2	3;2;1;1	3;2;1;1	3;2;1;1	Gamma-aminobutyric acid type B receptor subunit 1	Gabbr1	sp|Q9WV18|GABR1_MOUSE Gamma-aminobutyric acid type B receptor subunit 1 OS=Mus musculus (Mouse) OX=10090 GN=Gabbr1 PE=1 SV=1;sp|Q9WV18-2|GABR1-2_MOUSE Isoform of Q9WV18, Isoform 1B of Gamma-aminobutyric acid type B receptor subunit 1 OS=Mus musculus (Mouse	4	3	3	3	3	0	1	0	0	0	0	0	1	0	0	0	3	0	1	0	0	0	0	0	1	0	0	0	3	0	1	0	0	0	0	0	1	0	0	0	4.1	4.1
Q9WV55;A0A3B2W837	Q9WV55;A0A3B2W837	4;2	4;2	3;2	Vesicle-associated membrane protein-associated protein A	Vapa	sp|Q9WV55|VAPA_MOUSE Vesicle-associated membrane protein-associated protein A OS=Mus musculus (Mouse) OX=10090 GN=Vapa PE=1 SV=2;tr|A0A3B2W837|A0A3B2W837_MOUSE Isoform of Q9WV55, MSP domain-containing protein (Fragment) OS=Mus musculus (Mouse) OX=10090 GN=	2	4	4	3	2	3	0	1	1	1	0	0	0	0	0	0	2	3	0	1	1	1	0	0	0	0	0	0	1	2	0	1	1	1	0	0	0	0	0	0	21.3	21.3
Q9Z0E0-2;Q9Z0E0	Q9Z0E0-2;Q9Z0E0	6;6	6;6	6;6	Neurochondrin	Ncdn	sp|Q9Z0E0-2|NCDN-2_MOUSE Isoform of Q9Z0E0, Isoform 2 of Neurochondrin OS=Mus musculus (Mouse) OX=10090 GN=Ncdn PE=1 SV=1;sp|Q9Z0E0|NCDN_MOUSE Neurochondrin OS=Mus musculus (Mouse) OX=10090 GN=Ncdn PE=1 SV=1	2	6	6	6	1	2	1	1	0	0	1	0	0	0	0	0	1	2	1	1	0	0	1	0	0	0	0	0	1	2	1	1	0	0	1	0	0	0	0	0	9.6	9.6
Q9Z0H8;Q9Z0H8-2;F6RCU2;D3Z3M7;D3Z2Z1;F8WIA1;Q922J3-2;Q922J3	Q9Z0H8;Q9Z0H8-2	7;6;1;1;1;1;1;1	7;6;1;1;1;1;1;1	7;6;1;1;1;1;1;1	CAP-Gly domain-containing linker protein 2	Clip2	sp|Q9Z0H8|CLIP2_MOUSE CAP-Gly domain-containing linker protein 2 OS=Mus musculus (Mouse) OX=10090 GN=Clip2 PE=1 SV=2;sp|Q9Z0H8-2|CLIP2-2_MOUSE Isoform of Q9Z0H8, Isoform 2 of CAP-Gly domain-containing linker protein 2 OS=Mus musculus (Mouse) OX=10090 GN=Cl	8	7	7	7	0	0	0	0	0	0	6	4	0	0	0	0	0	0	0	0	0	0	6	4	0	0	0	0	0	0	0	0	0	0	6	4	0	0	0	0	7	7
Q9Z0V1-3;Q9Z0V2;Q9Z0V1-2;Q9Z0V1	Q9Z0V1-3;Q9Z0V2;Q9Z0V1-2;Q9Z0V1	1;1;1;1	1;1;1;1	1;1;1;1	Potassium voltage-gated channel subfamily D member 3;Potassium voltage-gated channel subfamily D member 2	Kcnd3;Kcnd2	sp|Q9Z0V1-3|KCND3-3_MOUSE Isoform of Q9Z0V1, Isoform 3 of Potassium voltage-gated channel subfamily D member 3 OS=Mus musculus (Mouse) OX=10090 GN=Kcnd3 PE=1 SV=1;sp|Q9Z0V2|KCND2_MOUSE Potassium voltage-gated channel subfamily D member 2 OS=Mus musculus (M	4	1	1	1	0	1	1	0	0	0	0	0	1	0	0	0	0	1	1	0	0	0	0	0	1	0	0	0	0	1	1	0	0	0	0	0	1	0	0	0	2.3	2.3
Q9Z1A1;F6QJV5;B8JJG7;B8JJG8;B8JJG9	Q9Z1A1;F6QJV5	7;5;3;3;2	7;5;3;3;2	7;5;3;3;2		Tfg	tr|Q9Z1A1|Q9Z1A1_MOUSE PB1 domain-containing protein OS=Mus musculus (Mouse) OX=10090 GN=Tfg PE=1 SV=1;tr|F6QJV5|F6QJV5_MOUSE Isoform of Q9Z1A1, Trk-fused gene (Fragment) OS=Mus musculus (Mouse) OX=10090 GN=Tfg PE=1 SV=1	5	7	7	7	0	0	0	5	6	4	0	1	0	0	0	0	0	0	0	5	6	4	0	1	0	0	0	0	0	0	0	5	6	4	0	1	0	0	0	0	31	31
Q9Z1R9	Q9Z1R9	1	1	1		Prss1	tr|Q9Z1R9|Q9Z1R9_MOUSE Peptidase S1 domain-containing protein OS=Mus musculus (Mouse) OX=10090 GN=Prss1 PE=1 SV=1	1	1	1	1	0	0	0	0	0	1	0	0	0	0	0	0	0	0	0	0	0	1	0	0	0	0	0	0	0	0	0	0	0	1	0	0	0	0	0	0	8.1	8.1
Q9Z1Z0-2;Q9Z1Z0;Q9Z1Z0-4;Q9Z1Z0-3	Q9Z1Z0-2;Q9Z1Z0;Q9Z1Z0-4	4;4;3;1	4;4;3;1	4;4;3;1	General vesicular transport factor p115	Uso1	sp|Q9Z1Z0-2|USO1-2_MOUSE Isoform of Q9Z1Z0, Isoform 2 of General vesicular transport factor p115 OS=Mus musculus (Mouse) OX=10090 GN=Uso1 PE=1 SV=2;sp|Q9Z1Z0|USO1_MOUSE General vesicular transport factor p115 OS=Mus musculus (Mouse) OX=10090 GN=Uso1 PE=1 S	4	4	4	4	2	1	0	0	0	1	0	0	1	0	0	0	2	1	0	0	0	1	0	0	1	0	0	0	2	1	0	0	0	1	0	0	1	0	0	0	4.9	4.9
Q9Z277-2;Q9Z277	Q9Z277-2;Q9Z277	1;1	1;1	1;1	Tyrosine-protein kinase BAZ1B	Baz1b	sp|Q9Z277-2|BAZ1B-2_MOUSE Isoform of Q9Z277, Isoform 2 of Tyrosine-protein kinase BAZ1B OS=Mus musculus (Mouse) OX=10090 GN=Baz1b PE=1 SV=2;sp|Q9Z277|BAZ1B_MOUSE Tyrosine-protein kinase BAZ1B OS=Mus musculus (Mouse) OX=10090 GN=Baz1b PE=1 SV=2	2	1	1	1	0	0	0	0	0	1	0	0	0	0	0	0	0	0	0	0	0	1	0	0	0	0	0	0	0	0	0	0	0	1	0	0	0	0	0	0	1.4	1.4
Q9Z2I0	Q9Z2I0	3	3	3	LETM1 and EF-hand domain-containing protein 1, mitochondrial	Letm1	sp|Q9Z2I0|LETM1_MOUSE Mitochondrial proton/calcium exchanger protein OS=Mus musculus (Mouse) OX=10090 GN=Letm1 PE=1 SV=1	1	3	3	3	1	0	1	2	0	1	1	1	1	0	0	0	1	0	1	2	0	1	1	1	1	0	0	0	1	0	1	2	0	1	1	1	1	0	0	0	5	5
Q9Z2I9	Q9Z2I9	10	10	10	Succinyl-CoA ligase [ADP-forming] subunit beta, mitochondrial	Sucla2	sp|Q9Z2I9|SUCB1_MOUSE Succinate--CoA ligase [ADP-forming] subunit beta, mitochondrial OS=Mus musculus (Mouse) OX=10090 GN=Sucla2 PE=1 SV=2	1	10	10	10	6	2	4	2	4	2	4	4	6	0	0	0	6	2	4	2	4	2	4	4	6	0	0	0	6	2	4	2	4	2	4	4	6	0	0	0	23.3	23.3
Q9Z320	Q9Z320	2	1	1	Keratin, type I cytoskeletal 27	Krt27	sp|Q9Z320|K1C27_MOUSE Keratin, type I cytoskeletal 27 OS=Mus musculus (Mouse) OX=10090 GN=Krt27 PE=1 SV=1	1	2	1	1	2	1	1	1	1	1	1	1	1	0	0	0	1	0	0	0	0	0	0	0	0	0	0	0	1	0	0	0	0	0	0	0	0	0	0	0	6.2	4.2
REV__A0A075B5N3	REV__A0A075B5N3	1	1	1			tr|A0A075B5N3|A0A075B5N3_MOUSE Ig-like domain-containing protein OS=Mus musculus (Mouse) OX=10090 GN=Igkv8-28 PE=1 SV=7	1	1	1	1	1	0	0	0	0	0	0	0	0	0	0	0	1	0	0	0	0	0	0	0	0	0	0	0	1	0	0	0	0	0	0	0	0	0	0	0	0	0
REV__A0A087WNN6;REV__H3BLN7;REV__Q8BIR2	REV__A0A087WNN6;REV__H3BLN7;REV__Q8BIR2	1;1;1	1;1;1	1;1;1			tr|A0A087WNN6|A0A087WNN6_MOUSE Isoform of Q8BIR2, Protein asteroid homolog 1 OS=Mus musculus (Mouse) OX=10090 GN=Aste1 PE=4 SV=1;tr|H3BLN7|H3BLN7_MOUSE Isoform of Q8BIR2, XPG_I_2 domain-containing protein OS=Mus musculus (Mouse) OX=10090 GN=Aste1 PE=4 SV=2	3	1	1	1	0	1	0	0	0	1	1	1	0	0	0	0	0	1	0	0	0	1	1	1	0	0	0	0	0	1	0	0	0	1	1	1	0	0	0	0	0	0
REV__A3KGS3-2;REV__A3KGS3;REV__A0A0A0MQD7;REV__A0A2I3BPN8	REV__A3KGS3-2;REV__A3KGS3;REV__A0A0A0MQD7;REV__A0A2I3BPN8	1;1;1;1	1;1;1;1	1;1;1;1			sp|A3KGS3-2|RGPA2-2_MOUSE Isoform of A3KGS3, Isoform 2 of Ral GTPase-activating protein subunit alpha-2 OS=Mus musculus (Mouse) OX=10090 GN=Ralgapa2 PE=1 SV=2;sp|A3KGS3|RGPA2_MOUSE Ral GTPase-activating protein subunit alpha-2 OS=Mus musculus (Mouse) OX=10	4	1	1	1	1	0	0	0	0	0	0	0	0	0	0	0	1	0	0	0	0	0	0	0	0	0	0	0	1	0	0	0	0	0	0	0	0	0	0	0	0	0
REV__A0A0A6YWG7	REV__A0A0A6YWG7	1	1	1			tr|A0A0A6YWG7|A0A0A6YWG7_MOUSE Isoform of Q8CHG7, Rap guanine nucleotide exchange factor 2 OS=Mus musculus (Mouse) OX=10090 GN=Rapgef2 PE=1 SV=1	1	1	1	1	0	0	0	0	1	1	0	0	0	0	0	0	0	0	0	0	1	1	0	0	0	0	0	0	0	0	0	0	1	1	0	0	0	0	0	0	0	0
REV__A2AQ92	REV__A2AQ92	1	1	1			tr|A2AQ92|A2AQ92_MOUSE Dual oxidase 1 OS=Mus musculus (Mouse) OX=10090 GN=Duox1 PE=4 SV=1	1	1	1	1	0	0	0	1	1	1	0	0	0	0	0	0	0	0	0	1	1	1	0	0	0	0	0	0	0	0	0	1	1	1	0	0	0	0	0	0	0	0
REV__A6PWD2-5;REV__A6PWD2-2;REV__A6PWD2-4;REV__A6PWD2	REV__A6PWD2-5;REV__A6PWD2-2;REV__A6PWD2-4;REV__A6PWD2	1;1;1;1	1;1;1;1	1;1;1;1			sp|A6PWD2-5|FHAD1-5_MOUSE Isoform of A6PWD2, Isoform 5 of Forkhead-associated domain-containing protein 1 OS=Mus musculus (Mouse) OX=10090 GN=Fhad1 PE=2 SV=1;sp|A6PWD2-2|FHAD1-2_MOUSE Isoform of A6PWD2, Isoform 2 of Forkhead-associated domain-containing pr	4	1	1	1	0	0	0	1	0	0	0	0	0	0	0	0	0	0	0	1	0	0	0	0	0	0	0	0	0	0	0	1	0	0	0	0	0	0	0	0	0	0
REV__Q8BKX1-4;REV__Q8BKX1-3;REV__B1AZ46;REV__Q8BKX1-2;REV__Q8BKX1	REV__Q8BKX1-4;REV__Q8BKX1-3;REV__B1AZ46;REV__Q8BKX1-2;REV__Q8BKX1	1;1;1;1;1	1;1;1;1;1	1;1;1;1;1			sp|Q8BKX1-4|BAIP2-4_MOUSE Isoform of Q8BKX1, Isoform 4 of Brain-specific angiogenesis inhibitor 1-associated protein 2 OS=Mus musculus (Mouse) OX=10090 GN=Baiap2 PE=1 SV=2;sp|Q8BKX1-3|BAIP2-3_MOUSE Isoform of Q8BKX1, Isoform 3 of Brain-specific angiogenesi	5	1	1	1	0	0	0	0	0	1	0	0	0	0	0	0	0	0	0	0	0	1	0	0	0	0	0	0	0	0	0	0	0	1	0	0	0	0	0	0	0	0
REV__Q3UTJ2-5;REV__D3Z080;REV__Q3UTJ2;REV__B7ZWM6;REV__B9EKP8;REV__Q3UTJ2-2;REV__D3YY43;REV__D3Z4W6;REV__D3YTN2;REV__D3YUT0;REV__Q3UTJ2-6;REV__Q3UTJ2-7;REV__A0A0R4J1X5;REV__Q3UTJ2-3;REV__Q3UTJ2-4;REV__A0A0R4J1W0;REV__B2RXQ9;REV__Z4YJR7;REV__A0A0R4J1T1	REV__Q3UTJ2-5;REV__D3Z080;REV__Q3UTJ2;REV__B7ZWM6;REV__B9EKP8;REV__Q3UTJ2-2;REV__D3YY43;REV__D3Z4W6;REV__D3YTN2;REV__D3YUT0;REV__Q3UTJ2-6;REV__Q3UTJ2-7;REV__A0A0R4J1X5;REV__Q3UTJ2-3;REV__Q3UTJ2-4;REV__A0A0R4J1W0;REV__B2RXQ9;REV__Z4YJR7;REV__A0A0R4J1T1	2;2;2;2;2;2;1;1;1;1;1;1;1;1;1;1;1;1;1	2;2;2;2;2;2;1;1;1;1;1;1;1;1;1;1;1;1;1	2;2;2;2;2;2;1;1;1;1;1;1;1;1;1;1;1;1;1			sp|Q3UTJ2-5|SRBS2-5_MOUSE Isoform of Q3UTJ2, Isoform 5 of Sorbin and SH3 domain-containing protein 2 OS=Mus musculus (Mouse) OX=10090 GN=Sorbs2 PE=1 SV=2;tr|D3Z080|D3Z080_MOUSE Isoform of Q3UTJ2, Sorbin and SH3 domain-containing protein 2 OS=Mus musculus (	19	2	2	2	0	0	0	1	2	1	0	0	0	0	0	0	0	0	0	1	2	1	0	0	0	0	0	0	0	0	0	1	2	1	0	0	0	0	0	0	0	0
REV__H3BLR1;REV__D3Z417;REV__H3BL22;REV__P56581-2;REV__P56581	REV__H3BLR1;REV__D3Z417;REV__H3BL22;REV__P56581-2;REV__P56581	1;1;1;1;1	1;1;1;1;1	1;1;1;1;1			tr|H3BLR1|H3BLR1_MOUSE Isoform of P56581, UDG domain-containing protein (Fragment) OS=Mus musculus (Mouse) OX=10090 GN=Tdg PE=1 SV=1;tr|D3Z417|D3Z417_MOUSE Isoform of P56581, UDG domain-containing protein (Fragment) OS=Mus musculus (Mouse) OX=10090 GN=Tdg	5	1	1	1	0	0	0	0	0	0	0	0	1	0	0	0	0	0	0	0	0	0	0	0	1	0	0	0	0	0	0	0	0	0	0	0	1	0	0	0	0	0
REV__D6RG85;REV__D3Z5V7;REV__Q3TQB2;REV__Q3TQB2-2	REV__D6RG85;REV__D3Z5V7;REV__Q3TQB2;REV__Q3TQB2-2	1;1;1;1	1;1;1;1	1;1;1;1			tr|D6RG85|D6RG85_MOUSE Isoform of Q3TQB2, DAO domain-containing protein OS=Mus musculus (Mouse) OX=10090 GN=Foxred1 PE=1 SV=1;tr|D3Z5V7|D3Z5V7_MOUSE Isoform of Q3TQB2, DAO domain-containing protein (Fragment) OS=Mus musculus (Mouse) OX=10090 GN=Foxred1 PE=	4	1	1	1	1	0	0	0	0	1	0	0	0	0	0	0	1	0	0	0	0	1	0	0	0	0	0	0	1	0	0	0	0	1	0	0	0	0	0	0	0	0
REV__E9Q1U8;REV__Q64127-2;REV__Q64127	REV__E9Q1U8;REV__Q64127-2;REV__Q64127	1;1;1	1;1;1	1;1;1			tr|E9Q1U8|E9Q1U8_MOUSE Isoform of Q64127, Transcription intermediary factor 1-alpha OS=Mus musculus (Mouse) OX=10090 GN=Trim24 PE=1 SV=1;sp|Q64127-2|TIF1A-2_MOUSE Isoform of Q64127, Isoform Short of Transcription intermediary factor 1-alpha OS=Mus musculus	3	1	1	1	0	0	0	0	0	1	0	0	0	0	0	0	0	0	0	0	0	1	0	0	0	0	0	0	0	0	0	0	0	1	0	0	0	0	0	0	0	0
REV__P49582	REV__P49582	1	1	1			sp|P49582|ACHA7_MOUSE Neuronal acetylcholine receptor subunit alpha-7 OS=Mus musculus (Mouse) OX=10090 GN=Chrna7 PE=2 SV=1	1	1	1	1	0	0	1	0	1	0	0	0	0	0	0	0	0	0	1	0	1	0	0	0	0	0	0	0	0	0	1	0	1	0	0	0	0	0	0	0	0	0
REV__Q2LKU9;REV__Q2LKU9-2	REV__Q2LKU9;REV__Q2LKU9-2	1;1	1;1	1;1			sp|Q2LKU9|NLR1A_MOUSE NACHT, LRR and PYD domains-containing protein 1a OS=Mus musculus (Mouse) OX=10090 GN=Nlrp1a PE=1 SV=1;sp|Q2LKU9-2|NLR1A-2_MOUSE Isoform of Q2LKU9, Isoform 2 of NACHT, LRR and PYD domains-containing protein 1a OS=Mus musculus (Mouse) O	2	1	1	1	0	1	1	0	0	0	0	0	0	0	0	0	0	1	1	0	0	0	0	0	0	0	0	0	0	1	1	0	0	0	0	0	0	0	0	0	0	0
REV__Q810G1	REV__Q810G1	2	2	2			tr|Q810G1|Q810G1_MOUSE Interferon alpha 16 OS=Mus musculus (Mouse) OX=10090 GN=Ifna16 PE=3 SV=1	1	2	2	2	0	0	0	0	2	1	0	1	0	0	0	0	0	0	0	0	2	1	0	1	0	0	0	0	0	0	0	0	2	1	0	1	0	0	0	0	0	0
REV__Q9QXS1-2;REV__Q9QXS1;REV__A0A0R4J218;REV__A0A3B2W7J8;REV__E9Q3W4;REV__Q9QXS1-15;REV__Q9QXS1-10;REV__Q9QXS1-9;REV__Q9QXS1-12;REV__Q9QXS1-11;REV__Q9QXS1-13;REV__Q9QXS1-5;REV__Q9QXS1-3;REV__Q9QXS1-16;REV__Q9QXS1-4;REV__Q9QXS1-14;REV__Q9QXS1-6;REV__Q9QXS1-7;REV__Q9QXS1-8	REV__Q9QXS1-2;REV__Q9QXS1;REV__A0A0R4J218;REV__A0A3B2W7J8;REV__E9Q3W4;REV__Q9QXS1-15;REV__Q9QXS1-10;REV__Q9QXS1-9;REV__Q9QXS1-12;REV__Q9QXS1-11;REV__Q9QXS1-13;REV__Q9QXS1-5;REV__Q9QXS1-3;REV__Q9QXS1-16;REV__Q9QXS1-4;REV__Q9QXS1-14;REV__Q9QXS1-6;REV__Q9QXS1-7;REV__Q9QXS1-8	2;2;1;1;1;1;1;1;1;1;1;1;1;1;1;1;1;1;1	2;2;1;1;1;1;1;1;1;1;1;1;1;1;1;1;1;1;1	2;2;1;1;1;1;1;1;1;1;1;1;1;1;1;1;1;1;1			sp|Q9QXS1-2|PLEC-2_MOUSE Isoform of Q9QXS1, Isoform PLEC-1 of Plectin OS=Mus musculus (Mouse) OX=10090 GN=Plec PE=1 SV=3;sp|Q9QXS1|PLEC_MOUSE Plectin OS=Mus musculus (Mouse) OX=10090 GN=Plec PE=1 SV=3;tr|A0A0R4J218|A0A0R4J218_MOUSE Isoform of Q9QXS1, Plect	19	2	2	2	0	0	1	1	1	1	1	0	0	0	0	0	0	0	1	1	1	1	1	0	0	0	0	0	0	0	1	1	1	1	1	0	0	0	0	0	0	0
S4R180	S4R180	1	1	1		Snph	tr|S4R180|S4R180_MOUSE Isoform of Q80U23, Syntaphilin (Fragment) OS=Mus musculus (Mouse) OX=10090 GN=Snph PE=1 SV=1	1	1	1	1	0	0	0	0	0	0	1	0	0	0	0	0	0	0	0	0	0	0	1	0	0	0	0	0	0	0	0	0	0	0	1	0	0	0	0	0	18.3	18.3
S4R1C4	S4R1C4	24	1	1	Calcium-transporting ATPase	Atp2b2	tr|S4R1C4|S4R1C4_MOUSE Isoform of Q9R0K7, Calcium-transporting ATPase OS=Mus musculus (Mouse) OX=10090 GN=Atp2b2 PE=1 SV=1	1	24	1	1	9	12	17	9	12	6	11	12	13	0	0	0	0	0	1	0	0	0	0	0	0	0	0	0	0	0	1	0	0	0	0	0	0	0	0	0	23.1	0.9
S4R2F3;S4R1J9	S4R2F3;S4R1J9	31;21	31;21	0;0		Ank2	tr|S4R2F3|S4R2F3_MOUSE Isoform of Q8C8R3, Ankyrin-2 OS=Mus musculus (Mouse) OX=10090 GN=Ank2 PE=1 SV=3;tr|S4R1J9|S4R1J9_MOUSE Isoform of Q8C8R3, Ankyrin-2 (Fragment) OS=Mus musculus (Mouse) OX=10090 GN=Ank2 PE=1 SV=1	2	31	31	0	0	0	0	21	22	18	0	0	0	0	0	0	0	0	0	21	22	18	0	0	0	0	0	0	0	0	0	0	0	0	0	0	0	0	0	0	10.9	10.9
V9GX83	V9GX83	1	1	1		Tac1	tr|V9GX83|V9GX83_MOUSE Isoform of P41539, Protachykinin-1 (Fragment) OS=Mus musculus (Mouse) OX=10090 GN=Tac1 PE=4 SV=1	1	1	1	1	1	0	0	0	0	0	0	0	0	0	0	0	1	0	0	0	0	0	0	0	0	0	0	0	1	0	0	0	0	0	0	0	0	0	0	0	66.7	66.7
[truncated: 61 more columns]
