# Supplementary material for: Blue Native PAGE–Antibody Shift in Conjunction with Mass Spectrometry to Reveal Protein Subcomplexes: Detection of a Cerebellar α1/α6-Subunits Containing γ-Aminobutyric Acid Type A Receptor Subtype
Source: Int J Mol Sci. 2023 Apr 21;24(8):7632. doi: 10.3390/ijms24087632 (PMC10143440; doi:10.3390/ijms24087632)
Supplement: Supplementary file 1 [file ijms-24-07632-s001.zip › Table S2. IPs on cerebellum and hippocampus batch 2.xlsx]

## Sheet: Anther batch of a6 IP on cerebe
Table S1. IPs on cerebellum and hippocampus batch 2
Protein IDs	Majority protein IDs	Peptide counts (all)	Peptide counts (razor+unique)	Peptide counts (unique)	Protein names	Gene names	Fasta headers	Number of proteins	Peptides	Razor + unique peptides	Unique peptides	Peptides Gabra6a_CB_1	Peptides Gabra6a_CB_2	Peptides Gabra6a_CB_3	Peptides Gabra6b_CB_1	Peptides Gabra6b_CB_2	Peptides Gabra6b_CB_3	Peptides Gabra6b_HC_1	Peptides Gabra6b_HC_2	Peptides Gabra6b_HC_3	Razor + unique peptides Gabra6a_CB_1	Razor + unique peptides Gabra6a_CB_2	Razor + unique peptides Gabra6a_CB_3	Razor + unique peptides Gabra6b_CB_1	Razor + unique peptides Gabra6b_CB_2	Razor + unique peptides Gabra6b_CB_3	Razor + unique peptides Gabra6b_HC_1	Razor + unique peptides Gabra6b_HC_2	Razor + unique peptides Gabra6b_HC_3	Unique peptides Gabra6a_CB_1	Unique peptides Gabra6a_CB_2	Unique peptides Gabra6a_CB_3	Unique peptides Gabra6b_CB_1	Unique peptides Gabra6b_CB_2	Unique peptides Gabra6b_CB_3	Unique peptides Gabra6b_HC_1	Unique peptides Gabra6b_HC_2	Unique peptides Gabra6b_HC_3	Sequence coverage [%]	Unique + razor sequence coverage [%]	Unique sequence coverage [%]	Mol. weight [kDa]	Sequence length	Sequence lengths	Fraction average	Fraction 1	Fraction 2	Fraction 3	Q-value
A0A067XG53;O70589-3;O70589-4;O70589-5;O70589;O70589-2;F6ZQR2;F6Y9I5;B1AUH5;F7CD87	A0A067XG53;O70589-3;O70589-4;O70589-5;O70589;O70589-2	10;10;10;10;10;7;4;3;1;1	10;10;10;10;10;7;4;3;1;1	10;10;10;10;10;7;4;3;1;1	Peripheral plasma membrane protein CASK	Cask	tr|A0A067XG53|A0A067XG53_MOUSE Isoform of O70589, Peripheral plasma membrane protein CASK (Fragment) OS=Mus musculus (Mouse) OX=10090 GN=Cask PE=1 SV=1;sp|O70589-3|CSKP-3_MOUSE Isoform of O70589, Isoform 3 of Peripheral plasma membrane protein CASK OS=Mus	10	10	10	10	3	6	4	1	0	0	4	1	1	3	6	4	1	0	0	4	1	1	3	6	4	1	0	0	4	1	1	14.5	14.5	14.5	99.226	871	871;897;908;920;926;664;249;282;155;191	1	20			0
A0A075B5J9;A0A075B5K3;A0A0G2JFA8;A0A0G2JDN5	A0A075B5J9;A0A075B5K3;A0A0G2JFA8;A0A0G2JDN5	1;1;1;1	1;1;1;1	1;1;1;1		Igkv17-127;Igkv17-121	tr|A0A075B5J9|A0A075B5J9_MOUSE Ig-like domain-containing protein OS=Mus musculus (Mouse) OX=10090 GN=Igkv17-127 PE=4 SV=7;tr|A0A075B5K3|A0A075B5K3_MOUSE Ig-like domain-containing protein OS=Mus musculus (Mouse) OX=10090 GN=Igkv17-121 PE=4 SV=7;tr|A0A0G2JFA	4	1	1	1	1	1	1	1	0	1	1	1	0	1	1	1	1	0	1	1	1	0	1	1	1	1	0	1	1	1	0	14.2	14.2	14.2	12.33	113	113;116;117;117	3			10	0
A0A075B5K2;A0A0G2JDR3	A0A075B5K2;A0A0G2JDR3	3;2	3;2	3;2		Igkv9-124	tr|A0A075B5K2|A0A075B5K2_MOUSE Ig-like domain-containing protein OS=Mus musculus (Mouse) OX=10090 GN=Igkv9-124 PE=1 SV=7;tr|A0A0G2JDR3|A0A0G2JDR3_MOUSE Isoform of A0A075B5K2, Ig-like domain-containing protein (Fragment) OS=Mus musculus (Mouse) OX=10090 GN=	2	3	3	3	1	3	2	2	1	1	2	2	1	1	3	2	2	1	1	2	2	1	1	3	2	2	1	1	2	2	1	55.8	55.8	55.8	10.419	95	95;117	3			27	0
A0A075B5K6;P03976	A0A075B5K6;P03976	1;1	1;1	1;1	Ig kappa chain V-II region 17S29.1	Igkv2-109	tr|A0A075B5K6|A0A075B5K6_MOUSE Ig-like domain-containing protein OS=Mus musculus (Mouse) OX=10090 GN=Igkv2-109 PE=4 SV=4;sp|P03976|KV2A5_MOUSE Ig kappa chain V-II region 17S29.1 OS=Mus musculus (Mouse) OX=10090 GN=- PE=1 SV=1	2	1	1	1	1	1	0	1	1	1	0	0	0	1	1	0	1	1	1	0	0	0	1	1	0	1	1	1	0	0	0	10.8	10.8	10.8	13.057	120	120;113	3			5	0
A0A075B5K7;A0A0G2JG36	A0A075B5K7;A0A0G2JG36	1;1	1;1	1;1		Igkv14-100	tr|A0A075B5K7|A0A075B5K7_MOUSE Ig-like domain-containing protein OS=Mus musculus (Mouse) OX=10090 GN=Igkv14-100 PE=4 SV=7;tr|A0A0G2JG36|A0A0G2JG36_MOUSE Isoform of A0A075B5K7, Ig-like domain-containing protein (Fragment) OS=Mus musculus (Mouse) OX=10090 GN	2	1	1	1	0	0	0	0	0	0	0	1	0	0	0	0	0	0	0	0	1	0	0	0	0	0	0	0	0	1	0	13.8	13.8	13.8	12.65	116	116;117	3			1	0.0069348
A0A075B5K9;A0A0G2JGF9	A0A075B5K9;A0A0G2JGF9	1;1	1;1	1;1		Igkv12-98	tr|A0A075B5K9|A0A075B5K9_MOUSE Ig-like domain-containing protein OS=Mus musculus (Mouse) OX=10090 GN=Igkv12-98 PE=4 SV=7;tr|A0A0G2JGF9|A0A0G2JGF9_MOUSE Isoform of A0A075B5K9, Ig-like domain-containing protein (Fragment) OS=Mus musculus (Mouse) OX=10090 GN=	2	1	1	1	1	1	1	1	1	1	0	0	0	1	1	1	1	1	1	0	0	0	1	1	1	1	1	1	0	0	0	16.7	16.7	16.7	12.345	114	114;115	3			7	0.0069638
A0A075B5L7	A0A075B5L7	1	1	1		Igkv4-80	tr|A0A075B5L7|A0A075B5L7_MOUSE Ig-like domain-containing protein OS=Mus musculus (Mouse) OX=10090 GN=Igkv4-80 PE=4 SV=2	1	1	1	1	1	0	1	1	1	1	0	0	0	1	0	1	1	1	1	0	0	0	1	0	1	1	1	1	0	0	0	13.8	13.8	13.8	12.562	116	116	3			7	0.0068966
A0A075B5M1;A0A0G2JFU6	A0A075B5M1;A0A0G2JFU6	2;1	2;1	2;1		Igkv4-63	tr|A0A075B5M1|A0A075B5M1_MOUSE Ig-like domain-containing protein OS=Mus musculus (Mouse) OX=10090 GN=Igkv4-63 PE=1 SV=1;tr|A0A0G2JFU6|A0A0G2JFU6_MOUSE Isoform of A0A075B5M1, Ig-like domain-containing protein (Fragment) OS=Mus musculus (Mouse) OX=10090 GN=I	2	2	2	2	0	0	0	1	2	0	0	0	1	0	0	0	1	2	0	0	0	1	0	0	0	1	2	0	0	0	1	27.4	27.4	27.4	10.157	95	95;117	3			4	0
A0A075B5M2;L7N239;J3QNZ9;A0A075B5M3;A0A0G2JH00;A0A0G2JGI6;A0A075B5L2;P01680	A0A075B5M2;L7N239;J3QNZ9;A0A075B5M3;A0A0G2JH00;A0A0G2JGI6;A0A075B5L2;P01680	2;1;1;1;1;1;1;1	2;1;1;1;1;1;1;1	2;1;1;1;1;1;1;1	Ig kappa chain V-IV region S107B	Igkv4-61;Igkv4-71;Igkv4-62;Igkv4-58;Igkv4-91	tr|A0A075B5M2|A0A075B5M2_MOUSE Ig-like domain-containing protein OS=Mus musculus (Mouse) OX=10090 GN=Igkv4-61 PE=4 SV=7;tr|L7N239|L7N239_MOUSE Ig-like domain-containing protein OS=Mus musculus (Mouse) OX=10090 GN=Igkv4-71 PE=4 SV=1;tr|J3QNZ9|J3QNZ9_MOUSE I	8	2	2	2	1	1	1	2	1	1	1	2	1	1	1	1	2	1	1	1	2	1	1	1	1	2	1	1	1	2	1	30.9	30.9	30.9	10.153	94	94;96;96;97;117;119;119;129	3			11	0
A0A075B5M4	A0A075B5M4	2	1	1		Igkv4-57-1	tr|A0A075B5M4|A0A075B5M4_MOUSE Ig-like domain-containing protein OS=Mus musculus (Mouse) OX=10090 GN=Igkv4-57-1 PE=4 SV=1	1	2	1	1	1	2	2	2	2	1	1	0	0	0	1	1	1	1	0	0	0	0	0	1	1	1	1	0	0	0	0	26.9	13.4	13.4	12.723	119	119	3			4	0.0069156
A0A075B5M7;A0A0G2JDV4;A0A0B4J1J1	A0A075B5M7;A0A0G2JDV4	3;2;1	3;2;1	2;1;0		Igkv5-39	tr|A0A075B5M7|A0A075B5M7_MOUSE Ig-like domain-containing protein OS=Mus musculus (Mouse) OX=10090 GN=Igkv5-39 PE=1 SV=7;tr|A0A0G2JDV4|A0A0G2JDV4_MOUSE Isoform of A0A075B5M7, Ig-like domain-containing protein (Fragment) OS=Mus musculus (Mouse) OX=10090 GN=I	3	3	3	2	3	3	3	2	2	3	2	3	3	3	3	3	2	2	3	2	3	3	2	2	2	1	1	2	1	2	2	47.4	47.4	34.7	10.345	95	95;115;115	3			49	0
A0A075B5N2;A0A140T8P2;A0A0G2JEI6;A0A075B5N1;A0A0G2JDJ8;P01632;P01634	A0A075B5N2;A0A140T8P2;A0A0G2JEI6;A0A075B5N1;A0A0G2JDJ8;P01632;P01634	2;2;2;1;1;1;1	1;1;1;0;0;0;0	1;1;1;0;0;0;0	Ig kappa chain V-I region S107A;Ig kappa chain V-V region MOPC 21	Igkv6-29;Igkv7-33	tr|A0A075B5N2|A0A075B5N2_MOUSE Ig-like domain-containing protein OS=Mus musculus (Mouse) OX=10090 GN=Igkv6-29 PE=4 SV=7;tr|A0A140T8P2|A0A140T8P2_MOUSE Ig-like domain-containing protein OS=Mus musculus (Mouse) OX=10090 GN=Igkv6-20 PE=4 SV=2;tr|A0A0G2JEI6|A0	7	2	1	1	1	1	2	1	1	2	1	1	0	0	1	1	1	0	1	0	0	0	0	1	1	1	0	1	0	0	0	26.3	18.4	18.4	12.579	114	114;115;115;120;121;114;136	3			4	0
A0A075B5N3;A0A0G2JE47	A0A075B5N3;A0A0G2JE47	5;4	3;2	3;2		Igkv8-28	tr|A0A075B5N3|A0A075B5N3_MOUSE Ig-like domain-containing protein OS=Mus musculus (Mouse) OX=10090 GN=Igkv8-28 PE=1 SV=7;tr|A0A0G2JE47|A0A0G2JE47_MOUSE Isoform of A0A075B5N3, Ig-like domain-containing protein (Fragment) OS=Mus musculus (Mouse) OX=10090 GN=I	2	5	3	3	3	3	3	3	3	3	1	2	1	2	3	2	2	1	2	0	1	0	2	3	2	2	1	2	0	1	0	48.5	41.6	41.6	10.903	101	101;121	3			14	0
A0A075B5N4;A0A0G2JF28	A0A075B5N4;A0A0G2JF28	6;5	2;1	2;1		Igkv8-27	tr|A0A075B5N4|A0A075B5N4_MOUSE Ig-like domain-containing protein OS=Mus musculus (Mouse) OX=10090 GN=Igkv8-27 PE=4 SV=1;tr|A0A0G2JF28|A0A0G2JF28_MOUSE Isoform of A0A075B5N4, Ig-like domain-containing protein (Fragment) OS=Mus musculus (Mouse) OX=10090 GN=I	2	6	2	2	5	3	4	5	4	4	2	4	1	2	1	1	2	0	1	0	2	0	2	1	1	2	0	1	0	2	0	61	30	30	10.976	100	100;120	3			11	0
A0A075B5N5	A0A075B5N5	1	1	1		Igkv8-26	tr|A0A075B5N5|A0A075B5N5_MOUSE Ig-like domain-containing protein OS=Mus musculus (Mouse) OX=10090 GN=Igkv8-26 PE=4 SV=7	1	1	1	1	1	1	1	1	1	1	1	1	1	1	1	1	1	1	1	1	1	1	1	1	1	1	1	1	1	1	1	7.3	7.3	7.3	13.821	123	123	3			20	0.0069784
A0A075B5N9;A0A0G2JE31;P01674	A0A075B5N9;A0A0G2JE31;P01674	2;1;1	1;1;1	1;1;1	Ig kappa chain V-III region PC 2154	Igkv3-7	tr|A0A075B5N9|A0A075B5N9_MOUSE Ig-like domain-containing protein OS=Mus musculus (Mouse) OX=10090 GN=Igkv3-7 PE=4 SV=7;tr|A0A0G2JE31|A0A0G2JE31_MOUSE Isoform of A0A075B5N9, Ig-like domain-containing protein (Fragment) OS=Mus musculus (Mouse) OX=10090 GN=Ig	3	2	1	1	1	1	2	2	2	2	2	1	2	0	0	1	1	1	1	1	0	1	0	0	1	1	1	1	1	0	1	30.3	12.1	12.1	10.856	99	99;119;108	3			6	0
A0A075B5P3;A0A0A6YVP0;P01867-2;P01867;P01863;P01865	A0A075B5P3;A0A0A6YVP0;P01867-2;P01867	7;7;4;4;2;2	7;7;4;4;2;2	5;5;4;4;0;0	Ig gamma-2B chain C region	Ighg2b;Igh-3	tr|A0A075B5P3|A0A075B5P3_MOUSE Isoform of P01867, Immunoglobulin heavy constant gamma 2B (Fragment) OS=Mus musculus (Mouse) OX=10090 GN=Ighg2b PE=1 SV=1;tr|A0A0A6YVP0|A0A0A6YVP0_MOUSE Isoform of P01867, Immunoglobulin heavy constant gamma 2B (Fragment) OS=	6	7	7	5	6	6	6	7	6	6	6	5	6	6	6	6	7	6	6	6	5	6	5	5	5	5	5	5	5	4	5	26.5	26.5	20.8	36.568	336	336;405;335;404;330;398	1.92	90	120	68	0
A0A075B5P4;A0A0A6YWR2	A0A075B5P4;A0A0A6YWR2	11;11	11;11	3;3		Ighg1	tr|A0A075B5P4|A0A075B5P4_MOUSE Isoform of P01869, Ig gamma-1 chain C region secreted form (Fragment) OS=Mus musculus (Mouse) OX=10090 GN=Ighg1 PE=1 SV=1;tr|A0A0A6YWR2|A0A0A6YWR2_MOUSE Isoform of P01869, Ig gamma-1 chain C region secreted form (Fragment) OS	2	11	11	3	7	7	7	11	10	10	6	7	6	7	7	7	11	10	10	6	7	6	2	2	2	3	3	3	1	2	2	34	34	15.4	35.633	324	324;393	2.03	35	262	44	0
A0A075B5P5;A0A1Y7VJN6;P03987-2;P03987	A0A075B5P5;A0A1Y7VJN6;P03987-2;P03987	11;11;11;11	11;11;11;11	11;11;11;11	Ig gamma-3 chain C region	Ighg3	tr|A0A075B5P5|A0A075B5P5_MOUSE Isoform of A0A1Y7VJN6, Immunoglobulin heavy constant gamma 3 (Fragment) OS=Mus musculus (Mouse) OX=10090 GN=Ighg3 PE=4 SV=1;tr|A0A1Y7VJN6|A0A1Y7VJN6_MOUSE Immunoglobulin heavy constant gamma 3 OS=Mus musculus (Mouse) OX=10090	4	11	11	11	7	8	8	8	7	8	7	7	7	7	8	8	8	7	8	7	7	7	7	8	8	8	7	8	7	7	7	33.6	33.6	33.6	36.198	330	330;399;329;398	2.02		117	2	0
A0A075B5P6;A0A075B6A0;P01872;P01872-2	A0A075B5P6;A0A075B6A0;P01872;P01872-2	8;8;8;8	8;8;8;8	8;8;8;8	Ig mu chain C region	Ighm	tr|A0A075B5P6|A0A075B5P6_MOUSE Isoform of P01872, Immunoglobulin heavy constant mu (Fragment) OS=Mus musculus (Mouse) OX=10090 GN=Ighm PE=1 SV=1;tr|A0A075B6A0|A0A075B6A0_MOUSE Isoform of P01872, Immunoglobulin heavy constant mu (Fragment) OS=Mus musculus (	4	8	8	8	5	6	8	7	8	7	6	3	6	5	6	8	7	8	7	6	3	6	5	6	8	7	8	7	6	3	6	21.1	21.1	21.1	49.943	455	455;476;454;475	1.01	79	1		0
A0A075B5P9	A0A075B5P9	1	1	1		Ighv5-4	tr|A0A075B5P9|A0A075B5P9_MOUSE Ig-like domain-containing protein OS=Mus musculus (Mouse) OX=10090 GN=Ighv5-4 PE=4 SV=1	1	1	1	1	1	1	1	1	1	0	0	0	0	1	1	1	1	1	0	0	0	0	1	1	1	1	1	0	0	0	0	9.4	9.4	9.4	12.965	117	117	2		6		0.0070332
A0A075B5Q2	A0A075B5Q2	1	1	1		Ighv5-9	tr|A0A075B5Q2|A0A075B5Q2_MOUSE Ig-like domain-containing protein OS=Mus musculus (Mouse) OX=10090 GN=Ighv5-9 PE=4 SV=1	1	1	1	1	0	1	1	1	1	1	0	0	0	0	1	1	1	1	1	0	0	0	0	1	1	1	1	1	0	0	0	9.4	9.4	9.4	12.795	117	117	2		6		0.0068446
A0A075B5Q4;A0A075B5Q9;A0A0A6YWC7;P18525	A0A075B5Q4;A0A075B5Q9;A0A0A6YWC7;P18525	2;1;1;1	2;1;1;1	2;1;1;1	Ig heavy chain V region 5-84	Ighv5-12;Ighv5-15	tr|A0A075B5Q4|A0A075B5Q4_MOUSE Ig-like domain-containing protein OS=Mus musculus (Mouse) OX=10090 GN=Ighv5-12 PE=4 SV=1;tr|A0A075B5Q9|A0A075B5Q9_MOUSE Ig-like domain-containing protein OS=Mus musculus (Mouse) OX=10090 GN=Ighv5-15 PE=4 SV=1;tr|A0A0A6YWC7|A0	4	2	2	2	0	0	1	2	2	1	0	0	0	0	0	1	2	2	1	0	0	0	0	0	1	2	2	1	0	0	0	21.4	21.4	21.4	13.075	117	117;116;117;117	2		6		0
A0A075B5Q6;A0A0A6YVS4;A0A075B5Q0;P18526;P18524	A0A075B5Q6;A0A0A6YVS4;A0A075B5Q0;P18526;P18524	2;2;1;1;1	2;2;1;1;1	2;2;1;1;1	Ig heavy chain V region 345;Ig heavy chain V region RF	Ighv5-9-1;Ighv5-6	tr|A0A075B5Q6|A0A075B5Q6_MOUSE Ig-like domain-containing protein OS=Mus musculus (Mouse) OX=10090 GN=Ighv5-9-1 PE=1 SV=1;tr|A0A0A6YVS4|A0A0A6YVS4_MOUSE Isoform of A0A075B5Q6, Ig-like domain-containing protein (Fragment) OS=Mus musculus (Mouse) OX=10090 GN=	5	2	2	2	1	2	0	1	1	2	0	1	1	1	2	0	1	1	2	0	1	1	1	2	0	1	1	2	0	1	1	23.3	23.3	23.3	13.067	116	116;126;117;117;117	1.93	1	14		0
A0A075B5R0;A0A0B4J1P4	A0A075B5R0;A0A0B4J1P4	2;2	2;2	2;2		Ighv5-16	tr|A0A075B5R0|A0A075B5R0_MOUSE Ig-like domain-containing protein OS=Mus musculus (Mouse) OX=10090 GN=Ighv5-16 PE=1 SV=1;tr|A0A0B4J1P4|A0A0B4J1P4_MOUSE Isoform of A0A075B5R0, Ig-like domain-containing protein (Fragment) OS=Mus musculus (Mouse) OX=10090 GN=I	2	2	2	2	2	1	2	2	1	2	2	1	1	2	1	2	2	1	2	2	1	1	2	1	2	2	1	2	2	1	1	23.3	23.3	23.3	13.217	116	116;117	2		20		0
A0A075B5R1	A0A075B5R1	1	1	1		Ighv5-17	tr|A0A075B5R1|A0A075B5R1_MOUSE Ig-like domain-containing protein OS=Mus musculus (Mouse) OX=10090 GN=Ighv5-17 PE=1 SV=1	1	1	1	1	1	1	1	1	1	1	1	1	1	1	1	1	1	1	1	1	1	1	1	1	1	1	1	1	1	1	1	9.4	9.4	9.4	12.905	117	117	2	1	13	1	0.006734
A0A075B5R2;A0A075B5R3;A0A0A6YX91;P01786	A0A075B5R2	3;1;1;1	3;1;1;1	3;1;1;1		Ighv7-3	tr|A0A075B5R2|A0A075B5R2_MOUSE Ig-like domain-containing protein OS=Mus musculus (Mouse) OX=10090 GN=Ighv7-3 PE=4 SV=2	4	3	3	3	1	2	1	2	2	2	1	1	2	1	2	1	2	2	2	1	1	2	1	2	1	2	2	2	1	1	2	30.8	30.8	30.8	13.457	120	120;118;119;117	1.79	4	15		0
A0A075B5R4;A0A075B5R9	A0A075B5R4	3;1	3;1	2;1		Ighv14-1	tr|A0A075B5R4|A0A075B5R4_MOUSE Ig-like domain-containing protein OS=Mus musculus (Mouse) OX=10090 GN=Ighv14-1 PE=4 SV=1	2	3	3	2	0	0	0	2	3	3	0	0	0	0	0	0	2	3	3	0	0	0	0	0	0	1	2	2	0	0	0	28.2	28.2	21.4	12.991	117	117;117	2.05	5	27	7	0
A0A075B5R5;P01812;P01809	A0A075B5R5;P01812	4;2;1	4;2;1	2;0;0	Ig heavy chain V region MOPC 173	Ighv4-1	tr|A0A075B5R5|A0A075B5R5_MOUSE Ig-like domain-containing protein OS=Mus musculus (Mouse) OX=10090 GN=Ighv4-1 PE=1 SV=7;sp|P01812|HVM42_MOUSE Ig heavy chain V region MOPC 173 OS=Mus musculus (Mouse) OX=10090 GN=- PE=1 SV=1	3	4	4	2	2	2	2	4	3	3	1	2	2	2	2	2	4	3	3	1	2	2	1	1	1	2	2	1	1	1	1	46.6	46.6	32.8	12.874	116	116;117;118	2		23		0
A0A075B5R8;A0A075B5R6	A0A075B5R8;A0A075B5R6	2;2	2;2	2;2		Ighv11-2;Ighv11-1	tr|A0A075B5R8|A0A075B5R8_MOUSE Ig-like domain-containing protein OS=Mus musculus (Mouse) OX=10090 GN=Ighv11-2 PE=4 SV=1;tr|A0A075B5R6|A0A075B5R6_MOUSE Ig-like domain-containing protein OS=Mus musculus (Mouse) OX=10090 GN=Ighv11-1 PE=4 SV=1	2	2	2	2	0	1	1	1	0	2	0	0	0	0	1	1	1	0	2	0	0	0	0	1	1	1	0	2	0	0	0	18.8	18.8	18.8	13.167	117	117;117	2		5		0.0021978
A0A075B5R7	A0A075B5R7	2	1	1		Ighv14-2	tr|A0A075B5R7|A0A075B5R7_MOUSE Ig-like domain-containing protein OS=Mus musculus (Mouse) OX=10090 GN=Ighv14-2 PE=4 SV=1	1	2	1	1	1	1	1	1	2	2	1	0	0	1	1	1	0	1	1	1	0	0	1	1	1	0	1	1	1	0	0	15.4	8.5	8.5	13.002	117	117	2		6		0.0069252
A0A075B5S9;A0A075B5S1	A0A075B5S9;A0A075B5S1	1;1	1;1	1;1		Ighv9-4;Ighv9-1	tr|A0A075B5S9|A0A075B5S9_MOUSE Ig-like domain-containing protein OS=Mus musculus (Mouse) OX=10090 GN=Ighv9-4 PE=4 SV=1;tr|A0A075B5S1|A0A075B5S1_MOUSE Ig-like domain-containing protein OS=Mus musculus (Mouse) OX=10090 GN=Ighv9-1 PE=4 SV=1	2	1	1	1	0	0	0	0	0	1	0	0	0	0	0	0	0	0	1	0	0	0	0	0	0	0	0	1	0	0	0	12.2	12.2	12.2	10.934	98	98;98	2		1		0.006812
A0A075B5S2;P01790;P01794;P01791;P01788;P01787;P01789;P01793;P01792	A0A075B5S2;P01790;P01794;P01791;P01788;P01787	4;2;2;2;2;2;1;1;1	4;2;2;2;2;2;1;1;1	4;2;2;2;2;2;1;1;1	Ig heavy chain V region M511;Ig heavy chain V region HPCG14;Ig heavy chain V region HPCM6;Ig heavy chain V region H8;Ig heavy chain V regions TEPC 15/S107/HPCM1/HPCM2/HPCM3	Ighv7-1	tr|A0A075B5S2|A0A075B5S2_MOUSE Ig-like domain-containing protein OS=Mus musculus (Mouse) OX=10090 GN=Ighv7-1 PE=1 SV=2;sp|P01790|HVM21_MOUSE Ig heavy chain V region M511 OS=Mus musculus (Mouse) OX=10090 GN=- PE=1 SV=1;sp|P01794|HVM25_MOUSE Ig heavy chain V	9	4	4	4	3	3	3	4	3	4	3	0	1	3	3	3	4	3	4	3	0	1	3	3	3	4	3	4	3	0	1	41.3	41.3	41.3	13.644	121	121;122;123;123;123;123;122;123;123	1.35	24	13		0
A0A075B5T2;A0A0A6YWU3;P01798	A0A075B5T2	4;1;1	4;1;1	2;0;0		Ighv6-3	tr|A0A075B5T2|A0A075B5T2_MOUSE Ig-like domain-containing protein OS=Mus musculus (Mouse) OX=10090 GN=Ighv6-3 PE=4 SV=7	3	4	4	2	4	4	4	3	4	3	4	2	3	4	4	4	3	4	3	4	2	3	2	2	2	2	2	2	2	1	2	41.5	41.5	18.6	13.259	118	118;119;113	1.55	22	27		0
A0A075B5T3;J3QK03;A0A0A6YWS9	A0A075B5T3	4;1;1	3;1;1	2;1;1		Ighv6-6	tr|A0A075B5T3|A0A075B5T3_MOUSE Ig-like domain-containing protein OS=Mus musculus (Mouse) OX=10090 GN=Ighv6-6 PE=4 SV=1	3	4	3	2	2	3	4	4	4	3	1	1	3	1	2	3	3	3	2	0	1	2	0	1	2	2	2	2	0	1	2	41.2	27.7	20.2	13.293	119	119;99;119	1.82	4	18		0
A0A075B5T5	A0A075B5T5	2	2	2		Ighv1-5	tr|A0A075B5T5|A0A075B5T5_MOUSE Ig-like domain-containing protein OS=Mus musculus (Mouse) OX=10090 GN=Ighv1-5 PE=4 SV=1	1	2	2	2	1	1	2	2	2	1	0	1	1	1	1	2	2	2	1	0	1	1	1	1	2	2	2	1	0	1	1	19.4	19.4	19.4	10.846	98	98	1.92	1	12		0
A0A075B5U7;P01758	A0A075B5U7;P01758	2;1	1;1	1;1	Ig heavy chain V region 108A	Ighv1-22;Igh-VJ558	tr|A0A075B5U7|A0A075B5U7_MOUSE Ig-like domain-containing protein OS=Mus musculus (Mouse) OX=10090 GN=Ighv1-22 PE=1 SV=1;sp|P01758|HVM14_MOUSE Ig heavy chain V region 108A OS=Mus musculus (Mouse) OX=10090 GN=Igh-VJ558 PE=4 SV=1	2	2	1	1	1	0	2	2	1	2	1	1	0	0	0	1	1	0	1	0	0	0	0	0	1	1	0	1	0	0	0	21.4	12.8	12.8	13.022	117	117;117	2		3		0.0087011
A0A075B5V5	A0A075B5V5	2	2	2		Ighv1-39	tr|A0A075B5V5|A0A075B5V5_MOUSE Ig-like domain-containing protein OS=Mus musculus (Mouse) OX=10090 GN=Ighv1-39 PE=4 SV=1	1	2	2	2	0	0	0	2	0	1	0	0	0	0	0	0	2	0	1	0	0	0	0	0	0	2	0	1	0	0	0	29.9	29.9	29.9	12.93	117	117	2		3		0
A0A075B5V7	A0A075B5V7	2	2	1		Ighv1-43	tr|A0A075B5V7|A0A075B5V7_MOUSE Ig-like domain-containing protein OS=Mus musculus (Mouse) OX=10090 GN=Ighv1-43 PE=4 SV=1	1	2	2	1	0	0	1	0	0	1	0	1	0	0	0	1	0	0	1	0	1	0	0	0	0	0	0	0	0	1	0	29.6	29.6	19.4	10.761	98	98	2		3		0.0097087
A0A075B5V8;A0A0A6YY41	A0A075B5V8;A0A0A6YY41	2;2	2;2	2;2		Ighv1-47	tr|A0A075B5V8|A0A075B5V8_MOUSE Ig-like domain-containing protein OS=Mus musculus (Mouse) OX=10090 GN=Ighv1-47 PE=4 SV=1;tr|A0A0A6YY41|A0A0A6YY41_MOUSE Isoform of A0A075B5V8, Ig-like domain-containing protein (Fragment) OS=Mus musculus (Mouse) OX=10090 GN=I	2	2	2	2	0	0	0	1	1	2	0	0	0	0	0	0	1	1	2	0	0	0	0	0	0	1	1	2	0	0	0	31.6	31.6	31.6	11.083	98	98;117	2		4		0
A0A075B5W2;A0A0A6YXC3	A0A075B5W2;A0A0A6YXC3	2;2	1;1	1;1		Ighv1-52	tr|A0A075B5W2|A0A075B5W2_MOUSE Ig-like domain-containing protein OS=Mus musculus (Mouse) OX=10090 GN=Ighv1-52 PE=4 SV=1;tr|A0A0A6YXC3|A0A0A6YXC3_MOUSE Isoform of A0A075B5W2, Ig-like domain-containing protein (Fragment) OS=Mus musculus (Mouse) OX=10090 GN=I	2	2	1	1	0	0	2	0	0	0	0	1	1	0	0	1	0	0	0	0	0	0	0	0	1	0	0	0	0	0	0	34.5	21.6	21.6	12.989	116	116;117	2		1		0
A0A075B5X3	A0A075B5X3	2	1	1		Ighv1-64	tr|A0A075B5X3|A0A075B5X3_MOUSE Ig-like domain-containing protein OS=Mus musculus (Mouse) OX=10090 GN=Ighv1-64 PE=4 SV=1	1	2	1	1	0	0	1	1	0	0	0	1	1	0	0	0	1	0	0	0	0	0	0	0	0	1	0	0	0	0	0	34.2	21.4	21.4	12.922	117	117	2		1		0.0069204
A0A075B5X7;A0A0G2JFS5;A0A075B5W1	A0A075B5X7;A0A0G2JFS5;A0A075B5W1	2;2;1	2;2;1	1;1;1		Ighv1-69;Ighv1-50	tr|A0A075B5X7|A0A075B5X7_MOUSE Ig-like domain-containing protein OS=Mus musculus (Mouse) OX=10090 GN=Ighv1-69 PE=4 SV=1;tr|A0A0G2JFS5|A0A0G2JFS5_MOUSE Isoform of A0A075B5X7, Ig-like domain-containing protein (Fragment) OS=Mus musculus (Mouse) OX=10090 GN=I	3	2	2	1	0	0	1	1	0	0	0	1	1	0	0	1	1	0	0	0	1	1	0	0	0	1	0	0	0	0	0	34.5	34.5	21.6	12.891	116	116;117;117	2		4		0
A0A075B5Y1;A0A0G2JGK2;P01750;A0A075B5X0;A0A0A6YXE0;A0A075B5W3;P01748	A0A075B5Y1;A0A0G2JGK2;P01750;A0A075B5X0;A0A0A6YXE0;A0A075B5W3;P01748	2;2;2;1;1;1;1	1;1;1;0;0;0;0	1;1;1;0;0;0;0	Ig heavy chain V region 102;Ig heavy chain V region 23	Ighv1-74;Ighv1-59;Ighv1-53	tr|A0A075B5Y1|A0A075B5Y1_MOUSE Ig-like domain-containing protein OS=Mus musculus (Mouse) OX=10090 GN=Ighv1-74 PE=4 SV=1;tr|A0A0G2JGK2|A0A0G2JGK2_MOUSE Isoform of A0A075B5Y1, Ig-like domain-containing protein (Fragment) OS=Mus musculus (Mouse) OX=10090 GN=I	7	2	1	1	1	0	1	0	0	1	0	1	1	1	0	0	0	0	1	0	0	0	1	0	0	0	0	1	0	0	0	23.3	10.3	10.3	12.9	116	116;117;117;116;117;117;117	2		2		0.00693
A0A075B5Y4	A0A075B5Y4	3	2	2		Ighv1-81	tr|A0A075B5Y4|A0A075B5Y4_MOUSE Ig-like domain-containing protein OS=Mus musculus (Mouse) OX=10090 GN=Ighv1-81 PE=4 SV=1	1	3	2	2	2	1	2	3	3	3	1	1	0	1	1	1	2	2	2	0	0	0	1	1	1	2	2	2	0	0	0	33.3	24.8	24.8	12.989	117	117	1.93	1	14		0
A0A075B663;P01723;P01727;P01729;P01726	A0A075B663;P01723;P01727;P01729;P01726	2;2;2;1;1	1;1;1;0;0	1;1;1;0;0	Ig lambda-1 chain V region;Ig lambda-1 chain V region S43;Ig lambda-2 chain V region MOPC 315;Ig lambda-1 chain V region H2020	Iglv1	tr|A0A075B663|A0A075B663_MOUSE Ig-like domain-containing protein OS=Mus musculus (Mouse) OX=10090 GN=Iglv1 PE=4 SV=1;sp|P01723|LV1A_MOUSE Ig lambda-1 chain V region OS=Mus musculus (Mouse) OX=10090 GN=- PE=1 SV=2;sp|P01727|LV1E_MOUSE Ig lambda-1 chain V re	5	2	1	1	0	1	2	1	1	1	2	1	2	0	0	1	0	0	0	1	0	1	0	0	1	0	0	0	1	0	1	35.9	28.2	28.2	12.312	117	117;117;129;129;129	3			3	0
A0A075B664;P01728	A0A075B664;P01728	2;2	2;2	1;1	Ig lambda-2 chain V region	Iglv2	tr|A0A075B664|A0A075B664_MOUSE Isoform of P01728, Ig-like domain-containing protein OS=Mus musculus (Mouse) OX=10090 GN=Iglv2 PE=1 SV=1;sp|P01728|LV2A_MOUSE Ig lambda-2 chain V region OS=Mus musculus (Mouse) OX=10090 GN=ENSMUSG00000076940 PE=3 SV=1	2	2	2	1	0	2	2	2	1	2	1	1	2	0	2	2	2	1	2	1	1	2	0	1	1	1	0	1	0	0	1	36.2	36.2	28.4	12.165	116	116;117	3			13	0
A0A075B674;A0A0G2JGN3	A0A075B674;A0A0G2JGN3	2;2	2;2	2;2		Ighv1-78	tr|A0A075B674|A0A075B674_MOUSE Ig-like domain-containing protein OS=Mus musculus (Mouse) OX=10090 GN=Ighv1-78 PE=1 SV=1;tr|A0A0G2JGN3|A0A0G2JGN3_MOUSE Isoform of A0A075B674, Ig-like domain-containing protein (Fragment) OS=Mus musculus (Mouse) OX=10090 GN=I	2	2	2	2	0	0	0	1	1	2	0	0	0	0	0	0	1	1	2	0	0	0	0	0	0	1	1	2	0	0	0	31.6	31.6	31.6	11.047	98	98;117	2		4		0
A0A075B677;A0A0G2JFC6	A0A075B677;A0A0G2JFC6	2;1	2;1	2;1		Igkv4-53	tr|A0A075B677|A0A075B677_MOUSE Ig-like domain-containing protein OS=Mus musculus (Mouse) OX=10090 GN=Igkv4-53 PE=1 SV=1;tr|A0A0G2JFC6|A0A0G2JFC6_MOUSE Isoform of A0A075B677, Ig-like domain-containing protein (Fragment) OS=Mus musculus (Mouse) OX=10090 GN=I	2	2	2	2	1	1	2	1	0	2	2	1	2	1	1	2	1	0	2	2	1	2	1	1	2	1	0	2	2	1	2	41.2	41.2	41.2	10.366	97	97;119	3			13	0
A0A075B680;A0A0G2JFL3;A0A0A6YXZ4	A0A075B680;A0A0G2JFL3;A0A0A6YXZ4	2;2;2	2;2;2	2;2;2		Ighv1-62-2	tr|A0A075B680|A0A075B680_MOUSE Ig-like domain-containing protein OS=Mus musculus (Mouse) OX=10090 GN=Ighv1-62-2 PE=4 SV=1;tr|A0A0G2JFL3|A0A0G2JFL3_MOUSE Isoform of A0A075B680, Ig-like domain-containing protein (Fragment) OS=Mus musculus (Mouse) OX=10090 GN	3	2	2	2	1	1	1	1	1	2	0	0	1	1	1	1	1	1	2	0	0	1	1	1	1	1	1	2	0	0	1	30	30	30	11.224	100	100;119;119	2		11		0
A0A075B6D5;A0A0G2JFZ3	A0A075B6D5;A0A0G2JFZ3	2;2	2;2	2;2		Igkv19-93	tr|A0A075B6D5|A0A075B6D5_MOUSE Ig-like domain-containing protein OS=Mus musculus (Mouse) OX=10090 GN=Igkv19-93 PE=1 SV=7;tr|A0A0G2JFZ3|A0A0G2JFZ3_MOUSE Isoform of A0A075B6D5, Ig-like domain-containing protein (Fragment) OS=Mus musculus (Mouse) OX=10090 GN=	2	2	2	2	0	0	1	1	0	1	0	0	0	0	0	1	1	0	1	0	0	0	0	0	1	1	0	1	0	0	0	23.7	23.7	23.7	12.734	114	114;115	3			3	0
A0A087WNU6	A0A087WNU6	18	17	0		Lrrfip1	tr|A0A087WNU6|A0A087WNU6_MOUSE Isoform of Q3UZ39, Leucine-rich repeat flightless-interacting protein 1 (Fragment) OS=Mus musculus (Mouse) OX=10090 GN=Lrrfip1 PE=1 SV=1	1	18	17	0	13	10	11	13	14	15	0	0	0	12	9	10	12	13	14	0	0	0	0	0	0	0	0	0	0	0	0	36.2	34.1	0	64.931	575	575	1.34	66	34		0
A0A087WNW2;E9Q171;A0A087WR56;E9PW06;A0A087WPX3;Q810U3	A0A087WNW2;E9Q171;A0A087WR56;E9PW06;A0A087WPX3;Q810U3	7;7;7;7;7;7	7;7;7;7;7;7	7;7;7;7;7;7	Neurofascin	Nfasc	tr|A0A087WNW2|A0A087WNW2_MOUSE Isoform of Q810U3, Neurofascin OS=Mus musculus (Mouse) OX=10090 GN=Nfasc PE=1 SV=1;tr|E9Q171|E9Q171_MOUSE Isoform of Q810U3, Neurofascin OS=Mus musculus (Mouse) OX=10090 GN=Nfasc PE=1 SV=1;tr|A0A087WR56|A0A087WR56_MOUSE Isofo	6	7	7	7	5	2	1	3	5	2	0	0	0	5	2	1	3	5	2	0	0	0	5	2	1	3	5	2	0	0	0	10.3	10.3	10.3	101.17	899	899;1157;1159;1174;1347;1240	1	18			0
A0A0A6YXZ1;J3QP81;A0A087WS18;A0A087WQ95;A0A087WNW8;A0A087WRK0;A0A087WP42;A0A087WRE8;A0A087WQ31;Q80TV8-2;E9Q6L0;A0A087WQF1;E9QNY9;E9QKH0;Q80TV8;A0A0N4SUT7;A0A0A6YWK1	A0A0A6YXZ1;J3QP81;A0A087WS18;A0A087WQ95;A0A087WNW8;A0A087WRK0;A0A087WP42;A0A087WRE8;A0A087WQ31;Q80TV8-2;E9Q6L0;A0A087WQF1;E9QNY9;E9QKH0;Q80TV8	3;3;3;3;3;3;3;3;3;3;2;2;2;2;2;1;1	2;2;2;2;2;2;2;2;2;2;1;1;1;1;1;1;1	2;2;2;2;2;2;2;2;2;2;1;1;1;1;1;1;1	CLIP-associating protein 1	Clasp1	tr|A0A0A6YXZ1|A0A0A6YXZ1_MOUSE Isoform of Q80TV8, CLIP-associating protein 1 OS=Mus musculus (Mouse) OX=10090 GN=Clasp1 PE=1 SV=2;tr|J3QP81|J3QP81_MOUSE Isoform of Q80TV8, CLIP-associating protein 1 OS=Mus musculus (Mouse) OX=10090 GN=Clasp1 PE=1 SV=1;tr|A	17	3	2	2	1	1	0	0	1	0	0	0	0	1	0	0	0	1	0	0	0	0	1	0	0	0	1	0	0	0	0	3.3	2.7	2.7	136.62	1244	1244;1459;1460;1469;1475;1477;1492;1526;1552;1525;1452;1468;1526;1536;1535;285;345	1	2			0.0015528
Q3TYE5;A0A087WP80;Q8BLK3	Q3TYE5;A0A087WP80;Q8BLK3	2;2;2	2;2;2	2;2;2	Limbic system-associated membrane protein	Lsamp	tr|Q3TYE5|Q3TYE5_MOUSE Isoform of Q8BLK3, Limbic system-associated membrane protein OS=Mus musculus (Mouse) OX=10090 GN=Lsamp PE=1 SV=1;tr|A0A087WP80|A0A087WP80_MOUSE Isoform of Q8BLK3, Limbic system-associated membrane protein OS=Mus musculus (Mouse) OX=1	3	2	2	2	0	1	0	0	2	0	0	0	0	0	1	0	0	2	0	0	0	0	0	1	0	0	2	0	0	0	0	7.1	7.1	7.1	37.31	338	338;355;341	2		3		0
A0A087WPH7;A2AGN7;B7ZCF1;O88685;F6Q2E3	A0A087WPH7;A2AGN7;B7ZCF1;O88685;F6Q2E3	2;2;2;2;1	2;2;2;2;1	2;2;2;2;1	26S protease regulatory subunit 6A	Psmc3	tr|A0A087WPH7|A0A087WPH7_MOUSE Isoform of O88685, AAA domain-containing protein (Fragment) OS=Mus musculus (Mouse) OX=10090 GN=Psmc3 PE=1 SV=6;tr|A2AGN7|A2AGN7_MOUSE Isoform of O88685, AAA domain-containing protein OS=Mus musculus (Mouse) OX=10090 GN=Psmc3	5	2	2	2	0	1	0	0	1	0	0	0	0	0	1	0	0	1	0	0	0	0	0	1	0	0	1	0	0	0	0	10.2	10.2	10.2	34.02	305	305;400;451;442;203	2		2		0.0022305
E9Q9T1;A0A087WPK3;Q3UZ39-2	E9Q9T1;A0A087WPK3;Q3UZ39-2	18;18;18	2;2;2	0;0;0	Leucine-rich repeat flightless-interacting protein 1	Lrrfip1	tr|E9Q9T1|E9Q9T1_MOUSE Isoform of Q3UZ39, Leucine-rich repeat flightless-interacting protein 1 OS=Mus musculus (Mouse) OX=10090 GN=Lrrfip1 PE=1 SV=2;tr|A0A087WPK3|A0A087WPK3_MOUSE Isoform of Q3UZ39, Leucine-rich repeat flightless-interacting protein 1 OS=M	3	18	2	0	14	11	11	15	14	15	0	0	0	2	2	2	2	1	1	0	0	0	0	0	0	0	0	0	0	0	0	35	4.3	0	71.131	628	628;663;628	1.56	7	9		0
A0A087WPL5;E9QNN1;O70133-3;O70133;O70133-2	A0A087WPL5;E9QNN1;O70133-3;O70133;O70133-2	2;2;2;2;2	2;2;2;2;2	2;2;2;2;2	ATP-dependent RNA helicase A	Dhx9	tr|A0A087WPL5|A0A087WPL5_MOUSE Isoform of O70133, ATP-dependent RNA helicase A OS=Mus musculus (Mouse) OX=10090 GN=Dhx9 PE=1 SV=1;tr|E9QNN1|E9QNN1_MOUSE Isoform of O70133, ATP-dependent RNA helicase A OS=Mus musculus (Mouse) OX=10090 GN=Dhx9 PE=1 SV=1;sp|O	5	2	2	2	0	0	1	0	0	0	1	0	1	0	0	1	0	0	0	1	0	1	0	0	1	0	0	0	1	0	1	1.9	1.9	1.9	149.62	1383	1383;1384;1164;1380;1381	1	3			0
A0A087WPM2;B8QI36;A0A087WPJ3	A0A087WPM2;B8QI36;A0A087WPJ3	6;6;4	5;5;3	5;5;3		Ppfia4	tr|A0A087WPM2|A0A087WPM2_MOUSE Isoform of B8QI36, Protein tyrosine phosphatase, receptor type, f polypeptide (PTPRF),-interacting protein (liprin), alpha 4 OS=Mus musculus (Mouse) OX=10090 GN=Ppfia4 PE=1 SV=1;tr|B8QI36|B8QI36_MOUSE Liprin-alpha 4 OS=Mus mu	3	6	5	5	5	2	3	0	0	0	1	0	0	4	2	3	0	0	0	0	0	0	4	2	3	0	0	0	0	0	0	7.8	6.5	6.5	133.65	1184	1184;1187;892	1	9			0
A0A087WPN7;A0A0A6YWN3	A0A087WPN7;A0A0A6YWN3	1;1	1;1	1;1		Ighv13-2	tr|A0A087WPN7|A0A087WPN7_MOUSE Ig-like domain-containing protein OS=Mus musculus (Mouse) OX=10090 GN=Ighv13-2 PE=4 SV=2;tr|A0A0A6YWN3|A0A0A6YWN3_MOUSE Isoform of A0A087WPN7, Ig-like domain-containing protein (Fragment) OS=Mus musculus (Mouse) OX=10090 GN=I	2	1	1	1	0	0	0	0	0	1	0	0	1	0	0	0	0	0	1	0	0	1	0	0	0	0	0	1	0	0	1	13	13	13	11.343	100	100;119	2		2		0.009774
A0A087WRS3;A0A087WPP8;Q6AXH6;Q6AXD2;P62484;A0A087WR90;A0A087WNT3;A0A087WP64;A0A087WPE6;A0A087WNU9	A0A087WRS3;A0A087WPP8;Q6AXH6;Q6AXD2;P62484;A0A087WR90;A0A087WNT3	5;5;5;5;5;4;3;1;1;1	5;5;5;5;5;4;3;1;1;1	4;4;4;4;4;4;2;0;0;0	Abl interactor 2	Abi2	tr|A0A087WRS3|A0A087WRS3_MOUSE Isoform of P62484, Abl interactor 2 OS=Mus musculus (Mouse) OX=10090 GN=Abi2 PE=1 SV=1;tr|A0A087WPP8|A0A087WPP8_MOUSE Isoform of P62484, Abl interactor 2 OS=Mus musculus (Mouse) OX=10090 GN=Abi2 PE=1 SV=1;tr|Q6AXH6|Q6AXH6_MOU	10	5	5	4	1	0	1	0	0	1	2	2	1	1	0	1	0	0	1	2	2	1	1	0	1	0	0	0	1	1	1	13.1	13.1	11.1	49.358	458	458;475;480;487;446;151;360;252;337;395	1	8			0
A0A087WPQ9;E9Q2X2;Q6P9K9-2;Q6P9K9;E9Q3Q4;A0A5F8MPQ9;Q8C985	A0A087WPQ9;E9Q2X2;Q6P9K9-2;Q6P9K9;E9Q3Q4;A0A5F8MPQ9;Q8C985	3;3;3;3;2;2;2	2;2;2;2;2;2;2	2;2;2;2;2;2;2	Neurexin-3;Neurexin-3-beta;Neurexin-3-beta, soluble form;Neurexin-3-beta, C-terminal fragment	Nrxn3	tr|A0A087WPQ9|A0A087WPQ9_MOUSE Isoform of Q6P9K9, Neurexin-3-beta OS=Mus musculus (Mouse) OX=10090 GN=Nrxn3 PE=1 SV=1;tr|E9Q2X2|E9Q2X2_MOUSE Isoform of Q6P9K9, Neurexin-3-beta OS=Mus musculus (Mouse) OX=10090 GN=Nrxn3 PE=1 SV=1;sp|Q6P9K9-2|NRX3A-2_MOUSE Is	7	3	2	2	0	2	1	0	0	0	1	0	1	0	1	0	0	0	0	1	0	0	0	1	0	0	0	0	1	0	0	4.2	3.2	3.2	111.39	1009	1009;1391;1100;1571;430;635;567	1	2			0
A0A087WRB8;A0A087WPR7;A0A087WSP0;E9Q9X1;S4R1P5;Q91ZU6-5;Q91ZU6-2;Q91ZU6;Q91ZU6-3;Q91ZU6-4	A0A087WRB8;A0A087WPR7;A0A087WSP0;E9Q9X1;S4R1P5;Q91ZU6-5;Q91ZU6-2;Q91ZU6;Q91ZU6-3;Q91ZU6-4	1;1;1;1;1;1;1;1;1;1	1;1;1;1;1;1;1;1;1;1	1;1;1;1;1;1;1;1;1;1	Dystonin	Dst	tr|A0A087WRB8|A0A087WRB8_MOUSE Isoform of Q91ZU6, Dystonin (Fragment) OS=Mus musculus (Mouse) OX=10090 GN=Dst PE=1 SV=1;tr|A0A087WPR7|A0A087WPR7_MOUSE Isoform of Q91ZU6, SH3 domain-containing protein (Fragment) OS=Mus musculus (Mouse) OX=10090 GN=Dst PE=1	10	1	1	1	1	1	0	0	0	0	1	1	1	1	1	0	0	0	0	1	1	1	1	1	0	0	0	0	1	1	1	0.8	0.8	0.8	170.21	1471	1471;2987;5175;7406;7717;2639;5379;7393;7400;7406	2.12	3	1	4	0.0087719
E9Q9P4;F7BHL0;J3QP84;F6V0P5;F6XW53;F6ZSN2;A0A286YCW3;E3VRZ4;E3VRY6;A0A286YCI9;F6WSZ3;A0A286YCF5;J3QN27;J3QMT8;A0A286YDU9;A0A286YCQ2;A0A286YDR7;A0A286YE30;A0A286YD59;A0A286YDC1;A0A286YCZ9;A0A087WQ41;A0A286YCP1;E3VRY9;A0A286YD35;A0A087WRS4;A0A087WQN5;A0A286YDM6;Q08460-5;Q08460-3;Q08460-2;Q08460;Q08460-4	E9Q9P4;F7BHL0;J3QP84;F6V0P5;F6XW53;F6ZSN2;A0A286YCW3;E3VRZ4;E3VRY6;A0A286YCI9;F6WSZ3;A0A286YCF5;J3QN27;J3QMT8;A0A286YDU9;A0A286YCQ2;A0A286YDR7;A0A286YE30;A0A286YD59;A0A286YDC1;A0A286YCZ9;A0A087WQ41;A0A286YCP1;E3VRY9;A0A286YD35;A0A087WRS4;A0A087WQN5;A0A286YDM6;Q08460-5;Q08460-3;Q08460-2;Q08460;Q08460-4	1;1;1;1;1;1;1;1;1;1;1;1;1;1;1;1;1;1;1;1;1;1;1;1;1;1;1;1;1;1;1;1;1	1;1;1;1;1;1;1;1;1;1;1;1;1;1;1;1;1;1;1;1;1;1;1;1;1;1;1;1;1;1;1;1;1	1;1;1;1;1;1;1;1;1;1;1;1;1;1;1;1;1;1;1;1;1;1;1;1;1;1;1;1;1;1;1;1;1	Calcium-activated potassium channel subunit alpha-1	Kcnma1	tr|E9Q9P4|E9Q9P4_MOUSE Isoform of Q08460, Ion_trans domain-containing protein OS=Mus musculus (Mouse) OX=10090 GN=Kcnma1 PE=1 SV=2;tr|F7BHL0|F7BHL0_MOUSE Isoform of Q08460, Ion_trans domain-containing protein OS=Mus musculus (Mouse) OX=10090 GN=Kcnma1 PE=1	33	1	1	1	0	1	1	0	0	0	0	0	1	0	1	1	0	0	0	0	0	1	0	1	1	0	0	0	0	0	1	2.1	2.1	2.1	118.43	1053	1053;1055;1059;1086;1107;1108;1112;1113;1113;1115;1118;1119;1132;1135;1142;1142;1146;1165;1171;1175;1178;1178;1185;1192;1209;1236;1239;1242;1144;1178;1196;1209;1236	1	3			0
Q9DBT6;A0A2R8VHQ0;A0A5F8MP98;A0A5F8MPF2;A0A087WRU0;A0A087WQ94;A0A087WQM0;A0A087WQS0;A0A1D5RM59;E9Q0S6;Q5SSZ5-2;Q8CGB6-2;Q8CGB6-4;Q8CGB6;Q8CGB6-3;Q5SSZ5	Q9DBT6;A0A2R8VHQ0;A0A5F8MP98;A0A5F8MPF2;A0A087WRU0;A0A087WQ94;A0A087WQM0;A0A087WQS0;A0A1D5RM59;E9Q0S6;Q5SSZ5-2;Q8CGB6-2;Q8CGB6-4;Q8CGB6;Q8CGB6-3;Q5SSZ5	1;1;1;1;1;1;1;1;1;1;1;1;1;1;1;1	1;1;1;1;1;1;1;1;1;1;1;1;1;1;1;1	1;1;1;1;1;1;1;1;1;1;1;1;1;1;1;1	Tensin-3;Tensin-2	Tns1;Tns3;Tns2	tr|Q9DBT6|Q9DBT6_MOUSE Isoform of E9Q0S6, SH2 domain-containing protein OS=Mus musculus (Mouse) OX=10090 GN=Tns1 PE=1 SV=1;tr|A0A2R8VHQ0|A0A2R8VHQ0_MOUSE Isoform of Q8CGB6, Tensin-2 OS=Mus musculus (Mouse) OX=10090 GN=Tns2 PE=1 SV=1;tr|A0A5F8MP98|A0A5F8MP9	16	1	1	1	1	0	0	0	0	0	0	0	0	1	0	0	0	0	0	0	0	0	1	0	0	0	0	0	0	0	0	2.1	2.1	2.1	65.368	624	624;1392;1553;1589;1705;1719;1823;1867;1880;1888;550;1377;1400;1400;1407;1440	1	1			0.0087173
A0A087WQA5;A0A087WR97;A0A087WRZ5;Q8R0B4;Q8BLD4;Q6VYI5;Q6VYI4;Q921F2;A0A087WRP4;H3BJV1;A0A087WSE4;A0A087WSH7	A0A087WQA5;A0A087WR97;A0A087WRZ5;Q8R0B4;Q8BLD4;Q6VYI5;Q6VYI4;Q921F2;A0A087WRP4;H3BJV1;A0A087WSE4;A0A087WSH7	2;2;2;2;2;2;2;2;1;1;1;1	2;2;2;2;2;2;2;2;1;1;1;1	2;2;2;2;2;2;2;2;1;1;1;1	TAR DNA-binding protein 43	Tardbp	tr|A0A087WQA5|A0A087WQA5_MOUSE Isoform of Q921F2, TAR DNA-binding protein 43 (Fragment) OS=Mus musculus (Mouse) OX=10090 GN=Tardbp PE=1 SV=1;tr|A0A087WR97|A0A087WR97_MOUSE Isoform of Q921F2, RRM domain-containing protein (Fragment) OS=Mus musculus (Mouse)	12	2	2	2	2	1	2	0	1	2	1	0	0	2	1	2	0	1	2	1	0	0	2	1	2	0	1	2	1	0	0	10.5	10.5	10.5	22.703	200	200;243;285;295;298;302;304;414;138;140;149;175	3			9	0
A0A087WRB7;E9PX43;Q7TQG1;A0A087WP13;A0A087WP37	A0A087WRB7;E9PX43;Q7TQG1;A0A087WP13	8;8;8;7;2	8;8;8;7;2	7;7;7;7;2	Pleckstrin homology domain-containing family A member 6	Plekha6	tr|A0A087WRB7|A0A087WRB7_MOUSE Isoform of Q7TQG1, PH domain-containing protein OS=Mus musculus (Mouse) OX=10090 GN=Plekha6 PE=1 SV=1;tr|E9PX43|E9PX43_MOUSE Isoform of Q7TQG1, PH domain-containing protein OS=Mus musculus (Mouse) OX=10090 GN=Plekha6 PE=1 SV=	5	8	8	7	1	3	1	2	3	2	0	0	0	1	3	1	2	3	2	0	0	0	1	3	0	2	3	2	0	0	0	10	10	8.7	117.1	1048	1048;1069;1173;901;175	1	13			0
A0A087WRZ7;E9PWG4;P05977-2;P05977;A0A0G2JDM3;A0A0G2JDW2;P09542	A0A087WRZ7;E9PWG4;P05977-2;P05977;A0A0G2JDM3;A0A0G2JDW2;P09542	3;3;3;3;2;2;2	3;3;3;3;2;2;2	2;2;2;2;2;2;2	Myosin light chain 1/3, skeletal muscle isoform;Myosin light chain 3	Myl1;Myl3	tr|A0A087WRZ7|A0A087WRZ7_MOUSE Isoform of P05977, Myosin light chain 1/3, skeletal muscle isoform OS=Mus musculus (Mouse) OX=10090 GN=Myl1 PE=1 SV=1;tr|E9PWG4|E9PWG4_MOUSE Isoform of P05977, Myosin light chain 1/3, skeletal muscle isoform OS=Mus musculus (	7	3	3	2	2	2	2	3	2	2	0	0	0	2	2	2	3	2	2	0	0	0	2	2	2	2	2	2	0	0	0	27.2	27.2	17.4	10.301	92	92;161;150;188;127;184;204	3			13	0
A0A087WS46;O70251;M0QWK5;M0QWH8;G3UX43;G3UZ47	A0A087WS46;O70251	3;3;1;1;1;1	3;3;1;1;1;1	3;3;1;1;1;1	Elongation factor 1-beta	Eef1b2;Eef1b	tr|A0A087WS46|A0A087WS46_MOUSE Isoform of O70251, Eukaryotic translation elongation factor 1 beta 2 OS=Mus musculus (Mouse) OX=10090 GN=Eef1b2 PE=1 SV=1;sp|O70251|EF1B_MOUSE Elongation factor 1-beta OS=Mus musculus (Mouse) OX=10090 GN=Eef1b PE=1 SV=5	6	3	3	3	3	1	2	1	1	1	0	1	1	3	1	2	1	1	1	0	1	1	3	1	2	1	1	1	0	1	1	25	25	25	20.136	184	184;225;43;48;68;94	3			13	0
A0A087WS96;Q8BG73;A0A087WQU5	A0A087WS96;Q8BG73;A0A087WQU5	2;2;1	2;2;1	2;2;1	SH3 domain-binding glutamic acid-rich-like protein;SH3 domain-binding glutamic acid-rich-like protein 2	Sh3bgrl2	tr|A0A087WS96|A0A087WS96_MOUSE Isoform of Q8BG73, SH3 domain-binding glutamic acid-rich-like protein OS=Mus musculus (Mouse) OX=10090 GN=Sh3bgrl2 PE=1 SV=1;sp|Q8BG73|SH3L2_MOUSE SH3 domain-binding glutamic acid-rich-like protein 2 OS=Mus musculus (Mouse) O	3	2	2	2	2	2	0	1	1	2	0	0	0	2	2	0	1	1	2	0	0	0	2	2	0	1	1	2	0	0	0	24.2	24.2	24.2	13.545	120	120;107;93	3			12	0
A0A087WSF5;Q3UZ39;A0A087WPT0	A0A087WSF5;Q3UZ39	14;8;1	1;0;1	1;0;1	Leucine-rich repeat flightless-interacting protein 1	Lrrfip1	tr|A0A087WSF5|A0A087WSF5_MOUSE Isoform of Q3UZ39, Leucine-rich repeat flightless-interacting protein 1 (Fragment) OS=Mus musculus (Mouse) OX=10090 GN=Lrrfip1 PE=1 SV=1;sp|Q3UZ39|LRRF1_MOUSE Leucine-rich repeat flightless-interacting protein 1 OS=Mus muscul	3	14	1	1	9	8	10	10	11	12	0	0	0	1	1	1	1	1	1	0	0	0	1	1	1	1	1	1	0	0	0	52.6	5	5	37.022	323	323;729;98	1.17	10	2		0.0014881
A0A0A0MQA5;P68368;A0A087WQS4;A0A087WRB4;A0A087WSB0;A0A087WSL5	A0A0A0MQA5;P68368	16;16;4;3;2;2	3;3;2;1;1;1	3;3;2;1;1;1	Tubulin alpha-4A chain	Tuba4a	tr|A0A0A0MQA5|A0A0A0MQA5_MOUSE Isoform of P68368, Tubulin alpha chain (Fragment) OS=Mus musculus (Mouse) OX=10090 GN=Tuba4a PE=1 SV=1;sp|P68368|TBA4A_MOUSE Tubulin alpha-4A chain OS=Mus musculus (Mouse) OX=10090 GN=Tuba4a PE=1 SV=1	6	16	3	3	13	13	14	15	16	14	12	13	11	3	3	3	3	3	3	3	3	3	3	3	3	3	3	3	3	3	3	38.2	7.1	7.1	52.793	477	477;448;125;100;81;89	1.83	14	33	5	0
A0A0A0MQC1	A0A0A0MQC1	1	1	1		Ighv3-5	tr|A0A0A0MQC1|A0A0A0MQC1_MOUSE Isoform of P18533, Ig-like domain-containing protein OS=Mus musculus (Mouse) OX=10090 GN=Ighv3-5 PE=1 SV=1	1	1	1	1	1	1	0	1	0	0	0	0	0	1	1	0	1	0	0	0	0	0	1	1	0	1	0	0	0	0	0	13.1	13.1	13.1	11.277	99	99	2		3		0.00668
A0A0A0MQE8;B7ZCJ1;B7ZCJ0;Q6DFV3;G3UWM5;G3UX38;A2BHQ2	A0A0A0MQE8;B7ZCJ1;B7ZCJ0;Q6DFV3;G3UWM5	19;19;17;17;14;6;1	19;19;17;17;14;6;1	19;19;17;17;14;6;1	Rho GTPase-activating protein 21	Arhgap21	tr|A0A0A0MQE8|A0A0A0MQE8_MOUSE Isoform of Q6DFV3, Rho GTPase-activating protein 21 OS=Mus musculus (Mouse) OX=10090 GN=Arhgap21 PE=1 SV=1;tr|B7ZCJ1|B7ZCJ1_MOUSE Isoform of Q6DFV3, Rho GTPase-activating protein 21 OS=Mus musculus (Mouse) OX=10090 GN=Arhgap2	7	19	19	19	5	10	10	9	9	12	0	0	0	5	10	10	9	9	12	0	0	0	5	10	10	9	9	12	0	0	0	12.4	12.4	12.4	216.45	1949	1949;1955;1945;1944;1263;396;145	1	56			0
A0A338P799;A0A2R8VH83;A0A140T8K9;A0A0A6YVS6;A0A0J9YVH8;A0A0J9YUM2;A0A2R8VHH2;J3QQ18;F6SEU4	A0A338P799;A0A2R8VH83;A0A140T8K9;A0A0A6YVS6;A0A0J9YVH8;A0A0J9YUM2;A0A2R8VHH2;J3QQ18;F6SEU4	3;3;3;3;3;3;3;3;3	3;3;3;3;3;3;3;3;3	3;3;3;3;3;3;3;3;3	Ras/Rap GTPase-activating protein SynGAP	Syngap1	tr|A0A338P799|A0A338P799_MOUSE Isoform of F6SEU4, Ras/Rap GTPase-activating protein SynGAP OS=Mus musculus (Mouse) OX=10090 GN=Syngap1 PE=1 SV=1;tr|A0A2R8VH83|A0A2R8VH83_MOUSE Isoform of F6SEU4, Ras/Rap GTPase-activating protein SynGAP OS=Mus musculus (Mou	9	3	3	3	0	0	1	0	0	0	2	1	1	0	0	1	0	0	0	2	1	1	0	0	1	0	0	0	2	1	1	3.7	3.7	3.7	128.23	1167	1167;1246;1281;1281;1282;1289;1305;1308;1340	1	5			0
A0A0A6YY34;A0A0A6YVV2;P11352	A0A0A6YY34;A0A0A6YVV2;P11352	3;3;3	3;3;3	3;3;3	Glutathione peroxidase;Glutathione peroxidase 1	Gpx1	tr|A0A0A6YY34|A0A0A6YY34_MOUSE Isoform of P11352, Glutathione peroxidase OS=Mus musculus (Mouse) OX=10090 GN=Gpx1 PE=1 SV=1;tr|A0A0A6YVV2|A0A0A6YVV2_MOUSE Isoform of P11352, Glutathione peroxidase OS=Mus musculus (Mouse) OX=10090 GN=Gpx1 PE=1 SV=1;sp|P1135	3	3	3	3	0	2	0	0	0	1	0	0	0	0	2	0	0	0	1	0	0	0	0	2	0	0	0	1	0	0	0	26.4	26.4	26.4	16.353	144	144;145;201	3			3	0
Q80XD3;A0A0A6YW36;O54829;Q45FE1;Q45FE2;A0A0A6YVV6;A0A0J9YTS6;A0A087WSJ9;A0A087WSH2;A0A087WPW1;F6WDS8;A0A087WQG6;A0A087WNZ9;A0A087WRP8;A0A087WPC4;A0A087WPD1;Q9Z2H2	Q80XD3;A0A0A6YW36;O54829;Q45FE1;Q45FE2	6;6;6;4;4;2;2;2;2;2;2;2;2;2;2;2;2	6;6;6;4;4;2;2;2;2;2;2;2;2;2;2;2;2	6;6;6;4;4;2;2;2;2;2;2;2;2;2;2;2;2	Regulator of G-protein signaling 7	Rgs7	tr|Q80XD3|Q80XD3_MOUSE Isoform of O54829, Regulator of G-protein-signaling 7 OS=Mus musculus (Mouse) OX=10090 GN=Rgs7 PE=1 SV=1;tr|A0A0A6YW36|A0A0A6YW36_MOUSE Isoform of O54829, Regulator of G-protein-signaling 7 OS=Mus musculus (Mouse) OX=10090 GN=Rgs7 PE	17	6	6	6	2	3	3	1	3	2	2	2	0	2	3	3	1	3	2	2	2	0	2	3	3	1	3	2	2	2	0	18.3	18.3	18.3	55.014	470	470;477;469;178;191;71;221;435;437;453;456;465;490;495;502;505;472	1.84	3	16		0
B7ZNR9;B2RUE8;A0A0A6YWR8;F8VPL5;A0A0A6YWM8;E9PVG7;A0A0A6YW53;Q5SXG1;Q5SXG3;G3X9G2;P97820;Q9JM52-2;Q9JM52;Q9JM52-3;F7AMS7;E0CYV5;A0A0A6YVZ8	B7ZNR9;B2RUE8;A0A0A6YWR8;F8VPL5;A0A0A6YWM8;E9PVG7;A0A0A6YW53;Q5SXG1;Q5SXG3;G3X9G2;P97820;Q9JM52-2;Q9JM52;Q9JM52-3;F7AMS7;E0CYV5;A0A0A6YVZ8	5;5;5;5;5;5;5;5;5;5;5;5;5;5;4;3;3	5;5;5;5;5;5;5;5;5;5;5;5;5;5;4;3;3	1;1;1;1;1;1;1;1;1;1;1;1;1;1;1;0;0	Mitogen-activated protein kinase kinase kinase kinase 4;Misshapen-like kinase 1	Map4k4;Mink1;Tnik	tr|B7ZNR9|B7ZNR9_MOUSE Isoform of P97820, Map4k4 protein OS=Mus musculus (Mouse) OX=10090 GN=Map4k4 PE=1 SV=1;tr|B2RUE8|B2RUE8_MOUSE Isoform of P97820, Map4k4 protein OS=Mus musculus (Mouse) OX=10090 GN=Map4k4 PE=1 SV=1;tr|A0A0A6YWR8|A0A0A6YWR8_MOUSE Isofo	17	5	5	1	1	0	1	1	1	1	1	2	1	1	0	1	1	1	1	1	2	1	0	0	0	0	0	0	1	1	0	4.6	4.6	1	137.9	1208	1208;1221;1234;1238;1272;1288;1288;1334;1337;1344;1233;1300;1308;1345;1198;227;404	1	9			0
A0A0A6YW67;E9Q9J0;E9Q4P0;E9Q5F6;E9QNP0;Q5SX22;P62984;P62983;P0CG49;P0CG50	A0A0A6YW67;E9Q9J0;E9Q4P0;E9Q5F6;E9QNP0;Q5SX22;P62984;P62983;P0CG49;P0CG50	4;4;4;4;4;4;4;4;4;4	4;4;4;4;4;4;4;4;4;4	4;4;4;4;4;4;4;4;4;4	Ubiquitin-60S ribosomal protein L40;Ubiquitin;60S ribosomal protein L40;Ubiquitin-40S ribosomal protein S27a;Ubiquitin;40S ribosomal protein S27a;Polyubiquitin-B;Ubiquitin;Polyubiquitin-C;Ubiquitin;Ubiquitin-related 1;Ubiquitin-related 2	Gm8797;Uba52;Kxd1;Ubc;Ubb;Rps27a	tr|A0A0A6YW67|A0A0A6YW67_MOUSE Predicted pseudogene 8797 OS=Mus musculus (Mouse) OX=10090 GN=Gm8797 PE=4 SV=1;tr|E9Q9J0|E9Q9J0_MOUSE Isoform of P62984, Ubiquitin-like domain-containing protein (Fragment) OS=Mus musculus (Mouse) OX=10090 GN=Uba52 PE=4 SV=1;	10	4	4	4	4	4	4	4	4	4	3	2	3	4	4	4	4	4	4	3	2	3	4	4	4	4	4	4	3	2	3	61	61	61	8.7279	77	77;96;193;201;232;236;128;156;305;734	1.63	37	11	14	0
A0A0A6YW88;Q3UHL1;A0A0A6YXI7;A0A0A6YW08	A0A0A6YW88;Q3UHL1	12;12;2;2	12;12;2;2	12;12;2;2	CaM kinase-like vesicle-associated protein	Camkv	tr|A0A0A6YW88|A0A0A6YW88_MOUSE Isoform of Q3UHL1, Protein kinase domain-containing protein OS=Mus musculus (Mouse) OX=10090 GN=Camkv PE=1 SV=1;sp|Q3UHL1|CAMKV_MOUSE CaM kinase-like vesicle-associated protein OS=Mus musculus (Mouse) OX=10090 GN=Camkv PE=1 S	4	12	12	12	0	0	1	0	2	1	9	7	9	0	0	1	0	2	1	9	7	9	0	0	1	0	2	1	9	7	9	32.6	32.6	32.6	51.674	484	484;512;48;66	1	32			0
A0A0A6YWH4;A0A0A6YWF5;A0A0A6YX60;Q9DCP2	A0A0A6YWH4;A0A0A6YWF5;A0A0A6YX60;Q9DCP2	1;1;1;1	1;1;1;1	1;1;1;1	Sodium-coupled neutral amino acid transporter 3	Slc38a3	tr|A0A0A6YWH4|A0A0A6YWH4_MOUSE Isoform of Q9DCP2, Aa_trans domain-containing protein (Fragment) OS=Mus musculus (Mouse) OX=10090 GN=Slc38a3 PE=1 SV=1;tr|A0A0A6YWF5|A0A0A6YWF5_MOUSE Isoform of Q9DCP2, Aa_trans domain-containing protein (Fragment) OS=Mus mus	4	1	1	1	0	0	0	0	1	0	0	0	0	0	0	0	0	1	0	0	0	0	0	0	0	0	1	0	0	0	0	17.2	17.2	17.2	10.712	99	99;154;181;505	2		1		0.0065189
A0A0A6YWH2;Q9EQX4	A0A0A6YWH2;Q9EQX4	1;1	1;1	1;1	Allograft inflammatory factor 1-like	Aif1l	tr|A0A0A6YWH2|A0A0A6YWH2_MOUSE Isoform of Q9EQX4, Allograft inflammatory factor 1-like OS=Mus musculus (Mouse) OX=10090 GN=Aif1l PE=1 SV=1;sp|Q9EQX4|AIF1L_MOUSE Allograft inflammatory factor 1-like OS=Mus musculus (Mouse) OX=10090 GN=Aif1l PE=1 SV=1	2	1	1	1	0	1	1	1	1	1	0	0	0	0	1	1	1	1	1	0	0	0	0	1	1	1	1	1	0	0	0	7.4	7.4	7.4	15.311	136	136;150	3			5	0.0067843
A0A0A6YWI6;A0A0A6YX71;Q6PGN3-6;Q6PGN3-5;Q6PGN3-4;Q6PGN3-2;Q6PGN3;Q6PGN3-3;A0A0A6YX33;Q9CXL6;Q6PGI2;O88809	A0A0A6YWI6;A0A0A6YX71;Q6PGN3-6;Q6PGN3-5;Q6PGN3-4;Q6PGN3-2;Q6PGN3;Q6PGN3-3;A0A0A6YX33	11;11;11;11;11;11;11;11;9;1;1;1	11;11;11;11;11;11;11;11;9;1;1;1	11;11;11;11;11;11;11;11;9;1;1;1	Serine/threonine-protein kinase DCLK2	Dclk2	tr|A0A0A6YWI6|A0A0A6YWI6_MOUSE Isoform of Q6PGN3, Serine/threonine-protein kinase DCLK2 OS=Mus musculus (Mouse) OX=10090 GN=Dclk2 PE=1 SV=1;tr|A0A0A6YX71|A0A0A6YX71_MOUSE Isoform of Q6PGN3, Serine/threonine-protein kinase DCLK2 OS=Mus musculus (Mouse) OX=1	12	11	11	11	6	6	4	3	5	6	1	0	0	6	6	4	3	5	6	1	0	0	6	6	4	3	5	6	1	0	0	21.8	21.8	21.8	70.414	641	641;711;708;714;715;755;756;771;591;360;365;366	1	35			0
A0A0A6YX18;Q8BVE3;A0A0A6YWP6;A0A0A6YVU0;A0A0A6YW86	A0A0A6YX18;Q8BVE3;A0A0A6YWP6	9;9;8;3;1	9;9;8;3;1	9;9;8;3;1	V-type proton ATPase subunit H	Atp6v1h	tr|A0A0A6YX18|A0A0A6YX18_MOUSE Isoform of Q8BVE3, V-type proton ATPase subunit H OS=Mus musculus (Mouse) OX=10090 GN=Atp6v1h PE=1 SV=1;sp|Q8BVE3|VATH_MOUSE V-type proton ATPase subunit H OS=Mus musculus (Mouse) OX=10090 GN=Atp6v1h PE=1 SV=1;tr|A0A0A6YWP6|A	5	9	9	9	5	1	3	1	7	3	0	0	1	5	1	3	1	7	3	0	0	1	5	1	3	1	7	3	0	0	1	26.2	26.2	26.2	54.108	465	465;483;441;140;77	2		21		0
A0A0A6YX73;Q8K1M3;P12367;A0A0A6YY28;H3BK84;P31324	A0A0A6YX73;Q8K1M3;P12367;A0A0A6YY28	4;4;4;2;1;1	4;4;4;2;1;1	4;4;4;2;1;1	cAMP-dependent protein kinase type II-alpha regulatory subunit	Prkar2a	tr|A0A0A6YX73|A0A0A6YX73_MOUSE Isoform of P12367, cAMP-dependent protein kinase type II-alpha regulatory subunit OS=Mus musculus (Mouse) OX=10090 GN=Prkar2a PE=1 SV=1;tr|Q8K1M3|Q8K1M3_MOUSE Isoform of P12367, Protein kinase, cAMP dependent regulatory, type	6	4	4	4	3	0	0	0	2	1	0	0	0	3	0	0	0	2	1	0	0	0	3	0	0	0	2	1	0	0	0	15.5	15.5	15.5	43.165	380	380;402;401;200;256;416	2		6		0
A0A0A6YXA5;A0A0A6YVW3	A0A0A6YXA5;A0A0A6YVW3	4;2	3;1	3;1		Ighv1-15;Ighv1-23	tr|A0A0A6YXA5|A0A0A6YXA5_MOUSE Immunoglobulin heavy variable 1-15 OS=Mus musculus (Mouse) OX=10090 GN=Ighv1-15 PE=4 SV=1;tr|A0A0A6YVW3|A0A0A6YVW3_MOUSE Ig-like domain-containing protein OS=Mus musculus (Mouse) OX=10090 GN=Ighv1-23 PE=4 SV=1	2	4	3	3	2	0	1	3	2	2	1	1	0	1	0	0	2	1	1	0	0	0	1	0	0	2	1	1	0	0	0	54.7	46.2	46.2	12.953	117	117;117	2		5		0
A0A0G2JEP8;H3BL56;A0A0A6YXF6;Q9CR99;Q9QUI0;Q62159;P62746	A0A0G2JEP8;H3BL56;A0A0A6YXF6;Q9CR99;Q9QUI0;Q62159;P62746	1;1;1;1;1;1;1	1;1;1;1;1;1;1	1;1;1;1;1;1;1	Transforming protein RhoA;Rho-related GTP-binding protein RhoC;Rho-related GTP-binding protein RhoB	Rhoc;Rhoa;4930544G11Rik;Rhob	tr|A0A0G2JEP8|A0A0G2JEP8_MOUSE Isoform of Q62159, Rho-related GTP-binding protein RhoC (Fragment) OS=Mus musculus (Mouse) OX=10090 GN=Rhoc PE=1 SV=1;tr|H3BL56|H3BL56_MOUSE Isoform of Q62159, Rho-related GTP-binding protein RhoC OS=Mus musculus (Mouse) OX=1	7	1	1	1	0	0	0	0	1	0	0	0	0	0	0	0	0	1	0	0	0	0	0	0	0	0	1	0	0	0	0	14.4	14.4	14.4	13.261	118	118;149;165;193;193;193;196	3			1	0
A0A0A6YXN4;A0A075B5U4	A0A0A6YXN4;A0A075B5U4	4;3	4;3	3;2		Ighv1-18	tr|A0A0A6YXN4|A0A0A6YXN4_MOUSE Isoform of A0A075B5U4, Ig-like domain-containing protein (Fragment) OS=Mus musculus (Mouse) OX=10090 GN=Ighv1-18 PE=1 SV=1;tr|A0A075B5U4|A0A075B5U4_MOUSE IGv domain-containing protein OS=Mus musculus (Mouse) OX=10090 GN=Ighv1	2	4	4	3	2	1	2	2	4	3	2	1	1	2	1	2	2	4	3	2	1	1	1	1	1	1	3	2	1	0	1	50.4	50.4	41.9	12.912	117	117;102	1.96	2	23	1	0
A0A0A6YXV8;A0A0A6YY67;H7BX08;Q8C1B1;Q8C1B1-2	A0A0A6YXV8;A0A0A6YY67;H7BX08;Q8C1B1;Q8C1B1-2	1;1;1;1;1	1;1;1;1;1	1;1;1;1;1	Calmodulin-regulated spectrin-associated protein 2	Camsap2	tr|A0A0A6YXV8|A0A0A6YXV8_MOUSE Isoform of Q8C1B1, CKK domain-containing protein (Fragment) OS=Mus musculus (Mouse) OX=10090 GN=Camsap2 PE=1 SV=1;tr|A0A0A6YY67|A0A0A6YY67_MOUSE Isoform of Q8C1B1, Calmodulin-regulated spectrin-associated protein 2 OS=Mus mus	5	1	1	1	0	0	1	1	0	0	0	0	0	0	0	1	1	0	0	0	0	0	0	0	1	1	0	0	0	0	0	1.4	1.4	1.4	91.727	814	814;1472;1478;1461;1470	1	2			0.0092308
A0A0A6YY29;Q9CXW3	A0A0A6YY29;Q9CXW3	2;2	2;2	2;2	Calcyclin-binding protein	Cacybp	tr|A0A0A6YY29|A0A0A6YY29_MOUSE Isoform of Q9CXW3, CS domain-containing protein (Fragment) OS=Mus musculus (Mouse) OX=10090 GN=Cacybp PE=1 SV=1;sp|Q9CXW3|CYBP_MOUSE Calcyclin-binding protein OS=Mus musculus (Mouse) OX=10090 GN=Cacybp PE=1 SV=1	2	2	2	2	2	0	0	0	1	0	0	0	0	2	0	0	0	1	0	0	0	0	2	0	0	0	1	0	0	0	0	11.9	11.9	11.9	15.556	135	135;229	3			3	0.0015152
A0A0A6YY53;F6TQW2;P01864	A0A0A6YY53;F6TQW2;P01864	6;6;6	4;4;4	4;4;4	Ig gamma-2A chain C region secreted form	Ighg2c	tr|A0A0A6YY53|A0A0A6YY53_MOUSE Isoform of F6TQW2, Immunoglobulin heavy constant gamma 2C (Fragment) OS=Mus musculus (Mouse) OX=10090 GN=Ighg2c PE=1 SV=1;tr|F6TQW2|F6TQW2_MOUSE Immunoglobulin heavy constant gamma 2C OS=Mus musculus (Mouse) OX=10090 GN=Ighg2	3	6	4	4	4	4	5	6	4	4	4	3	3	3	3	4	4	3	3	3	2	2	3	3	4	4	3	3	3	2	2	18.2	12.5	12.5	36.407	335	335;404;335	2.06	7	95	14	0
A0A0A6YY91;P13595;A0A0A6YY47;P13595-2;E9QB01;E9Q589;P13595-3;A0A0A6YWU2;P13595-4	A0A0A6YY91;P13595;A0A0A6YY47;P13595-2;E9QB01;E9Q589;P13595-3;A0A0A6YWU2;P13595-4	16;15;14;14;13;12;12;8;8	16;15;14;14;13;12;12;8;8	16;15;14;14;13;12;12;8;8	Neural cell adhesion molecule 1	Ncam1	tr|A0A0A6YY91|A0A0A6YY91_MOUSE Isoform of P13595, Neural cell adhesion molecule 1 (Fragment) OS=Mus musculus (Mouse) OX=10090 GN=Ncam1 PE=1 SV=1;sp|P13595|NCAM1_MOUSE Neural cell adhesion molecule 1 OS=Mus musculus (Mouse) OX=10090 GN=Ncam1 PE=1 SV=3;tr|A0	9	16	16	16	7	3	5	3	13	5	0	0	1	7	3	5	3	13	5	0	0	1	7	3	5	3	13	5	0	0	1	19.7	19.7	19.7	116.26	1089	1089;1115;848;848;849;725;725;605;605	1	40			0
A0A0A6YYE7;A0A0B4J1I4;A0A0B4J1I3;A0A0A6YYE5;A0A075B5L8	A0A0A6YYE7;A0A0B4J1I4;A0A0B4J1I3;A0A0A6YYE5;A0A075B5L8	2;1;1;1;1	1;0;1;1;1	0;0;0;0;0		Igkv4-57;Igkv4-72;Igkv4-74;Igkv4-78;Igkv4-79	tr|A0A0A6YYE7|A0A0A6YYE7_MOUSE Ig-like domain-containing protein OS=Mus musculus (Mouse) OX=10090 GN=Igkv4-57 PE=4 SV=2;tr|A0A0B4J1I4|A0A0B4J1I4_MOUSE Ig-like domain-containing protein OS=Mus musculus (Mouse) OX=10090 GN=Igkv4-72 PE=4 SV=1;tr|A0A0B4J1I3|A0	5	2	1	0	2	2	2	2	2	2	2	1	1	1	1	1	1	1	1	1	0	0	0	0	0	0	0	0	0	0	0	27.4	13.7	0	12.689	117	117;117;119;119;119	3			10	0
A0A0B4J1H6;P01630	A0A0B4J1H6;P01630	3;2	3;2	2;2	Ig kappa chain V-II region 7S34.1	Igkv2-137	tr|A0A0B4J1H6|A0A0B4J1H6_MOUSE Ig-like domain-containing protein OS=Mus musculus (Mouse) OX=10090 GN=Igkv2-137 PE=4 SV=1;sp|P01630|KV2A6_MOUSE Ig kappa chain V-II region 7S34.1 OS=Mus musculus (Mouse) OX=10090 GN=- PE=1 SV=1	2	3	3	2	2	2	2	3	1	3	0	0	2	2	2	2	3	1	3	0	0	2	2	2	2	2	1	2	0	0	2	29.2	29.2	20	13.131	120	120;113	3			18	0
A0A0B4J1H8;A0A0B4J1H7	A0A0B4J1H8;A0A0B4J1H7	3;3	3;3	3;3		Igkv1-133;Igkv1-135	tr|A0A0B4J1H8|A0A0B4J1H8_MOUSE Ig-like domain-containing protein OS=Mus musculus (Mouse) OX=10090 GN=Igkv1-133 PE=4 SV=1;tr|A0A0B4J1H7|A0A0B4J1H7_MOUSE Ig-like domain-containing protein OS=Mus musculus (Mouse) OX=10090 GN=Igkv1-135 PE=4 SV=1	2	3	3	3	0	1	1	2	0	1	1	1	1	0	1	1	2	0	1	1	1	1	0	1	1	2	0	1	1	1	1	25	25	25	13.237	120	120;120	3			8	0
A0A0B4J1I0;A0A140T8M0;A0A075B5K8;F6XWB2;A0A140T8N1;P01631;A0A075B5N0;A0A0G2JDE5	A0A0B4J1I0;A0A140T8M0;A0A075B5K8;F6XWB2;A0A140T8N1;P01631	3;2;2;2;2;2;1;1	3;2;2;2;2;2;1;1	2;1;1;1;1;1;0;0	Ig kappa chain V-II region 26-10	Igkv1-110;Igkv1-99;Igkv1-115	tr|A0A0B4J1I0|A0A0B4J1I0_MOUSE Ig-like domain-containing protein OS=Mus musculus (Mouse) OX=10090 GN=Igkv1-110 PE=4 SV=5;tr|A0A140T8M0|A0A140T8M0_MOUSE Ig-like domain-containing protein OS=Mus musculus (Mouse) OX=10090 GN=Igkv1-117 PE=4 SV=2;tr|A0A075B5K8|	8	3	3	2	1	1	1	2	2	3	1	2	2	1	1	1	2	2	3	1	2	2	0	0	0	1	1	2	0	1	1	38.7	38.7	27.7	13.079	119	119;119;119;120;120;113;119;120	3			15	0
A0A0B4J1I1	A0A0B4J1I1	2	2	2		Igkv16-104	tr|A0A0B4J1I1|A0A0B4J1I1_MOUSE Ig-like domain-containing protein OS=Mus musculus (Mouse) OX=10090 GN=Igkv16-104 PE=4 SV=1	1	2	2	2	1	1	2	1	1	1	1	1	1	1	1	2	1	1	1	1	1	1	1	1	2	1	1	1	1	1	1	23.3	23.3	23.3	12.874	116	116	3			10	0
A0A0B4J1I9;P04945	A0A0B4J1I9;P04945	2;1	2;1	1;1	Ig kappa chain V-VI region NQ2-6.1	Igkv4-55	tr|A0A0B4J1I9|A0A0B4J1I9_MOUSE Isoform of P04945, Ig-like domain-containing protein (Fragment) OS=Mus musculus (Mouse) OX=10090 GN=Igkv4-55 PE=1 SV=1;sp|P04945|KV6AB_MOUSE Ig kappa chain V-VI region NQ2-6.1 OS=Mus musculus (Mouse) OX=10090 GN=MGI:2686370 P	2	2	2	1	2	2	2	2	2	2	2	1	2	2	2	2	2	2	2	2	1	2	1	1	1	1	1	1	1	0	1	27.4	27.4	13.7	12.736	117	117;108	3			20	0
A0A0B4J1J2	A0A0B4J1J2	2	1	1		Igkv5-43	tr|A0A0B4J1J2|A0A0B4J1J2_MOUSE Ig-like domain-containing protein OS=Mus musculus (Mouse) OX=10090 GN=Igkv5-43 PE=1 SV=1	1	2	1	1	2	2	2	2	2	2	1	1	2	1	1	1	1	1	1	0	0	1	1	1	1	1	1	1	0	0	1	23.5	13	13	12.6	115	115	3			8	0.0022272
A0A0B4J1J5	A0A0B4J1J5	1	1	1		Ighv9-3	tr|A0A0B4J1J5|A0A0B4J1J5_MOUSE Ig-like domain-containing protein OS=Mus musculus (Mouse) OX=10090 GN=Ighv9-3 PE=1 SV=1	1	1	1	1	0	0	0	1	0	0	0	0	0	0	0	0	1	0	0	0	0	0	0	0	0	1	0	0	0	0	0	12.8	12.8	12.8	12.996	117	117	2		2		0.008805
A0A0B4J1J6;A0A075B5T6	A0A0B4J1J6	3;1	3;1	3;1		Ighv10-1	tr|A0A0B4J1J6|A0A0B4J1J6_MOUSE Ig-like domain-containing protein OS=Mus musculus (Mouse) OX=10090 GN=Ighv10-1 PE=4 SV=1	2	3	3	3	1	0	0	3	2	1	0	1	0	1	0	0	3	2	1	0	1	0	1	0	0	3	2	1	0	1	0	31.1	31.1	31.1	13.549	119	119;119	2		9		0
A0A0B4J1J7;A0A0G2JEU7	A0A0B4J1J7;A0A0G2JEU7	3;3	3;3	2;2		Ighv1-82	tr|A0A0B4J1J7|A0A0B4J1J7_MOUSE Ig-like domain-containing protein OS=Mus musculus (Mouse) OX=10090 GN=Ighv1-82 PE=1 SV=1;tr|A0A0G2JEU7|A0A0G2JEU7_MOUSE Isoform of A0A0B4J1J7, Ig-like domain-containing protein (Fragment) OS=Mus musculus (Mouse) OX=10090 GN=I	2	3	3	2	0	0	1	2	2	3	1	0	0	0	0	1	2	2	3	1	0	0	0	0	0	1	1	2	0	0	0	35.7	35.7	28.6	10.65	98	98;117	1.89	1	8		0
A0A0B4J1M0;A0A0G2JGS9	A0A0B4J1M0;A0A0G2JGS9	3;3	2;2	2;2		Ighv1-77	tr|A0A0B4J1M0|A0A0B4J1M0_MOUSE Ig-like domain-containing protein OS=Mus musculus (Mouse) OX=10090 GN=Ighv1-77 PE=1 SV=1;tr|A0A0G2JGS9|A0A0G2JGS9_MOUSE Isoform of A0A0B4J1M0, Ig-like domain-containing protein (Fragment) OS=Mus musculus (Mouse) OX=10090 GN=I	2	3	2	2	0	0	1	0	2	2	1	1	0	0	0	0	0	1	1	0	0	0	0	0	0	0	1	1	0	0	0	42.9	27.6	27.6	10.662	98	98;117	2		2		0.0014892
A0A0B4J1N0;A0A0G2JFE9;A0A075B5Y5;A0A075B5Y2	A0A0B4J1N0;A0A0G2JFE9	4;4;1;1	4;4;1;1	3;3;0;0		Ighv1-76	tr|A0A0B4J1N0|A0A0B4J1N0_MOUSE Ig-like domain-containing protein OS=Mus musculus (Mouse) OX=10090 GN=Ighv1-76 PE=1 SV=1;tr|A0A0G2JFE9|A0A0G2JFE9_MOUSE Isoform of A0A0B4J1N0, Ig-like domain-containing protein (Fragment) OS=Mus musculus (Mouse) OX=10090 GN=I	4	4	4	3	1	1	3	2	2	4	2	1	0	1	1	3	2	2	4	2	1	0	1	1	2	2	1	3	1	0	0	55.1	55.1	39.8	10.879	98	98;117;117;117	2		16		0
A0A0G2JDI9;P55096	A0A0G2JDI9;P55096	2;2	2;2	2;2	ATP-binding cassette sub-family D member 3	Abcd3	tr|A0A0G2JDI9|A0A0G2JDI9_MOUSE Isoform of P55096, ABC transporter domain-containing protein OS=Mus musculus (Mouse) OX=10090 GN=Abcd3 PE=1 SV=1;sp|P55096|ABCD3_MOUSE ATP-binding cassette sub-family D member 3 OS=Mus musculus (Mouse) OX=10090 GN=Abcd3 PE=1	2	2	2	2	0	1	2	0	1	0	0	0	0	0	1	2	0	1	0	0	0	0	0	1	2	0	1	0	0	0	0	6.7	6.7	6.7	62.697	549	549;659	1	4			0
A0A0G2JE03;Q3TWF7;A0A0G2JDM7;Q8BTZ4-2;Q8BTZ4;A0A0G2JDE8;A0A0G2JFH0;A0A0G2JG78;A0A0G2JF12;A0A0G2JGE5	A0A0G2JE03;Q3TWF7;A0A0G2JDM7;Q8BTZ4-2;Q8BTZ4;A0A0G2JDE8;A0A0G2JFH0	16;16;16;16;16;13;12;2;2;1	16;16;16;16;16;13;12;2;2;1	16;16;16;16;16;13;12;2;2;1	Anaphase-promoting complex subunit 5	Anapc5	tr|A0A0G2JE03|A0A0G2JE03_MOUSE Isoform of Q8BTZ4, Anaphase-promoting complex subunit 5 OS=Mus musculus (Mouse) OX=10090 GN=Anapc5 PE=1 SV=1;tr|Q3TWF7|Q3TWF7_MOUSE Isoform of Q8BTZ4, Anaphase-promoting complex subunit 5 OS=Mus musculus (Mouse) OX=10090 GN=A	10	16	16	16	4	4	10	0	0	0	10	2	9	4	4	10	0	0	0	10	2	9	4	4	10	0	0	0	10	2	9	28.5	28.5	28.5	80.831	719	719;732;732;727;740;656;407;78;95;68	1	42			0
A0A0G2JDU7;Q61553	A0A0G2JDU7;Q61553	2;2	2;2	2;2	Fascin	Fscn1	tr|A0A0G2JDU7|A0A0G2JDU7_MOUSE Isoform of Q61553, Fascin OS=Mus musculus (Mouse) OX=10090 GN=Fscn1 PE=1 SV=1;sp|Q61553|FSCN1_MOUSE Fascin OS=Mus musculus (Mouse) OX=10090 GN=Fscn1 PE=1 SV=4	2	2	2	2	1	0	0	0	2	2	0	0	0	1	0	0	0	2	2	0	0	0	1	0	0	0	2	2	0	0	0	6.6	6.6	6.6	36.201	332	332;493	2		5		0
A0A0G2JDZ4;E9QNY3	A0A0G2JDZ4;E9QNY3	2;2	2;2	2;2		Myl10	tr|A0A0G2JDZ4|A0A0G2JDZ4_MOUSE Isoform of Q62082, EF-hand domain-containing protein OS=Mus musculus (Mouse) OX=10090 GN=Myl10 PE=1 SV=1;tr|E9QNY3|E9QNY3_MOUSE Isoform of Q62082, Myosin regulatory light chain 10 OS=Mus musculus (Mouse) OX=10090 GN=Myl10 PE=	2	2	2	2	1	1	2	1	1	1	0	0	0	1	1	2	1	1	1	0	0	0	1	1	2	1	1	1	0	0	0	8.2	8.2	8.2	15.442	134	134;147	3			7	0
A0A1W2P6X1;E9QKG6;A0A0G2JDZ9;E9Q804;Q99NH0-2;Q99NH0-3;Q99NH0;F7C545	A0A1W2P6X1;E9QKG6;A0A0G2JDZ9;E9Q804;Q99NH0-2;Q99NH0-3;Q99NH0	3;3;3;3;3;3;3;1	1;1;1;1;1;1;1;0	1;1;1;1;1;1;1;0	Ankyrin repeat domain-containing protein 17	Ankrd17	tr|A0A1W2P6X1|A0A1W2P6X1_MOUSE Isoform of Q99NH0, ANK_REP_REGION domain-containing protein OS=Mus musculus (Mouse) OX=10090 GN=Ankrd17 PE=1 SV=1;tr|E9QKG6|E9QKG6_MOUSE Isoform of Q99NH0, ANK_REP_REGION domain-containing protein OS=Mus musculus (Mouse) OX=1	8	3	1	1	1	1	2	0	0	0	0	1	0	1	0	1	0	0	0	0	0	0	1	0	1	0	0	0	0	0	0	2.4	0.9	0.9	170.43	1600	1600;2352;2494;2602;1330;1599;2603;214	1	2			0.0066445
A0A140LHL1;A0A0G2JEG6;A0A0G2JE00;Q9WVQ1-3;Q9WVQ1-4;Q9WVQ1-2;Q9WVQ1;A0A140LHB5	A0A140LHL1;A0A0G2JEG6;A0A0G2JE00;Q9WVQ1-3;Q9WVQ1-4;Q9WVQ1-2;Q9WVQ1	3;3;3;3;3;3;3;1	3;3;3;3;3;3;3;1	3;3;3;3;3;3;3;1	Membrane-associated guanylate kinase, WW and PDZ domain-containing protein 2	Magi2	tr|A0A140LHL1|A0A140LHL1_MOUSE Isoform of Q9WVQ1, Membrane-associated guanylate kinase, WW and PDZ domain-containing protein 2 OS=Mus musculus (Mouse) OX=10090 GN=Magi2 PE=1 SV=1;tr|A0A0G2JEG6|A0A0G2JEG6_MOUSE Isoform of Q9WVQ1, Membrane-associated guanyla	8	3	3	3	1	0	0	0	1	1	0	0	0	1	0	0	0	1	1	0	0	0	1	0	0	0	1	1	0	0	0	3.7	3.7	3.7	91.711	837	837;1400;1414;853;1098;1112;1275;238	1	3			0
A0A0G2JE02;Q6NZQ4	A0A0G2JE02;Q6NZQ4	1;1	1;1	1;1	PAX-interacting protein 1	Paxip1	tr|A0A0G2JE02|A0A0G2JE02_MOUSE Isoform of Q6NZQ4, PAX-interacting protein 1 OS=Mus musculus (Mouse) OX=10090 GN=Paxip1 PE=1 SV=1;sp|Q6NZQ4|PAXI1_MOUSE PAX-interacting protein 1 OS=Mus musculus (Mouse) OX=10090 GN=Paxip1 PE=1 SV=1	2	1	1	1	0	1	0	0	0	0	0	0	0	0	1	0	0	0	0	0	0	0	0	1	0	0	0	0	0	0	0	17.4	17.4	17.4	10.157	92	92;1056	1	1			0.0097205
A0A0G2JE99;P01843	A0A0G2JE99;P01843	3;3	3;3	3;3	Ig lambda-1 chain C region		tr|A0A0G2JE99|A0A0G2JE99_MOUSE Ig-like domain-containing protein OS=Mus musculus (Mouse) OX=10090 GN=Iglc1 PE=4 SV=1;sp|P01843|LAC1_MOUSE Ig lambda-1 chain C region OS=Mus musculus (Mouse) OX=10090 GN=- PE=1 SV=1	2	3	3	3	2	2	2	3	1	1	2	2	2	2	2	2	3	1	1	2	2	2	2	2	2	3	1	1	2	2	2	45.3	45.3	45.3	11.575	106	106;105	3			37	0
A0A0G2JEG8;Q7TQF7	A0A0G2JEG8;Q7TQF7	4;4	4;4	4;4	Amphiphysin	Amph	tr|A0A0G2JEG8|A0A0G2JEG8_MOUSE Isoform of Q7TQF7, Amphiphysin OS=Mus musculus (Mouse) OX=10090 GN=Amph PE=1 SV=1;sp|Q7TQF7|AMPH_MOUSE Amphiphysin OS=Mus musculus (Mouse) OX=10090 GN=Amph PE=1 SV=1	2	4	4	4	2	0	0	1	2	2	0	1	1	2	0	0	1	2	2	0	1	1	2	0	0	1	2	2	0	1	1	10.7	10.7	10.7	75.339	690	690;686	1.45	6	5		0
A0A0G2JEU1;P47738;A0A0G2JFQ0;A0A0G2JF60;D3YYF3	A0A0G2JEU1;P47738;A0A0G2JFQ0	6;6;4;2;1	6;6;4;2;1	6;6;4;2;1	Aldehyde dehydrogenase, mitochondrial	Aldh2	tr|A0A0G2JEU1|A0A0G2JEU1_MOUSE Isoform of P47738, Aldedh domain-containing protein OS=Mus musculus (Mouse) OX=10090 GN=Aldh2 PE=1 SV=1;sp|P47738|ALDH2_MOUSE Aldehyde dehydrogenase, mitochondrial OS=Mus musculus (Mouse) OX=10090 GN=Aldh2 PE=1 SV=1;tr|A0A0G2	5	6	6	6	1	0	0	0	5	0	0	0	0	1	0	0	0	5	0	0	0	0	1	0	0	0	5	0	0	0	0	17	17	17	51.349	471	471;519;229;196;185	2		7		0
A0A0G2JEX1;Q7TPW1;A0A0G2JG59;A0A0G2JFD8;A0A0G2JGI1;A0A0G2JDY6;A0A0G2JDZ8;A0A0G2JDZ3;A0A0G2JFI0;A0A0G2JFT2	A0A0G2JEX1;Q7TPW1;A0A0G2JG59;A0A0G2JFD8;A0A0G2JGI1;A0A0G2JDY6	11;11;9;9;8;6;5;2;2;2	11;11;9;9;8;6;5;2;2;2	11;11;9;9;8;6;5;2;2;2	Nexilin	Nexn	tr|A0A0G2JEX1|A0A0G2JEX1_MOUSE Isoform of Q7TPW1, Ig-like domain-containing protein OS=Mus musculus (Mouse) OX=10090 GN=Nexn PE=1 SV=1;sp|Q7TPW1|NEXN_MOUSE Nexilin OS=Mus musculus (Mouse) OX=10090 GN=Nexn PE=1 SV=3;tr|A0A0G2JG59|A0A0G2JG59_MOUSE Isoform of	10	11	11	11	7	7	3	9	3	8	0	0	0	7	7	3	9	3	8	0	0	0	7	7	3	9	3	8	0	0	0	16.7	16.7	16.7	80.035	671	671;607;473;536;593;354;272;161;169;175	1	40			0
A0A0G2JF85;Q3UHD6-2;Q3UHD6;A0A0G2JGD5	A0A0G2JF85;Q3UHD6-2;Q3UHD6;A0A0G2JGD5	2;2;2;1	2;2;2;1	2;2;2;1	Sorting nexin-27	Snx27	tr|A0A0G2JF85|A0A0G2JF85_MOUSE Isoform of Q3UHD6, Sorting nexin-27 OS=Mus musculus (Mouse) OX=10090 GN=Snx27 PE=1 SV=1;sp|Q3UHD6-2|SNX27-2_MOUSE Isoform of Q3UHD6, Isoform 2 of Sorting nexin-27 OS=Mus musculus (Mouse) OX=10090 GN=Snx27 PE=1 SV=2;sp|Q3UHD6|	4	2	2	2	1	0	0	0	1	0	0	0	0	1	0	0	0	1	0	0	0	0	1	0	0	0	1	0	0	0	0	5.3	5.3	5.3	50.777	435	435;526;539;110	1	2			0.0022288
A0A0G2JFT8;Q9D394;Q9D394-3;Q9D394-4;Q9D394-2;D6RET4;D3Z4D2;Q8BR30;Q8R4C2;Q8BIJ7	A0A0G2JFT8;Q9D394;Q9D394-3;Q9D394-4;Q9D394-2	9;9;9;9;9;1;1;1;1;1	9;9;9;9;9;1;1;1;1;1	9;9;9;9;9;1;1;1;1;1	Protein RUFY3	Rufy3	tr|A0A0G2JFT8|A0A0G2JFT8_MOUSE Isoform of Q9D394, Protein RUFY3 OS=Mus musculus (Mouse) OX=10090 GN=Rufy3 PE=1 SV=1;sp|Q9D394|RUFY3_MOUSE Protein RUFY3 OS=Mus musculus (Mouse) OX=10090 GN=Rufy3 PE=1 SV=1;sp|Q9D394-3|RUFY3-3_MOUSE Isoform of Q9D394, Isoform	10	9	9	9	2	3	2	1	6	3	2	0	1	2	3	2	1	6	3	2	0	1	2	3	2	1	6	3	2	0	1	14.6	14.6	14.6	74.769	669	669;469;487;519;665;217;403;437;606;712	2		21		0
A0A0G2JG10;Q497W9;O35286;A0A0G2JGQ5	A0A0G2JG10;Q497W9;O35286;A0A0G2JGQ5	4;4;4;2	4;4;4;2	4;4;4;2	Pre-mRNA-splicing factor ATP-dependent RNA helicase DHX15	Dhx15	tr|A0A0G2JG10|A0A0G2JG10_MOUSE Isoform of O35286, Pre-mRNA-splicing factor ATP-dependent RNA helicase DHX15 OS=Mus musculus (Mouse) OX=10090 GN=Dhx15 PE=1 SV=1;tr|Q497W9|Q497W9_MOUSE Isoform of O35286, DEAH (Asp-Glu-Ala-His) box polypeptide 15 OS=Mus muscu	4	4	4	4	0	0	3	1	1	1	0	0	0	0	0	3	1	1	1	0	0	0	0	0	3	1	1	1	0	0	0	7.1	7.1	7.1	68.578	608	608;703;795;186	1	6			0
A0A0G2JG69;A0A0G2JGL2;Q3TQZ7;Q8C9D4;Q80W80;A0A5F8MP75;E9QN59;Q9WTU6-3;Q9WTU6-2;Q61831-2;Q9WTU6-4;Q9WTU6;Q61831	A0A0G2JG69;A0A0G2JGL2;Q3TQZ7;Q8C9D4;Q80W80;A0A5F8MP75;E9QN59;Q9WTU6-3;Q9WTU6-2;Q61831-2;Q9WTU6-4;Q9WTU6;Q61831	1;1;1;1;1;1;1;1;1;1;1;1;1	1;1;1;1;1;1;1;1;1;1;1;1;1	1;1;1;1;1;1;1;1;1;1;1;1;1	Mitogen-activated protein kinase;Mitogen-activated protein kinase 9;Mitogen-activated protein kinase 10	Mapk10;Mapk9	tr|A0A0G2JG69|A0A0G2JG69_MOUSE Isoform of Q61831, Mitogen-activated protein kinase OS=Mus musculus (Mouse) OX=10090 GN=Mapk10 PE=4 SV=1;tr|A0A0G2JGL2|A0A0G2JGL2_MOUSE Isoform of Q61831, Mitogen-activated protein kinase OS=Mus musculus (Mouse) OX=10090 GN=M	13	1	1	1	0	0	0	0	1	0	0	0	0	0	0	0	0	1	0	0	0	0	0	0	0	0	1	0	0	0	0	7.3	7.3	7.3	20.38	178	178;252;418;464;464;478;494;381;381;422;423;423;464	2		1		0.0065317
A0A0G2JG95;Q8BX10-2;Q8BX10	A0A0G2JG95;Q8BX10-2;Q8BX10	1;1;1	1;1;1	1;1;1	Serine/threonine-protein phosphatase PGAM5, mitochondrial	Pgam5	tr|A0A0G2JG95|A0A0G2JG95_MOUSE Isoform of Q8BX10, Serine/threonine-protein phosphatase PGAM5, mitochondrial (Fragment) OS=Mus musculus (Mouse) OX=10090 GN=Pgam5 PE=1 SV=1;sp|Q8BX10-2|PGAM5-2_MOUSE Isoform of Q8BX10, Isoform 2 of Serine/threonine-protein ph	3	1	1	1	0	1	1	1	1	1	0	0	0	0	1	1	1	1	1	0	0	0	0	1	1	1	1	1	0	0	0	6.7	6.7	6.7	20.294	179	179;287;288	3			5	0.0066138
A0A0G2JGI9;F8VPN4;F6XXE6	A0A0G2JGI9;F8VPN4;F6XXE6	2;2;1	2;2;1	2;2;1		Agl	tr|A0A0G2JGI9|A0A0G2JGI9_MOUSE Isoform of F8VPN4, Amylo-1,6-glucosidase, 4-alpha-glucanotransferase OS=Mus musculus (Mouse) OX=10090 GN=Agl PE=1 SV=1;tr|F8VPN4|F8VPN4_MOUSE Amylo-1,6-glucosidase, 4-alpha-glucanotransferase OS=Mus musculus (Mouse) OX=10090	3	2	2	2	0	0	1	0	1	0	0	0	0	0	0	1	0	1	0	0	0	0	0	0	1	0	1	0	0	0	0	1.3	1.3	1.3	145.13	1279	1279;1532;830	1	2			0.0063785
A0A0G2JGY0;D3YWR7;A0A0G2JGJ1;Q8BVI4;D3Z1A1	A0A0G2JGY0;D3YWR7;A0A0G2JGJ1;Q8BVI4;D3Z1A1	2;2;2;2;1	2;2;2;2;1	2;2;2;2;1	Dihydropteridine reductase	Qdpr	tr|A0A0G2JGY0|A0A0G2JGY0_MOUSE Isoform of Q8BVI4, Dihydropteridine reductase OS=Mus musculus (Mouse) OX=10090 GN=Qdpr PE=1 SV=1;tr|D3YWR7|D3YWR7_MOUSE Isoform of Q8BVI4, Dihydropteridine reductase OS=Mus musculus (Mouse) OX=10090 GN=Qdpr PE=1 SV=1;tr|A0A0G	5	2	2	2	1	0	0	0	1	0	0	0	0	1	0	0	0	1	0	0	0	0	1	0	0	0	1	0	0	0	0	19.4	19.4	19.4	14.821	139	139;189;213;241;159	3			2	0
A0A0G2JGQ6;Q9JLM8;Q80VB6;A0A0G2JGH1;Q1EDH1;H7BX36;A0A0G2JE54;Q8CCN4;A0A0G2JEN4;Q9JLM8-2;A0A0G2JGR9;A8IP62	A0A0G2JGQ6;Q9JLM8;Q80VB6;A0A0G2JGH1;Q1EDH1;H7BX36;A0A0G2JE54;Q8CCN4;A0A0G2JEN4;Q9JLM8-2	7;7;4;4;4;4;4;4;4;4;2;1	7;7;4;4;4;4;4;4;4;4;2;1	7;7;4;4;4;4;4;4;4;4;2;1	Serine/threonine-protein kinase DCLK1	Dclk1	tr|A0A0G2JGQ6|A0A0G2JGQ6_MOUSE Isoform of Q9JLM8, Serine/threonine-protein kinase DCLK1 OS=Mus musculus (Mouse) OX=10090 GN=Dclk1 PE=1 SV=1;sp|Q9JLM8|DCLK1_MOUSE Serine/threonine-protein kinase DCLK1 OS=Mus musculus (Mouse) OX=10090 GN=Dclk1 PE=1 SV=1;tr|Q	12	7	7	7	2	4	3	3	4	4	6	3	3	2	4	3	3	4	4	6	3	3	2	4	3	3	4	4	6	3	3	12.3	12.3	12.3	82.104	739	739;756;363;382;421;422;432;449;452;363;111;56	1.11	33		2	0
A0A0G2JGS3;P28474	A0A0G2JGS3;P28474	1;1	1;1	1;1	Alcohol dehydrogenase class-3	Adh5	tr|A0A0G2JGS3|A0A0G2JGS3_MOUSE Isoform of P28474, Alcohol dehydrogenase class-3 OS=Mus musculus (Mouse) OX=10090 GN=Adh5 PE=1 SV=1;sp|P28474|ADHX_MOUSE Alcohol dehydrogenase class-3 OS=Mus musculus (Mouse) OX=10090 GN=Adh5 PE=1 SV=3	2	1	1	1	0	0	0	0	1	0	0	0	0	0	0	0	0	1	0	0	0	0	0	0	0	0	1	0	0	0	0	39.3	39.3	39.3	6.0549	56	56;374	3			1	0.0067249
A0A0G2JGX4;Q8VCE0;Q6PIC6	A0A0G2JGX4;Q8VCE0;Q6PIC6	28;28;28	15;15;15	15;15;15	Sodium/potassium-transporting ATPase subunit alpha-3	Atp1a3	tr|A0A0G2JGX4|A0A0G2JGX4_MOUSE Isoform of Q6PIC6, Sodium/potassium-transporting ATPase subunit alpha OS=Mus musculus (Mouse) OX=10090 GN=Atp1a3 PE=1 SV=1;tr|Q8VCE0|Q8VCE0_MOUSE Isoform of Q6PIC6, Sodium/potassium-transporting ATPase subunit alpha OS=Mus mu	3	28	15	15	23	21	19	17	24	20	22	18	20	12	10	7	6	13	9	11	7	8	12	10	7	6	13	9	11	7	8	32.5	18.4	18.4	112.99	1026	1026;1053;1013	1.05	109	6		0
A0A0J9YTU3;Q5SXY1;A0A0J9YUF8;A0A0J9YUR2;Q5SXY1-2;Q5SXY1-3;A0A0J9YV86;A0A0J9YUG8;A0A0J9YV47	A0A0J9YTU3;Q5SXY1;A0A0J9YUF8;A0A0J9YUR2;Q5SXY1-2;Q5SXY1-3;A0A0J9YV86	12;12;9;9;9;9;6;5;2	12;12;9;9;9;9;6;5;2	12;12;9;9;9;9;6;5;2	Cytospin-B	Specc1	tr|A0A0J9YTU3|A0A0J9YTU3_MOUSE Isoform of Q5SXY1, Calponin-homology (CH) domain-containing protein OS=Mus musculus (Mouse) OX=10090 GN=Specc1 PE=1 SV=1;sp|Q5SXY1|CYTSB_MOUSE Cytospin-B OS=Mus musculus (Mouse) OX=10090 GN=Specc1 PE=1 SV=2;tr|A0A0J9YUF8|A0A0	9	12	12	12	6	8	5	9	2	7	0	0	0	6	8	5	9	2	7	0	0	0	6	8	5	9	2	7	0	0	0	13.3	13.3	13.3	117.1	1058	1058;1067;781;978;790;987;710;407;121	1	37			0
A0A0J9YTY0;A0A0J9YUL3;Q8C1B7-3;Q8C1B7-2;Q8C1B7;A0A0J9YVA6;A0A0J9YUV6	A0A0J9YTY0;A0A0J9YUL3;Q8C1B7-3;Q8C1B7-2;Q8C1B7	13;13;13;13;13;5;4	13;13;13;13;13;5;4	7;7;7;7;7;3;3	Septin-11	2023-09-11	tr|A0A0J9YTY0|A0A0J9YTY0_MOUSE Isoform of Q8C1B7, Septin-type G domain-containing protein OS=Mus musculus (Mouse) OX=10090 GN=Sept11 PE=1 SV=1;tr|A0A0J9YUL3|A0A0J9YUL3_MOUSE Isoform of Q8C1B7, Septin 11 OS=Mus musculus (Mouse) OX=10090 GN=Sept11 PE=1 SV=1;	7	13	13	7	10	6	5	5	9	5	4	1	2	10	6	5	5	9	5	4	1	2	7	3	4	4	4	2	4	1	2	38.8	38.8	24.2	48.978	425	425;432;425;429;431;204;97	2		52		0
A0A0J9YU62;O88712-2;O88712;A0A0J9YUM4;O88712-3;A0A0J9YUR5;A0A0J9YVI3;E9Q0T4;A0A0J9YTW3;E9PWQ9;Q91YZ2;P56546;P56546-2;A0A0J9YVC3;A0A0J9YU66	A0A0J9YU62;O88712-2;O88712;A0A0J9YUM4;O88712-3;A0A0J9YUR5	6;6;6;5;4;3;2;2;2;2;2;2;2;1;1	6;6;6;5;4;3;2;2;2;2;2;2;2;1;1	6;6;6;5;4;3;2;2;2;2;2;2;2;1;1	C-terminal-binding protein 1	Ctbp1	tr|A0A0J9YU62|A0A0J9YU62_MOUSE Isoform of O88712, C-terminal-binding protein 1 OS=Mus musculus (Mouse) OX=10090 GN=Ctbp1 PE=1 SV=1;sp|O88712-2|CTBP1-2_MOUSE Isoform of O88712, Isoform 2 of C-terminal-binding protein 1 OS=Mus musculus (Mouse) OX=10090 GN=Ct	15	6	6	6	2	1	0	0	5	2	0	0	0	2	1	0	0	5	2	0	0	0	2	1	0	0	5	2	0	0	0	17.7	17.7	17.7	46.527	429	429;430;441;337;367;117;85;176;180;188;420;445;988;31;77	2		10		0
A0A0J9YUD8;A0A0J9YUZ4;P63158;D3YVC6;D3YZ18	A0A0J9YUD8;A0A0J9YUZ4;P63158;D3YVC6;D3YZ18	2;2;2;1;1	2;2;2;1;1	2;2;2;1;1	High mobility group protein B1	Hmgb1	tr|A0A0J9YUD8|A0A0J9YUD8_MOUSE Isoform of P63158, High mobility group protein B1 OS=Mus musculus (Mouse) OX=10090 GN=Hmgb1 PE=1 SV=1;tr|A0A0J9YUZ4|A0A0J9YUZ4_MOUSE Isoform of P63158, High mobility group protein B1 (Fragment) OS=Mus musculus (Mouse) OX=1009	5	2	2	2	0	1	0	0	1	0	0	0	0	0	1	0	0	1	0	0	0	0	0	1	0	0	1	0	0	0	0	15.8	15.8	15.8	19.774	171	171;211;215;92;124	3			2	0
A0A0J9YUE9;A0A0J9YUN4;P39053-3;F6W8Z8;D6RH60;G3UY64;G3UXX2	A0A0J9YUE9;A0A0J9YUN4;P39053-3	32;32;31;5;3;1;1	32;32;31;5;3;1;1	1;1;1;0;0;0;0	Dynamin-1	Dnm1	tr|A0A0J9YUE9|A0A0J9YUE9_MOUSE Isoform of P39053, Dynamin-1 OS=Mus musculus (Mouse) OX=10090 GN=Dnm1 PE=1 SV=1;tr|A0A0J9YUN4|A0A0J9YUN4_MOUSE Isoform of P39053, Dynamin-1 OS=Mus musculus (Mouse) OX=10090 GN=Dnm1 PE=1 SV=1;sp|P39053-3|DYN1-3_MOUSE Isoform o	7	32	32	1	18	17	21	4	19	7	25	26	25	18	17	21	4	19	7	25	26	25	1	0	1	0	1	0	1	1	1	40.2	40.2	1.8	94.032	835	835;864;851;283;59;69;248	1	231			0
B2RXS8;A0A0J9YVD2;B9EKR1	B2RXS8;A0A0J9YVD2;B9EKR1	1;1;1	1;1;1	1;1;1	Protein-tyrosine-phosphatase;Receptor-type tyrosine-protein phosphatase zeta	Ptprz1	tr|B2RXS8|B2RXS8_MOUSE Isoform of B9EKR1, Ptprz1 protein OS=Mus musculus (Mouse) OX=10090 GN=Ptprz1 PE=1 SV=1;tr|A0A0J9YVD2|A0A0J9YVD2_MOUSE Isoform of B9EKR1, Receptor-type tyrosine-protein phosphatase zeta OS=Mus musculus (Mouse) OX=10090 GN=Ptprz1 PE=1	3	1	1	1	1	0	0	0	1	0	0	0	0	1	0	0	0	1	0	0	0	0	1	0	0	0	1	0	0	0	0	0.9	0.9	0.9	164.36	1463	1463;1612;2312	1	2			0.0082908
A0A0J9YVG0;Q61074	A0A0J9YVG0;Q61074	3;3	3;3	3;3	Protein phosphatase 1G	Ppm1g	tr|A0A0J9YVG0|A0A0J9YVG0_MOUSE Isoform of Q61074, PPM-type phosphatase domain-containing protein OS=Mus musculus (Mouse) OX=10090 GN=Ppm1g PE=1 SV=1;sp|Q61074|PPM1G_MOUSE Protein phosphatase 1G OS=Mus musculus (Mouse) OX=10090 GN=Ppm1g PE=1 SV=3	2	3	3	3	1	1	2	2	0	0	0	0	0	1	1	2	2	0	0	0	0	0	1	1	2	2	0	0	0	0	0	9.2	9.2	9.2	47.802	435	435;542	1	6			0
A0A0N4SUV3;D3YTU0;Q62442-2;Q62442	A0A0N4SUV3;D3YTU0;Q62442-2;Q62442	1;1;1;1	1;1;1;1	1;1;1;1	Vesicle-associated membrane protein 1	Vamp1	tr|A0A0N4SUV3|A0A0N4SUV3_MOUSE Isoform of Q62442, V-SNARE coiled-coil homology domain-containing protein (Fragment) OS=Mus musculus (Mouse) OX=10090 GN=Vamp1 PE=1 SV=1;tr|D3YTU0|D3YTU0_MOUSE Isoform of Q62442, V-SNARE coiled-coil homology domain-containing	4	1	1	1	0	0	0	0	1	1	0	0	0	0	0	0	0	1	1	0	0	0	0	0	0	0	1	1	0	0	0	14.7	14.7	14.7	12.428	116	116;171;117;118	3			2	0.0068166
A0A0N4SV66;Q8CGP4;C0HKE9;C0HKE8;C0HKE7;C0HKE6;C0HKE5;C0HKE4;C0HKE3;C0HKE2;C0HKE1;Q8CGP6;Q8R1M2;Q64523;Q8CGP7;Q8CGP5;Q8BFU2;Q6GSS7;Q3THW5;P0C0S6;P27661;G3UWL7;Q8R029;Q3UA95;Q64522	A0A0N4SV66;Q8CGP4;C0HKE9;C0HKE8;C0HKE7;C0HKE6;C0HKE5;C0HKE4;C0HKE3;C0HKE2;C0HKE1;Q8CGP6;Q8R1M2;Q64523;Q8CGP7;Q8CGP5;Q8BFU2;Q6GSS7;Q3THW5;P0C0S6;P27661	3;3;3;3;3;3;3;3;3;3;3;3;3;3;3;3;3;3;2;2;2;1;1;1;1	3;3;3;3;3;3;3;3;3;3;3;3;3;3;3;3;3;3;2;2;2;1;1;1;1	3;3;3;3;3;3;3;3;3;3;3;3;3;3;3;3;3;3;2;2;2;1;1;1;1	Histone H2A;Histone H2A type 1-H;Histone H2A.J;Histone H2A type 2-C;Histone H2A type 1-K;Histone H2A type 1-F;Histone H2A type 3;Histone H2A type 2-A;Histone H2A.V;Histone H2A.Z;Histone H2AX	Hist1h2aa;Hist1h2ah;H2afj;Hist2h2ac;Hist1h2ak;Hist1h2af;Hist3h2a;Hist2h2aa1;H2afv;H2afz;H2afx	tr|A0A0N4SV66|A0A0N4SV66_MOUSE Isoform of Q8R1M2, Histone H2A OS=Mus musculus (Mouse) OX=10090 GN=H2aj PE=1 SV=1;tr|Q8CGP4|Q8CGP4_MOUSE Histone H2A OS=Mus musculus (Mouse) OX=10090 GN=H2ac1 PE=1 SV=1;sp|C0HKE9|H2A1P_MOUSE Histone H2A type 1-P OS=Mus muscul	25	3	3	3	2	0	0	1	2	3	0	0	1	2	0	0	1	2	3	0	0	1	2	0	0	1	2	3	0	0	1	27.8	27.8	27.8	13.66	126	126;129;130;130;130;130;130;130;130;130;130;128;129;129;130;130;130;130;128;128;143;87;90;105;130	2.8	1		9	0
A0A0N4SVB8;Q9CQW2	A0A0N4SVB8;Q9CQW2	4;4	4;4	2;2	ADP-ribosylation factor-like protein 8B	Arl8b	tr|A0A0N4SVB8|A0A0N4SVB8_MOUSE Isoform of Q9CQW2, ADP-ribosylation factor-like protein 8B OS=Mus musculus (Mouse) OX=10090 GN=Arl8b PE=1 SV=1;sp|Q9CQW2|ARL8B_MOUSE ADP-ribosylation factor-like protein 8B OS=Mus musculus (Mouse) OX=10090 GN=Arl8b PE=1 SV=1	2	4	4	2	2	1	0	3	3	0	1	0	0	2	1	0	3	3	0	1	0	0	2	0	0	2	2	0	0	0	0	39.9	39.9	16.7	15.985	138	138;186	3			10	0
A0A0N4SVP8;Q91VC3;E9PV04;A2AFK7;A0A0N4SVM5;D6RJ60;D6RJ11	A0A0N4SVP8;Q91VC3;E9PV04;A2AFK7	9;9;8;6;4;1;1	9;9;8;6;4;1;1	8;8;7;5;3;0;0	Eukaryotic initiation factor 4A-III;Eukaryotic initiation factor 4A-III, N-terminally processed	Eif4a3;Gm8994	tr|A0A0N4SVP8|A0A0N4SVP8_MOUSE Eukaryotic translation initiation factor 4A3-like 2 OS=Mus musculus (Mouse) OX=10090 GN=Eif4a3l2 PE=3 SV=1;sp|Q91VC3|IF4A3_MOUSE Eukaryotic initiation factor 4A-III OS=Mus musculus (Mouse) OX=10090 GN=Eif4a3 PE=1 SV=3;tr|E9PV	7	9	9	8	6	3	4	0	3	0	2	2	2	6	3	4	0	3	0	2	2	2	5	2	4	0	2	0	2	2	2	26.5	26.5	22.6	46.959	411	411;411;411;299;266;96;97	2.13		20	3	0
A0A0N4SVQ1;Q62425	A0A0N4SVQ1;Q62425	2;2	2;2	2;2	Cytochrome c oxidase subunit NDUFA4	Ndufa4	tr|A0A0N4SVQ1|A0A0N4SVQ1_MOUSE Isoform of Q62425, Cytochrome c oxidase subunit NDUFA4 OS=Mus musculus (Mouse) OX=10090 GN=Ndufa4 PE=1 SV=1;sp|Q62425|NDUA4_MOUSE Cytochrome c oxidase subunit NDUFA4 OS=Mus musculus (Mouse) OX=10090 GN=Ndufa4 PE=1 SV=2	2	2	2	2	2	2	2	0	1	1	1	0	0	2	2	2	0	1	1	1	0	0	2	2	2	0	1	1	1	0	0	44.9	44.9	44.9	5.8765	49	49;82	3			9	0
A0A0N4SW73;Q8R361	A0A0N4SW73;Q8R361	20;16	20;16	20;16	Rab11 family-interacting protein 5	Rab11fip5	tr|A0A0N4SW73|A0A0N4SW73_MOUSE Isoform of Q8R361, Rab11 family-interacting protein 5 OS=Mus musculus (Mouse) OX=10090 GN=Rab11fip5 PE=1 SV=1;sp|Q8R361|RFIP5_MOUSE Rab11 family-interacting protein 5 OS=Mus musculus (Mouse) OX=10090 GN=Rab11fip5 PE=1 SV=2	2	20	20	20	10	12	17	2	1	1	4	0	4	10	12	17	2	1	1	4	0	4	10	12	17	2	1	1	4	0	4	21.5	21.5	21.5	139.55	1318	1318;645	1.02	52	1		0
A0A0N4SWD7;E9Q6H8;A0A0N4SVR9;A0A1L1SQF5;A0A0N4SV65;A0A0N4SUY3;A0A0N4SWF5;A0A0N4SUU0	A0A0N4SWD7;E9Q6H8;A0A0N4SVR9;A0A1L1SQF5;A0A0N4SV65;A0A0N4SUY3;A0A0N4SWF5;A0A0N4SUU0	4;4;2;2;2;2;2;2	4;4;2;2;2;2;2;2	4;4;2;2;2;2;2;2		Plekha5	tr|A0A0N4SWD7|A0A0N4SWD7_MOUSE Isoform of E9Q6H8, Pleckstrin homology domain-containing, family A member 5 (Fragment) OS=Mus musculus (Mouse) OX=10090 GN=Plekha5 PE=1 SV=1;tr|E9Q6H8|E9Q6H8_MOUSE Pleckstrin homology domain-containing, family A member 5 OS=M	8	4	4	4	1	3	2	2	2	2	0	0	0	1	3	2	2	2	2	0	0	0	1	3	2	2	2	2	0	0	0	4.8	4.8	4.8	113.85	1000	1000;1269;324;596;662;668;770;956	1	12			0
A0A0R3P9C8;Q9DC69	A0A0R3P9C8;Q9DC69	9;9	9;9	9;9	NADH dehydrogenase [ubiquinone] 1 alpha subcomplex subunit 9, mitochondrial	Ndufa9	tr|A0A0R3P9C8|A0A0R3P9C8_MOUSE Isoform of Q9DC69, NmrA domain-containing protein OS=Mus musculus (Mouse) OX=10090 GN=Ndufa9 PE=1 SV=1;sp|Q9DC69|NDUA9_MOUSE NADH dehydrogenase [ubiquinone] 1 alpha subcomplex subunit 9, mitochondrial OS=Mus musculus (Mouse)	2	9	9	9	2	1	1	0	8	1	0	0	0	2	1	1	0	8	1	0	0	0	2	1	1	0	8	1	0	0	0	31.9	31.9	31.9	42.121	373	373;377	3			14	0
A0A0R4IZW8;O88456	A0A0R4IZW8;O88456	2;2	2;2	2;2	Calpain small subunit 1	Capns1	tr|A0A0R4IZW8|A0A0R4IZW8_MOUSE Isoform of O88456, Calpain small subunit 1 OS=Mus musculus (Mouse) OX=10090 GN=Capns1 PE=1 SV=1;sp|O88456|CPNS1_MOUSE Calpain small subunit 1 OS=Mus musculus (Mouse) OX=10090 GN=Capns1 PE=1 SV=1	2	2	2	2	1	1	0	0	2	1	0	0	0	1	1	0	0	2	1	0	0	0	1	1	0	0	2	1	0	0	0	12.3	12.3	12.3	28.406	268	268;269	3			6	0
F6R307;F6RT60;A0A0R4J023;Q9JLZ3	F6R307;F6RT60;A0A0R4J023;Q9JLZ3	1;1;1;1	1;1;1;1	1;1;1;1	Methylglutaconyl-CoA hydratase, mitochondrial	Auh	tr|F6R307|F6R307_MOUSE Isoform of Q9JLZ3, Methylglutaconyl-CoA hydratase, mitochondrial (Fragment) OS=Mus musculus (Mouse) OX=10090 GN=Auh PE=1 SV=1;tr|F6RT60|F6RT60_MOUSE Isoform of Q9JLZ3, Methylglutaconyl-CoA hydratase, mitochondrial (Fragment) OS=Mus m	4	1	1	1	1	0	1	0	1	0	0	0	0	1	0	1	0	1	0	0	0	0	1	0	1	0	1	0	0	0	0	9.1	9.1	9.1	22.915	219	219;239;314;314	3			3	0
A0A286YD03;A0A0R4J030;Q8CCJ4-2;Q8CCJ4	A0A286YD03;A0A0R4J030;Q8CCJ4-2;Q8CCJ4	1;1;1;1	1;1;1;1	1;1;1;1	APC membrane recruitment protein 2	Amer2	tr|A0A286YD03|A0A286YD03_MOUSE Isoform of Q8CCJ4, APC membrane recruitment protein 2 OS=Mus musculus (Mouse) OX=10090 GN=Amer2 PE=1 SV=1;tr|A0A0R4J030|A0A0R4J030_MOUSE Isoform of Q8CCJ4, APC membrane recruitment protein 2 OS=Mus musculus (Mouse) OX=10090 G	4	1	1	1	0	0	0	0	1	0	0	0	0	0	0	0	0	1	0	0	0	0	0	0	0	0	1	0	0	0	0	3.5	3.5	3.5	53.854	509	509;635;546;672	1	1			0.0087829
A0A0R4J036;P08553;D3YZ35	A0A0R4J036;P08553;D3YZ35	14;14;10	11;11;7	11;11;7	Neurofilament medium polypeptide	Nefm	tr|A0A0R4J036|A0A0R4J036_MOUSE Isoform of P08553, Neurofilament medium polypeptide OS=Mus musculus (Mouse) OX=10090 GN=Nefm PE=1 SV=1;sp|P08553|NFM_MOUSE Neurofilament medium polypeptide OS=Mus musculus (Mouse) OX=10090 GN=Nefm PE=1 SV=4;tr|D3YZ35|D3YZ35_M	3	14	11	11	3	6	6	8	8	6	1	1	1	2	5	4	6	6	5	0	0	0	2	5	4	6	6	5	0	0	0	21.5	18	18	95.94	848	848;848;470	1	34			0
A0A1B0GSH5;D3YWG2;G8JL55;A0A0R4J058;A0A0R4J242;Q922Q9-2;Q922Q9	A0A1B0GSH5;D3YWG2;G8JL55;A0A0R4J058;A0A0R4J242;Q922Q9-2;Q922Q9	2;2;2;2;2;2;2	2;2;2;2;2;2;2	2;2;2;2;2;2;2	Chitinase domain-containing protein 1	Chid1	tr|A0A1B0GSH5|A0A1B0GSH5_MOUSE Isoform of Q922Q9, Chitinase domain-containing protein 1 OS=Mus musculus (Mouse) OX=10090 GN=Chid1 PE=1 SV=1;tr|D3YWG2|D3YWG2_MOUSE Isoform of Q922Q9, Chitinase domain-containing protein 1 (Fragment) OS=Mus musculus (Mouse) O	7	2	2	2	2	0	1	0	2	1	0	0	0	2	0	1	0	2	1	0	0	0	2	0	1	0	2	1	0	0	0	13.5	13.5	13.5	21.968	192	192;263;297;310;396;307;393	3			6	0
A0A0R4J083;P51174	A0A0R4J083;P51174	5;5	5;5	5;5	Long-chain specific acyl-CoA dehydrogenase, mitochondrial	Acadl	tr|A0A0R4J083|A0A0R4J083_MOUSE Isoform of P51174, Long-chain-specific acyl-CoA dehydrogenase, mitochondrial OS=Mus musculus (Mouse) OX=10090 GN=Acadl PE=1 SV=1;sp|P51174|ACADL_MOUSE Long-chain specific acyl-CoA dehydrogenase, mitochondrial OS=Mus musculus	2	5	5	5	4	0	1	0	4	1	0	0	0	4	0	1	0	4	1	0	0	0	4	0	1	0	4	1	0	0	0	14.4	14.4	14.4	47.896	430	430;430	3			10	0
E9Q9N6;E9PYX3;A0A0R4J227;A0A0R4J0B1;F6ZS70;E9QMP6;Q05512-3;Q05512-4;Q05512;Q3T9A3;Q05512-2;E9Q2J6;E9Q2G8;E9Q8H5;F7A3Q3;F6UY70;F6ZEX4;F7CVZ7;E9PZ55;F7CRG8	E9Q9N6;E9PYX3;A0A0R4J227;A0A0R4J0B1;F6ZS70;E9QMP6;Q05512-3;Q05512-4;Q05512;Q3T9A3;Q05512-2	11;11;11;11;11;11;11;11;11;10;10;3;2;2;2;2;2;2;1;1	11;11;11;11;11;11;11;11;11;10;10;3;2;2;2;2;2;2;1;1	8;8;8;8;8;8;8;8;8;7;7;1;2;2;2;2;2;1;1;1	Serine/threonine-protein kinase MARK2	Mark2	tr|E9Q9N6|E9Q9N6_MOUSE Isoform of Q05512, Non-specific serine/threonine protein kinase OS=Mus musculus (Mouse) OX=10090 GN=Mark2 PE=1 SV=1;tr|E9PYX3|E9PYX3_MOUSE Isoform of Q05512, Non-specific serine/threonine protein kinase OS=Mus musculus (Mouse) OX=100	20	11	11	8	4	4	5	3	3	3	9	2	6	4	4	5	3	3	3	9	2	6	3	3	4	2	2	2	7	1	3	20.9	20.9	16.8	79.091	707	707;716;722;731;776;776;722;731;776;743;774;193;89;110;204;266;303;307;24;174	1	39			0
A0A0R4J0I1;P07759	A0A0R4J0I1	3;1	3;1	3;1			tr|A0A0R4J0I1|A0A0R4J0I1_MOUSE Isoform of P07759, Serine protease inhibitor A3K OS=Mus musculus (Mouse) OX=10090 GN=Serpina3k PE=1 SV=1	2	3	3	3	1	0	0	0	3	0	0	0	0	1	0	0	0	3	0	0	0	0	1	0	0	0	3	0	0	0	0	9.6	9.6	9.6	46.672	418	418;418	1.2	4	1		0
A0A0R4J0J1;Q1RLL3;Q9DC53;Q8JZW4;E9Q1V2;Q9D6C8;Q8BLR2;Q0VE82	A0A0R4J0J1;Q1RLL3;Q9DC53;Q8JZW4	3;3;2;2;1;1;1;1	2;2;1;1;1;0;0;0	2;2;1;1;1;0;0;0	Copine-9;Copine-8;Copine-5	Cpne9;Cpne8;Cpne5	tr|A0A0R4J0J1|A0A0R4J0J1_MOUSE Isoform of Q1RLL3, Copine-9 OS=Mus musculus (Mouse) OX=10090 GN=Cpne9 PE=1 SV=1;sp|Q1RLL3|CPNE9_MOUSE Copine-9 OS=Mus musculus (Mouse) OX=10090 GN=Cpne9 PE=1 SV=1;sp|Q9DC53|CPNE8_MOUSE Copine-8 OS=Mus musculus (Mouse) OX=1009	8	3	2	2	1	2	1	2	2	2	1	1	1	0	1	0	1	1	1	0	0	0	0	1	0	1	1	1	0	0	0	6	4.3	4.3	61.823	553	553;553;577;593;307;475;557;557	1	4			0
A0A0R4J0J8;Q2KN98;A0A1W2P785	A0A0R4J0J8;Q2KN98	20;20;1	20;20;1	20;20;1	Cytospin-A	Specc1l	tr|A0A0R4J0J8|A0A0R4J0J8_MOUSE Isoform of Q2KN98, Calponin-homology (CH) domain-containing protein OS=Mus musculus (Mouse) OX=10090 GN=Specc1l PE=1 SV=1;sp|Q2KN98|CYTSA_MOUSE Cytospin-A OS=Mus musculus (Mouse) OX=10090 GN=Specc1l PE=1 SV=1	3	20	20	20	8	11	10	8	6	9	0	0	0	8	11	10	8	6	9	0	0	0	8	11	10	8	6	9	0	0	0	22.6	22.6	22.6	126.55	1135	1135;1118;120	1	54			0
A0A0R4J0R4;Q3UGX3	A0A0R4J0R4;Q3UGX3	2;2	2;2	2;2	N-acetylaspartate synthetase	Nat8l	tr|A0A0R4J0R4|A0A0R4J0R4_MOUSE Isoform of Q3UGX3, N-acetyltransferase domain-containing protein OS=Mus musculus (Mouse) OX=10090 GN=Nat8l PE=1 SV=1;sp|Q3UGX3|NAT8L_MOUSE N-acetylaspartate synthetase OS=Mus musculus (Mouse) OX=10090 GN=Nat8l PE=1 SV=1	2	2	2	2	1	1	0	0	0	0	0	0	0	1	1	0	0	0	0	0	0	0	1	1	0	0	0	0	0	0	0	7.4	7.4	7.4	32.747	299	299;299	2	1		1	0.0049751
A0A0R4J0S4;Q80Y17	A0A0R4J0S4;Q80Y17	3;3	3;3	3;3	Lethal(2) giant larvae protein homolog 1	Llgl1	tr|A0A0R4J0S4|A0A0R4J0S4_MOUSE Isoform of Q80Y17, Lethal(2) giant larvae protein homolog 1 OS=Mus musculus (Mouse) OX=10090 GN=Llgl1 PE=1 SV=1;sp|Q80Y17|L2GL1_MOUSE Lethal(2) giant larvae protein homolog 1 OS=Mus musculus (Mouse) OX=10090 GN=Llgl1 PE=1 SV=	2	3	3	3	0	0	1	0	3	0	0	0	0	0	0	1	0	3	0	0	0	0	0	0	1	0	3	0	0	0	0	3.9	3.9	3.9	115.56	1062	1062;1036	1	4			0
A0A0R4J0V4;Q9QXM1-3;Q9QXM1;A0A1Y7VLC3;Q9QXM1-2	A0A0R4J0V4;Q9QXM1-3;Q9QXM1	13;12;12;6;5	13;12;12;6;5	13;12;12;6;5	Junction-mediating and -regulatory protein	Jmy	tr|A0A0R4J0V4|A0A0R4J0V4_MOUSE Isoform of Q9QXM1, WH2 domain-containing protein OS=Mus musculus (Mouse) OX=10090 GN=Jmy PE=1 SV=1;sp|Q9QXM1-3|JMY-3_MOUSE Isoform of Q9QXM1, Isoform 3 of Junction-mediating and -regulatory protein OS=Mus musculus (Mouse) OX=	5	13	13	13	5	6	6	7	8	10	0	0	0	5	6	6	7	8	10	0	0	0	5	6	6	7	8	10	0	0	0	18.1	18.1	18.1	110.55	983	983;964;983;446;446	1	49			0
D3Z0V2;A0A0R4J0X8;Q9ES28-6;Q9ES28-8;Q9ES28-4;Q9ES28-5;Q9ES28-3;Q9ES28-2;Q9ES28-7;Q9ES28;A2AFJ8;F6WMJ3;Q8K4I3	D3Z0V2;A0A0R4J0X8;Q9ES28-6;Q9ES28-8;Q9ES28-4;Q9ES28-5;Q9ES28-3;Q9ES28-2;Q9ES28-7;Q9ES28;A2AFJ8;F6WMJ3;Q8K4I3	2;2;2;2;2;2;2;2;2;2;1;1;1	2;2;2;2;2;2;2;2;2;2;1;1;1	2;2;2;2;2;2;2;2;2;2;1;1;1	Rho guanine nucleotide exchange factor 7;Rho guanine nucleotide exchange factor 6	Arhgef7;Arhgef6	tr|D3Z0V2|D3Z0V2_MOUSE Isoform of Q9ES28, Rho guanine nucleotide exchange factor 7 (Fragment) OS=Mus musculus (Mouse) OX=10090 GN=Arhgef7 PE=1 SV=2;tr|A0A0R4J0X8|A0A0R4J0X8_MOUSE Isoform of Q9ES28, Rho guanine nucleotide exchange factor 7 OS=Mus musculus (	13	2	2	2	0	0	0	0	1	0	1	1	0	0	0	0	0	1	0	1	1	0	0	0	0	0	1	0	1	1	0	3.9	3.9	3.9	72.353	636	636;646;689;705;751;782;787;803;810;862;483;795;771	1	3			0
A0A0R4J0Z3;P55088-2;P55088;P55088-3;A0A5F8MQ17;A0A3Q4EI78	A0A0R4J0Z3;P55088-2;P55088;P55088-3;A0A5F8MQ17;A0A3Q4EI78	4;4;4;4;3;2	4;4;4;4;3;2	4;4;4;4;3;2	Aquaporin-4	Aqp4	tr|A0A0R4J0Z3|A0A0R4J0Z3_MOUSE Isoform of P55088, Aquaporin-4 OS=Mus musculus (Mouse) OX=10090 GN=Aqp4 PE=1 SV=1;sp|P55088-2|AQP4-2_MOUSE Isoform of P55088, Isoform 1 of Aquaporin-4 OS=Mus musculus (Mouse) OX=10090 GN=Aqp4 PE=1 SV=2;sp|P55088|AQP4_MOUSE Aq	6	4	4	4	3	2	1	0	3	2	1	0	0	3	2	1	0	3	2	1	0	0	3	2	1	0	3	2	1	0	0	17	17	17	34.535	323	323;301;323;355;330;83	2.83	1		11	0
Q9DCE6;E0CXT5;E9PX84;Q3TRE6;E9QL31;A0A0R4J104;P98078-3;P98078-2;P98078;E0CZ53;F6TQN9	Q9DCE6;E0CXT5;E9PX84;Q3TRE6;E9QL31;A0A0R4J104;P98078-3;P98078-2;P98078;E0CZ53;F6TQN9	2;2;2;2;2;2;2;2;2;1;1	2;2;2;2;2;2;2;2;2;1;1	2;2;2;2;2;2;2;2;2;1;1	Disabled homolog 2	Dab2	tr|Q9DCE6|Q9DCE6_MOUSE Isoform of P98078, PID domain-containing protein OS=Mus musculus (Mouse) OX=10090 GN=Dab2 PE=1 SV=1;tr|E0CXT5|E0CXT5_MOUSE Isoform of P98078, PID domain-containing protein OS=Mus musculus (Mouse) OX=10090 GN=Dab2 PE=1 SV=1;tr|E9PX84|	11	2	2	2	0	1	1	0	0	0	0	0	0	0	1	1	0	0	0	0	0	0	0	1	1	0	0	0	0	0	0	8.9	8.9	8.9	25.904	235	235;236;527;548;745;766;548;745;766;110;634	1	2			0.0014981
A0A0R4J1D0;P59108	A0A0R4J1D0;P59108	7;7	7;7	6;6	Copine-2	Cpne2	tr|A0A0R4J1D0|A0A0R4J1D0_MOUSE Isoform of P59108, Copine-2 OS=Mus musculus (Mouse) OX=10090 GN=Cpne2 PE=1 SV=1;sp|P59108|CPNE2_MOUSE Copine-2 OS=Mus musculus (Mouse) OX=10090 GN=Cpne2 PE=1 SV=1	2	7	7	6	2	4	6	3	5	4	1	1	1	2	4	6	3	5	4	1	1	1	1	3	5	2	4	3	0	0	0	16.3	16.3	14.6	60.907	547	547;548	1.5	18	18		0
A0A0R4J1E3;Q9QXS6-3;Q9QXS6;Q9QXS6-2;F7CPL2	A0A0R4J1E3;Q9QXS6-3;Q9QXS6;Q9QXS6-2	23;23;23;20;7	23;23;23;20;7	23;23;23;20;7	Drebrin	Dbn1	tr|A0A0R4J1E3|A0A0R4J1E3_MOUSE Isoform of Q9QXS6, ADF-H domain-containing protein OS=Mus musculus (Mouse) OX=10090 GN=Dbn1 PE=1 SV=1;sp|Q9QXS6-3|DREB-3_MOUSE Isoform of Q9QXS6, Isoform E2 of Drebrin OS=Mus musculus (Mouse) OX=10090 GN=Dbn1 PE=1 SV=4;sp|Q9Q	5	23	23	23	17	20	18	16	19	17	12	13	11	17	20	18	16	19	17	12	13	11	17	20	18	16	19	17	12	13	11	39.8	39.8	39.8	72.544	661	661;660;706;368;169	1.32	200	39	22	0
Q3TMU8;A0A0R4J1N0;O35098;O35098-2;D3Z360	Q3TMU8;A0A0R4J1N0;O35098;O35098-2	6;6;6;6;1	5;5;5;5;1	5;5;5;5;1	Dihydropyrimidinase-related protein 4	Dpysl4	tr|Q3TMU8|Q3TMU8_MOUSE Isoform of O35098, Amidohydro-rel domain-containing protein OS=Mus musculus (Mouse) OX=10090 GN=Dpysl4 PE=1 SV=1;tr|A0A0R4J1N0|A0A0R4J1N0_MOUSE Isoform of O35098, Amidohydro-rel domain-containing protein OS=Mus musculus (Mouse) OX=10	5	6	5	5	2	1	1	0	5	1	0	1	0	2	1	0	0	4	0	0	0	0	2	1	0	0	4	0	0	0	0	14.9	12.1	12.1	61.927	572	572;593;572;593;156	1	7			0
A0A0R4J1N7;Q02357-5;Q02357-6;G5E8J2;B7ZW98;E9QNT8;D3YTV8;D3Z5M4;Q0VGY9;Q02357-2;Q02357;Q02357-4;G8JL84;Q02357-3;G3UY11;F7D1P5;D6RJ51;Q02357-7	A0A0R4J1N7;Q02357-5;Q02357-6;G5E8J2;B7ZW98;E9QNT8;D3YTV8;D3Z5M4;Q0VGY9;Q02357-2;Q02357;Q02357-4;G8JL84;Q02357-3;G3UY11;F7D1P5	21;21;21;20;20;20;20;20;20;20;20;20;19;19;14;11;7;1	16;16;16;15;15;15;15;15;15;15;15;15;14;14;9;9;4;1	16;16;16;15;15;15;15;15;15;15;15;15;14;14;9;9;4;1	Ankyrin-1	Ank1	tr|A0A0R4J1N7|A0A0R4J1N7_MOUSE Isoform of Q02357, Ankyrin-1 OS=Mus musculus (Mouse) OX=10090 GN=Ank1 PE=1 SV=1;sp|Q02357-5|ANK1-5_MOUSE Isoform of Q02357, Isoform 5 of Ankyrin-1 OS=Mus musculus (Mouse) OX=10090 GN=Ank1 PE=1 SV=2;sp|Q02357-6|ANK1-6_MOUSE Is	18	21	16	16	11	6	5	5	11	4	2	2	3	8	4	3	3	8	1	0	0	0	8	4	3	3	8	1	0	0	0	13.2	11.6	11.6	209.52	1907	1907;1744;1907;1848;1852;1862;1878;1883;1887;1848;1862;1887;1863;1863;1057;1098;572;155	1	27			0
D3YZH4;E9QQ99;D3Z1Y1;A0A0R4J1R1;Q9DBY1;Q9DBY1-2	D3YZH4;E9QQ99;D3Z1Y1;A0A0R4J1R1;Q9DBY1;Q9DBY1-2	3;3;3;3;3;2	3;3;3;3;3;2	3;3;3;3;3;2	E3 ubiquitin-protein ligase synoviolin	Syvn1	tr|D3YZH4|D3YZH4_MOUSE Isoform of Q9DBY1, E3 ubiquitin-protein ligase synoviolin (Fragment) OS=Mus musculus (Mouse) OX=10090 GN=Syvn1 PE=1 SV=1;tr|E9QQ99|E9QQ99_MOUSE Isoform of Q9DBY1, RING-type domain-containing protein OS=Mus musculus (Mouse) OX=10090 G	6	3	3	3	1	1	0	0	0	0	1	0	2	1	1	0	0	0	0	1	0	2	1	1	0	0	0	0	1	0	2	18.1	18.1	18.1	18.534	160	160;561;608;612;612;556	1	5			0
A0A0R4J1W0;B2RXQ9;Z4YJR7;A0A0R4J1T1;B7ZWM6;B9EKP8;Q3UTJ2-4;Q3UTJ2;Q3UTJ2-2;F6V513;A0A0R4J1X5;D3Z080;Q3UTJ2-3;Q3UTJ2-5	A0A0R4J1W0;B2RXQ9;Z4YJR7;A0A0R4J1T1;B7ZWM6;B9EKP8;Q3UTJ2-4;Q3UTJ2;Q3UTJ2-2;F6V513;A0A0R4J1X5;D3Z080;Q3UTJ2-3;Q3UTJ2-5	2;2;2;2;2;2;2;2;2;1;1;1;1;1	2;2;2;2;2;2;2;2;2;1;1;1;1;1	2;2;2;2;2;2;2;2;2;1;1;1;1;1	Sorbin and SH3 domain-containing protein 2	Sorbs2	tr|A0A0R4J1W0|A0A0R4J1W0_MOUSE Isoform of Q3UTJ2, Sorbin and SH3 domain-containing protein 2 OS=Mus musculus (Mouse) OX=10090 GN=Sorbs2 PE=1 SV=1;tr|B2RXQ9|B2RXQ9_MOUSE Isoform of Q3UTJ2, Sorbin and SH3 domain-containing protein 2 OS=Mus musculus (Mouse) O	14	2	2	2	0	0	1	2	1	0	0	0	0	0	0	1	2	1	0	0	0	0	0	0	1	2	1	0	0	0	0	3.2	3.2	3.2	69.575	623	623;652;1079;1134;1196;1214;622;1180;1295;199;532;707;584;707	1.6	2	3		0.0015026
A0A0R4J1W7;Q8BGZ4;G3X8W7;Q8BGZ4-2	A0A0R4J1W7;Q8BGZ4;G3X8W7;Q8BGZ4-2	10;10;9;9	10;10;9;9	10;10;9;9	Cell division cycle protein 23 homolog	Cdc23	tr|A0A0R4J1W7|A0A0R4J1W7_MOUSE Isoform of Q8BGZ4, Cell division cycle protein 23 homolog OS=Mus musculus (Mouse) OX=10090 GN=Cdc23 PE=1 SV=1;sp|Q8BGZ4|CDC23_MOUSE Cell division cycle protein 23 homolog OS=Mus musculus (Mouse) OX=10090 GN=Cdc23 PE=1 SV=2;tr	4	10	10	10	8	5	5	0	0	0	3	3	1	8	5	5	0	0	0	3	3	1	8	5	5	0	0	0	3	3	1	18.6	18.6	18.6	68.564	597	597;597;571;479	1.14	24	4		0
A0A0R4J1Z3;Q9CR67;Q9CZM3	A0A0R4J1Z3;Q9CR67	3;3;1	3;3;1	3;3;1	Transmembrane protein 33	Tmem33	tr|A0A0R4J1Z3|A0A0R4J1Z3_MOUSE Isoform of Q9CR67, Transmembrane protein 33 OS=Mus musculus (Mouse) OX=10090 GN=Tmem33 PE=1 SV=1;sp|Q9CR67|TMM33_MOUSE Transmembrane protein 33 OS=Mus musculus (Mouse) OX=10090 GN=Tmem33 PE=1 SV=1	3	3	3	3	2	0	3	0	2	0	0	0	0	2	0	3	0	2	0	0	0	0	2	0	3	0	2	0	0	0	0	11.8	11.8	11.8	27.932	246	246;247;126	3			7	0
G3UXJ6;G3UZ48;G3UZI2;A0A0R4J259;G3V018;Q7TMK9-2;Q7TMK9;G3UWM1;A2AW41;F7B5B5;Q8VHM5	G3UXJ6;G3UZ48;G3UZI2;A0A0R4J259;G3V018;Q7TMK9-2;Q7TMK9;G3UWM1	3;3;3;3;3;3;3;2;1;1;1	3;3;3;3;3;3;3;2;1;1;1	3;3;3;3;3;3;3;2;1;1;1	Heterogeneous nuclear ribonucleoprotein Q	Syncrip	tr|G3UXJ6|G3UXJ6_MOUSE Isoform of Q7TMK9, Heterogeneous nuclear ribonucleoprotein Q OS=Mus musculus (Mouse) OX=10090 GN=Syncrip PE=1 SV=1;tr|G3UZ48|G3UZ48_MOUSE Isoform of Q7TMK9, Heterogeneous nuclear ribonucleoprotein Q OS=Mus musculus (Mouse) OX=10090 G	11	3	3	3	1	3	1	0	0	0	1	0	0	1	3	1	0	0	0	1	0	0	1	3	1	0	0	0	1	0	0	7.6	7.6	7.6	49.704	448	448;464;527;561;588;562;623;196;270;531;632	1	6			0
A0A0R4J293;Q9JLF6	A0A0R4J293;Q9JLF6	1;1	1;1	1;1	Protein-glutamine gamma-glutamyltransferase K	Tgm1	tr|A0A0R4J293|A0A0R4J293_MOUSE Isoform of Q9JLF6, TGc domain-containing protein OS=Mus musculus (Mouse) OX=10090 GN=Tgm1 PE=1 SV=1;sp|Q9JLF6|TGM1_MOUSE Protein-glutamine gamma-glutamyltransferase K OS=Mus musculus (Mouse) OX=10090 GN=Tgm1 PE=1 SV=2	2	1	1	1	0	0	0	1	0	0	0	0	0	0	0	0	1	0	0	0	0	0	0	0	0	1	0	0	0	0	0	1.5	1.5	1.5	89.795	815	815;815	3			1	0.0070649
A0A0R4J2B2;Q6WVG3;Q8C7J6;Q5DTY9	A0A0R4J2B2;Q6WVG3	6;6;1;1	6;6;1;1	5;5;0;1	BTB/POZ domain-containing protein KCTD12	Kctd12	tr|A0A0R4J2B2|A0A0R4J2B2_MOUSE Isoform of Q6WVG3, BTB domain-containing protein OS=Mus musculus (Mouse) OX=10090 GN=Kctd12 PE=1 SV=1;sp|Q6WVG3|KCD12_MOUSE BTB/POZ domain-containing protein KCTD12 OS=Mus musculus (Mouse) OX=10090 GN=Kctd12 PE=1 SV=1	4	6	6	5	5	3	3	2	3	2	4	0	1	5	3	3	2	3	2	4	0	1	4	3	2	2	2	2	4	0	0	20.2	20.2	16.8	35.888	327	327;327;292;427	3			24	0
A0A0R4J2C2;P46097;Q9JM87;Q9R0N5	A0A0R4J2C2;P46097	13;13;1;1	13;13;1;1	9;9;1;0	Synaptotagmin-2	Syt2	tr|A0A0R4J2C2|A0A0R4J2C2_MOUSE Isoform of P46097, Synaptotagmin-2 OS=Mus musculus (Mouse) OX=10090 GN=Syt2 PE=1 SV=1;sp|P46097|SYT2_MOUSE Synaptotagmin-2 OS=Mus musculus (Mouse) OX=10090 GN=Syt2 PE=1 SV=1	4	13	13	9	7	2	6	6	12	10	2	2	3	7	2	6	6	12	10	2	2	3	5	2	3	3	8	6	0	0	1	42.9	42.9	33.2	47.248	422	422;422;69;386	1.28	61	14	4	0
A0A0U1RNJ1;P19096	A0A0U1RNJ1;P19096	6;6	6;6	6;6	Fatty acid synthase;[Acyl-carrier-protein] S-acetyltransferase;[Acyl-carrier-protein] S-malonyltransferase;3-oxoacyl-[acyl-carrier-protein] synthase;3-oxoacyl-[acyl-carrier-protein] reductase;3-hydroxyacyl-[acyl-carrier-protein] dehydratase;Enoyl-[acyl-carrier-protein] reductase;Oleoyl-[acyl-carrier-protein] hydrolase	Fasn	tr|A0A0U1RNJ1|A0A0U1RNJ1_MOUSE Isoform of P19096, Carrier domain-containing protein OS=Mus musculus (Mouse) OX=10090 GN=Fasn PE=1 SV=1;sp|P19096|FAS_MOUSE Fatty acid synthase OS=Mus musculus (Mouse) OX=10090 GN=Fasn PE=1 SV=2	2	6	6	6	3	2	3	1	5	2	0	0	0	3	2	3	1	5	2	0	0	0	3	2	3	1	5	2	0	0	0	3.2	3.2	3.2	272.22	2502	2502;2504	1	16			0
A0A0U1RNT6;A0A0U1RNK6;Q3THS6;A0A0U1RQ95	A0A0U1RNT6;A0A0U1RNK6;Q3THS6;A0A0U1RQ95	4;4;4;2	4;4;4;2	4;4;4;2	S-adenosylmethionine synthase isoform type-2	Mat2a	tr|A0A0U1RNT6|A0A0U1RNT6_MOUSE Isoform of Q3THS6, S-adenosylmethionine synthase OS=Mus musculus (Mouse) OX=10090 GN=Mat2a PE=1 SV=1;tr|A0A0U1RNK6|A0A0U1RNK6_MOUSE Isoform of Q3THS6, S-adenosylmethionine synthase OS=Mus musculus (Mouse) OX=10090 GN=Mat2a PE	4	4	4	4	1	0	0	0	4	0	0	0	0	1	0	0	0	4	0	0	0	0	1	0	0	0	4	0	0	0	0	14.9	14.9	14.9	39.738	362	362;365;395;192	2		6		0
A0A0U1RNK7;E9PX48;A2A9M5;A2A9M4;Q8R1A4-2;Q8R1A4;A0A0U1RNY4;A2AW79;F6ZJ55;A0A1L1SQR4;Q8VDR9;A0A0U1RPH6;A0A1L1ST98;Q8VDR9-2;Q8C147	A0A0U1RNK7;E9PX48;A2A9M5;A2A9M4;Q8R1A4-2;Q8R1A4	32;32;32;32;32;32;10;3;3;2;2;1;1;1;1	32;32;32;32;32;32;10;3;3;2;2;1;1;1;1	32;32;32;32;32;32;10;3;3;2;2;1;1;1;1	Dedicator of cytokinesis protein 7	Dock7	tr|A0A0U1RNK7|A0A0U1RNK7_MOUSE Isoform of Q8R1A4, Dedicator of cytokinesis protein 7 OS=Mus musculus (Mouse) OX=10090 GN=Dock7 PE=1 SV=1;tr|E9PX48|E9PX48_MOUSE Isoform of Q8R1A4, Dedicator of cytokinesis protein 7 OS=Mus musculus (Mouse) OX=10090 GN=Dock7	15	32	32	32	14	19	11	12	14	17	0	0	0	14	19	11	12	14	17	0	0	0	14	19	11	12	14	17	0	0	0	19.5	19.5	19.5	238.09	2098	2098;2100;2128;2130;2128;2130;811;247;255;2111;2080;46;577;1027;2100	1	91			0
A0A0U1RQB4;A0A0U1RNK9;Q9DCW4	A0A0U1RQB4;A0A0U1RNK9;Q9DCW4	1;1;1	1;1;1	1;1;1	Electron transfer flavoprotein subunit beta	Etfb	tr|A0A0U1RQB4|A0A0U1RQB4_MOUSE Isoform of Q9DCW4, ETF domain-containing protein (Fragment) OS=Mus musculus (Mouse) OX=10090 GN=Etfb PE=1 SV=1;tr|A0A0U1RNK9|A0A0U1RNK9_MOUSE Isoform of Q9DCW4, ETF domain-containing protein (Fragment) OS=Mus musculus (Mouse)	3	1	1	1	1	0	0	0	0	0	0	0	0	1	0	0	0	0	0	0	0	0	1	0	0	0	0	0	0	0	0	11	11	11	10.727	100	100;177;255	3			1	0.0097442
A0A0U1RP13;Q8VDP6	A0A0U1RP13;Q8VDP6	2;2	2;2	2;2	CDP-diacylglycerol--inositol 3-phosphatidyltransferase	Cdipt	tr|A0A0U1RP13|A0A0U1RP13_MOUSE Isoform of Q8VDP6, CDP-diacylglycerol--inositol 3-phosphatidyltransferase OS=Mus musculus (Mouse) OX=10090 GN=Cdipt PE=1 SV=1;sp|Q8VDP6|CDIPT_MOUSE CDP-diacylglycerol--inositol 3-phosphatidyltransferase OS=Mus musculus (Mouse	2	2	2	2	0	1	0	0	1	0	1	0	0	0	1	0	0	1	0	1	0	0	0	1	0	0	1	0	1	0	0	12.4	12.4	12.4	20.292	185	185;213	3			3	0.0015291
A0A0U1RPA0;Q3UIL6-4;Q3UIL6-6;Q3UIL6-2;Q3UIL6-3;Q3UIL6-5;Q3UIL6	A0A0U1RPA0;Q3UIL6-4;Q3UIL6-6;Q3UIL6-2;Q3UIL6-3;Q3UIL6-5;Q3UIL6	7;7;7;7;6;6;6	7;7;7;7;6;6;6	2;2;2;2;1;1;1	Pleckstrin homology domain-containing family A member 7	Plekha7	tr|A0A0U1RPA0|A0A0U1RPA0_MOUSE Isoform of Q3UIL6, PH domain-containing protein (Fragment) OS=Mus musculus (Mouse) OX=10090 GN=Plekha7 PE=1 SV=1;sp|Q3UIL6-4|PKHA7-4_MOUSE Isoform of Q3UIL6, Isoform 4 of Pleckstrin homology domain-containing family A member	7	7	7	2	1	3	1	1	0	3	0	0	0	1	3	1	1	0	3	0	0	0	0	2	0	0	0	0	0	0	0	5.6	5.6	1.5	137.12	1212	1212;1030;1220;1266;1013;1056;1118	1.22	8		1	0
A0A0U1RPI1;Q9Z239	A0A0U1RPI1;Q9Z239	1;1	1;1	1;1	Phospholemman	Fxyd1	tr|A0A0U1RPI1|A0A0U1RPI1_MOUSE Isoform of Q9Z239, Phospholemman OS=Mus musculus (Mouse) OX=10090 GN=Fxyd1 PE=1 SV=1;sp|Q9Z239|PLM_MOUSE Phospholemman OS=Mus musculus (Mouse) OX=10090 GN=Fxyd1 PE=1 SV=1	2	1	1	1	1	0	0	0	1	1	0	0	0	1	0	0	0	1	1	0	0	0	1	0	0	0	1	1	0	0	0	17.9	17.9	17.9	7.6016	67	67;92	3			3	0.0067751
A0A0U1RPU8;Q9D3A9-5;Q9D3A9;Q9D3A9-4	A0A0U1RPU8;Q9D3A9-5;Q9D3A9;Q9D3A9-4	2;2;2;2	2;2;2;2	2;2;2;2	Protein tweety homolog 1	Ttyh1	tr|A0A0U1RPU8|A0A0U1RPU8_MOUSE Isoform of Q9D3A9, Protein tweety homolog OS=Mus musculus (Mouse) OX=10090 GN=Ttyh1 PE=1 SV=1;sp|Q9D3A9-5|TTYH1-5_MOUSE Isoform of Q9D3A9, Isoform 5 of Protein tweety homolog 1 OS=Mus musculus (Mouse) OX=10090 GN=Ttyh1 PE=1 S	4	2	2	2	2	0	0	1	2	1	0	0	0	2	0	0	1	2	1	0	0	0	2	0	0	1	2	1	0	0	0	7.6	7.6	7.6	38.906	354	354;354;450;460	2		7		0
A0A140LHL5;Q8VDQ8-2;Q8VDQ8;Q8VDQ8-4;Q8VDQ8-3	A0A140LHL5;Q8VDQ8-2;Q8VDQ8;Q8VDQ8-4;Q8VDQ8-3	4;4;4;3;2	4;4;4;3;2	4;4;4;3;2	NAD-dependent protein deacetylase sirtuin-2	Sirt2	tr|A0A140LHL5|A0A140LHL5_MOUSE Isoform of Q8VDQ8, NAD-dependent protein deacetylase OS=Mus musculus (Mouse) OX=10090 GN=Sirt2 PE=1 SV=1;sp|Q8VDQ8-2|SIR2-2_MOUSE Isoform of Q8VDQ8, Isoform 2 of NAD-dependent protein deacetylase sirtuin-2 OS=Mus musculus (Mo	5	4	4	4	1	2	0	1	4	2	0	0	0	1	2	0	1	4	2	0	0	0	1	2	0	1	4	2	0	0	0	14	14	14	39.425	351	351;352;389;319;235	3			10	0
A0A140LI33;A0A140LJF4;A0A140LHS4;A0A140LJ70;A0A171KXD3;Q9JIF0-3;Q9JIF0-2;Q9JIF0;Q6PAK3	A0A140LI33;A0A140LJF4;A0A140LHS4;A0A140LJ70;A0A171KXD3;Q9JIF0-3;Q9JIF0-2;Q9JIF0;Q6PAK3	1;1;1;1;1;1;1;1;1	1;1;1;1;1;1;1;1;1	1;1;1;1;1;1;1;1;1	Protein arginine N-methyltransferase 1;Protein arginine N-methyltransferase 8	Prmt1;Prmt8	tr|A0A140LI33|A0A140LI33_MOUSE Isoform of Q9JIF0, Protein arginine N-methyltransferase 1 (Fragment) OS=Mus musculus (Mouse) OX=10090 GN=Prmt1 PE=1 SV=2;tr|A0A140LJF4|A0A140LJF4_MOUSE Isoform of Q9JIF0, Protein arginine N-methyltransferase 1 (Fragment) OS=M	9	1	1	1	0	1	0	1	1	1	0	1	0	0	1	0	1	1	1	0	1	0	0	1	0	1	1	1	0	1	0	6.1	6.1	6.1	18.394	164	164;193;217;254;318;343;353;371;394	3			5	0.0069541
A0A140LIG8;A0A140LJE1;Q3U3V8	A0A140LIG8;A0A140LJE1;Q3U3V8	1;1;1	1;1;1	1;1;1	X-ray radiation resistance-associated protein 1	Xrra1	tr|A0A140LIG8|A0A140LIG8_MOUSE Isoform of Q3U3V8, X-ray radiation resistance-associated protein 1 OS=Mus musculus (Mouse) OX=10090 GN=Xrra1 PE=4 SV=1;tr|A0A140LJE1|A0A140LJE1_MOUSE Isoform of Q3U3V8, X-ray radiation resistance-associated protein 1 OS=Mus m	3	1	1	1	0	1	1	0	1	1	0	1	1	0	1	1	0	1	1	0	1	1	0	1	1	0	1	1	0	1	1	10.1	10.1	10.1	14.244	129	129;361;786	1.71	3	3	1	1
A0A140LIH9;A0A140LIJ9;E9Q173	A0A140LIH9;A0A140LIJ9;E9Q173	1;1;1	1;1;1	1;1;1	BTB/POZ domain-containing protein 16	Btbd16	tr|A0A140LIH9|A0A140LIH9_MOUSE Isoform of E9Q173, BTB/POZ domain-containing protein 16 OS=Mus musculus (Mouse) OX=10090 GN=Btbd16 PE=4 SV=1;tr|A0A140LIJ9|A0A140LIJ9_MOUSE Isoform of E9Q173, BTB/POZ domain-containing protein 16 OS=Mus musculus (Mouse) OX=10	3	1	1	1	1	1	1	1	1	1	1	1	1	1	1	1	1	1	1	1	1	1	1	1	1	1	1	1	1	1	1	3.6	3.6	3.6	37.709	329	329;506;522	1.88	9	9	6	0.0092707
A0A140T8I9;E9Q3L2	A0A140T8I9;E9Q3L2	3;3	3;3	3;3		Pi4ka	tr|A0A140T8I9|A0A140T8I9_MOUSE Isoform of E9Q3L2, Phosphatidylinositol 4-kinase alpha OS=Mus musculus (Mouse) OX=10090 GN=Pi4ka PE=1 SV=1;sp|E9Q3L2|PI4KA_MOUSE Phosphatidylinositol 4-kinase alpha OS=Mus musculus (Mouse) OX=10090 GN=Pi4ka PE=1 SV=2	2	3	3	3	1	0	0	0	1	1	0	0	0	1	0	0	0	1	1	0	0	0	1	0	0	0	1	1	0	0	0	1.9	1.9	1.9	231.35	2044	2044;2105	1	3			0
A0A140T8M2;P01636	A0A140T8M2;P01636	4;2	4;2	3;2	Ig kappa chain V-V region MOPC 149		tr|A0A140T8M2|A0A140T8M2_MOUSE Ig-like domain-containing protein OS=Mus musculus (Mouse) OX=10090 GN=Igkv12-44 PE=4 SV=2;sp|P01636|KV5A4_MOUSE Ig kappa chain V-V region MOPC 149 OS=Mus musculus (Mouse) OX=10090 GN=- PE=1 SV=1	2	4	4	3	1	3	2	4	2	4	2	1	3	1	3	2	4	2	4	2	1	3	1	3	1	3	1	3	1	0	2	40.9	40.9	32.2	12.557	115	115;108	3			22	0
A0A140T8M3;A0A140T8P7;A0A0G2JFN8	A0A140T8M3;A0A140T8P7	6;4;2	6;4;2	2;0;0			tr|A0A140T8M3|A0A140T8M3_MOUSE Ig-like domain-containing protein OS=Mus musculus (Mouse) OX=10090 GN=Igkv8-30 PE=4 SV=2;tr|A0A140T8P7|A0A140T8P7_MOUSE Ig-like domain-containing protein OS=Mus musculus (Mouse) OX=10090 GN=Igkv8-21 PE=1 SV=2	3	6	6	2	5	4	5	5	5	5	3	4	2	5	4	5	5	5	5	3	4	2	2	2	2	2	1	2	1	2	1	50.4	50.4	24.8	13.335	121	121;120;121	2.94		3	47	0
A0A140T8M4	A0A140T8M4	3	1	1			tr|A0A140T8M4|A0A140T8M4_MOUSE Ig-like domain-containing protein OS=Mus musculus (Mouse) OX=10090 GN=Igkv8-19 PE=1 SV=2	1	3	1	1	1	1	2	1	2	2	1	1	0	0	0	1	0	0	1	0	0	0	0	0	1	0	0	1	0	0	0	33.7	17.8	17.8	11.116	101	101	3			2	0.0070126
A0A140T8M5	A0A140T8M5	4	3	3			tr|A0A140T8M5|A0A140T8M5_MOUSE Ig-like domain-containing protein OS=Mus musculus (Mouse) OX=10090 GN=Igkv6-15 PE=1 SV=2	1	4	3	3	4	2	2	4	1	3	2	1	2	3	1	1	3	0	3	1	0	1	3	1	1	3	0	3	1	0	1	33.9	26.1	26.1	12.757	115	115	3			13	0
A0A140T8N0;P01639	A0A140T8N0;P01639	3;3	3;3	3;3	Ig kappa chain V-V region MOPC 41	Gm5571	tr|A0A140T8N0|A0A140T8N0_MOUSE Isoform of P01639, Ig-like domain-containing protein (Fragment) OS=Mus musculus (Mouse) OX=10090 GN=Igkv9-120 PE=1 SV=2;sp|P01639|KV5A7_MOUSE Ig kappa chain V-V region MOPC 41 OS=Mus musculus (Mouse) OX=10090 GN=Gm5571 PE=1 S	2	3	3	3	1	0	1	1	1	2	2	0	1	1	0	1	1	1	2	2	0	1	1	0	1	1	1	2	2	0	1	30.8	30.8	30.8	12.805	117	117;130	3			10	0
A0A140T8N3;A0A075B666	A0A140T8N3	3;1	3;1	3;1			tr|A0A140T8N3|A0A140T8N3_MOUSE Ig-like domain-containing protein OS=Mus musculus (Mouse) OX=10090 GN=Igkv13-84 PE=4 SV=2	2	3	3	3	0	0	1	0	1	1	1	0	0	0	0	1	0	1	1	1	0	0	0	0	1	0	1	1	1	0	0	25.2	25.2	25.2	12.617	115	115;115	3			4	0
A0A140T8N5	A0A140T8N5	3	1	1			tr|A0A140T8N5|A0A140T8N5_MOUSE Ig-like domain-containing protein OS=Mus musculus (Mouse) OX=10090 GN=Igkv6-23 PE=4 SV=2	1	3	1	1	3	3	2	3	2	1	3	2	1	1	1	0	1	0	0	1	0	0	1	1	0	1	0	0	1	0	0	33.9	18.3	18.3	12.787	115	115	3			4	0
A0A140T8N7	A0A140T8N7	4	3	0			tr|A0A140T8N7|A0A140T8N7_MOUSE Ig-like domain-containing protein OS=Mus musculus (Mouse) OX=10090 GN=Igkv6-25 PE=4 SV=2	1	4	3	0	3	3	3	3	4	2	3	3	3	2	2	2	2	3	1	2	2	3	0	0	0	0	0	0	0	0	0	33.9	26.1	0	12.739	115	115	3			19	0
A0A140T8N9	A0A140T8N9	3	3	3			tr|A0A140T8N9|A0A140T8N9_MOUSE Ig-like domain-containing protein OS=Mus musculus (Mouse) OX=10090 GN=Igkv6-32 PE=4 SV=2	1	3	3	3	0	0	1	1	1	1	0	2	0	0	0	1	1	1	1	0	2	0	0	0	1	1	1	1	0	2	0	33.9	33.9	33.9	12.656	115	115	3			6	0
A0A140T8P1	A0A140T8P1	2	1	1			tr|A0A140T8P1|A0A140T8P1_MOUSE Ig-like domain-containing protein OS=Mus musculus (Mouse) OX=10090 GN=Igkv6-14 PE=4 SV=2	1	2	1	1	2	2	2	2	1	1	1	1	1	1	1	1	1	0	1	0	0	0	1	1	1	1	0	1	0	0	0	15.7	7.8	7.8	12.848	115	115	3			5	0.0087555
A0A140T8P3	A0A140T8P3	1	1	1			tr|A0A140T8P3|A0A140T8P3_MOUSE Ig-like domain-containing protein OS=Mus musculus (Mouse) OX=10090 GN=Igkv15-103 PE=4 SV=2	1	1	1	1	1	1	1	1	1	1	1	1	1	1	1	1	1	1	1	1	1	1	1	1	1	1	1	1	1	1	1	9.6	9.6	9.6	12.547	115	115	3			10	0
A0A140T8P5	A0A140T8P5	4	1	1			tr|A0A140T8P5|A0A140T8P5_MOUSE Ig-like domain-containing protein OS=Mus musculus (Mouse) OX=10090 GN=Igkv8-24 PE=4 SV=2	1	4	1	1	2	1	3	3	4	3	1	1	1	0	0	1	1	1	1	0	0	0	0	0	1	1	1	1	0	0	0	25.6	7.4	7.4	13.264	121	121	2.58	2	1	9	0.0069881
A0A140T8P6	A0A140T8P6	3	2	2			tr|A0A140T8P6|A0A140T8P6_MOUSE Ig-like domain-containing protein OS=Mus musculus (Mouse) OX=10090 GN=Igkv12-46 PE=1 SV=2	1	3	2	2	3	3	3	3	2	3	3	1	1	2	2	2	2	1	2	2	0	0	2	2	2	2	1	2	2	0	0	40.9	29.6	29.6	12.562	115	115	3			17	0
A0A140T8P9;P01638;P01637;A0A075B5K0	A0A140T8P9;P01638;P01637	3;3;2;1	3;3;2;1	3;3;2;1	Ig kappa chain V-V region L6;Ig kappa chain V-V region T1		tr|A0A140T8P9|A0A140T8P9_MOUSE Ig-like domain-containing protein OS=Mus musculus (Mouse) OX=10090 GN=Igkv14-111 PE=4 SV=2;sp|P01638|KV5A6_MOUSE Ig kappa chain V-V region L6 OS=Mus musculus (Mouse) OX=10090 GN=- PE=4 SV=1;sp|P01637|KV5A5_MOUSE Ig kappa chai	4	3	3	3	2	2	1	2	3	2	2	2	1	2	2	1	2	3	2	2	2	1	2	2	1	2	3	2	2	2	1	35	35	35	13.232	117	117;115;128;117	3			23	0
A0A140T8Q3;P01633	A0A140T8Q3;P01633	4;2	1;1	1;1	Ig kappa chain V19-17	Igk-V19-17	tr|A0A140T8Q3|A0A140T8Q3_MOUSE Isoform of P01633, Ig-like domain-containing protein (Fragment) OS=Mus musculus (Mouse) OX=10090 GN=Igkv6-17 PE=1 SV=2;sp|P01633|KV5A1_MOUSE Ig kappa chain V19-17 OS=Mus musculus (Mouse) OX=10090 GN=Igk-V19-17 PE=1 SV=1	2	4	1	1	2	2	2	3	3	1	2	3	4	0	0	0	1	0	0	0	1	1	0	0	0	1	0	0	0	1	1	33.9	7.8	7.8	12.76	115	115;149	3			3	0.0065703
A0A338P6S6;A0A140T8R6;A0A338P7K6;G3XA00;Q68EF4-2;Q68EF4	A0A338P6S6;A0A140T8R6;A0A338P7K6;G3XA00;Q68EF4-2;Q68EF4	1;1;1;1;1;1	1;1;1;1;1;1	1;1;1;1;1;1	Metabotropic glutamate receptor 4	Grm4	tr|A0A338P6S6|A0A338P6S6_MOUSE Isoform of Q68EF4, ANF_receptor domain-containing protein OS=Mus musculus (Mouse) OX=10090 GN=Grm4 PE=1 SV=1;tr|A0A140T8R6|A0A140T8R6_MOUSE Isoform of Q68EF4, G_PROTEIN_RECEP_F3_4 domain-containing protein OS=Mus musculus (Mo	6	1	1	1	0	0	0	0	1	0	0	0	0	0	0	0	0	1	0	0	0	0	0	0	0	0	1	0	0	0	0	9.9	9.9	9.9	19.492	181	181;832;865;912;832;912	1	1			0.0071059
A0A171EBK8;A0A571BED8;Q5SVL6-2;Q5SVL6	A0A171EBK8;A0A571BED8;Q5SVL6-2;Q5SVL6	2;2;2;2	2;2;2;2	1;1;1;1	Rap1 GTPase-activating protein 2	Rap1gap2	tr|A0A171EBK8|A0A171EBK8_MOUSE Isoform of Q5SVL6, Rap-GAP domain-containing protein OS=Mus musculus (Mouse) OX=10090 GN=Rap1gap2 PE=1 SV=1;tr|A0A571BED8|A0A571BED8_MOUSE Isoform of Q5SVL6, Rap-GAP domain-containing protein OS=Mus musculus (Mouse) OX=10090	4	2	2	1	0	0	0	0	2	0	0	0	0	0	0	0	0	2	0	0	0	0	0	0	0	0	1	0	0	0	0	3	3	2.1	84.377	758	758;772;518;712	1	2			0.0063514
A0A1B0GR11;Q93092	A0A1B0GR11;Q93092	4;4	4;4	4;4	Transaldolase	Taldo1	tr|A0A1B0GR11|A0A1B0GR11_MOUSE Isoform of Q93092, Transaldolase OS=Mus musculus (Mouse) OX=10090 GN=Taldo1 PE=1 SV=1;sp|Q93092|TALDO_MOUSE Transaldolase OS=Mus musculus (Mouse) OX=10090 GN=Taldo1 PE=1 SV=2	2	4	4	4	0	0	0	0	4	0	0	0	0	0	0	0	0	4	0	0	0	0	0	0	0	0	4	0	0	0	0	11.5	11.5	11.5	42.151	382	382;337	3			4	0
A0A1B0GR78;A0A1B0GRA5;P70302	A0A1B0GR78;A0A1B0GRA5;P70302	1;1;1	1;1;1	1;1;1	Stromal interaction molecule 1	Stim1	tr|A0A1B0GR78|A0A1B0GR78_MOUSE Isoform of P70302, SAM domain-containing protein OS=Mus musculus (Mouse) OX=10090 GN=Stim1 PE=1 SV=1;tr|A0A1B0GRA5|A0A1B0GRA5_MOUSE Isoform of P70302, SAM domain-containing protein OS=Mus musculus (Mouse) OX=10090 GN=Stim1 PE	3	1	1	1	0	0	0	0	1	0	0	0	0	0	0	0	0	1	0	0	0	0	0	0	0	0	1	0	0	0	0	1.9	1.9	1.9	62.195	540	540;793;685	1	1			0.0086795
Q5PR72;A0A1B0GRJ9;F7D3W5;Q922S4-2;Q922S4-3;Q922S4	Q5PR72;A0A1B0GRJ9;F7D3W5;Q922S4-2;Q922S4-3;Q922S4	2;2;2;2;2;2	2;2;2;2;2;2	2;2;2;2;2;2	cGMP-dependent 3,5-cyclic phosphodiesterase	Pde2a	tr|Q5PR72|Q5PR72_MOUSE Isoform of Q922S4, Phosphodiesterase OS=Mus musculus (Mouse) OX=10090 GN=Pde2a PE=1 SV=1;tr|A0A1B0GRJ9|A0A1B0GRJ9_MOUSE Isoform of Q922S4, Phosphodiesterase OS=Mus musculus (Mouse) OX=10090 GN=Pde2a PE=1 SV=1;tr|F7D3W5|F7D3W5_MOUSE G	6	2	2	2	0	0	0	0	0	0	2	1	2	0	0	0	0	0	0	2	1	2	0	0	0	0	0	0	2	1	2	3.1	3.1	3.1	105.25	935	935;945;961;916;928;939	1	5			0
A0A1B0GRU0;Q3TXX4	A0A1B0GRU0;Q3TXX4	1;1	1;1	1;1	Vesicular glutamate transporter 1	Slc17a7	tr|A0A1B0GRU0|A0A1B0GRU0_MOUSE Isoform of Q3TXX4, MFS domain-containing protein OS=Mus musculus (Mouse) OX=10090 GN=Slc17a7 PE=1 SV=1;sp|Q3TXX4|VGLU1_MOUSE Vesicular glutamate transporter 1 OS=Mus musculus (Mouse) OX=10090 GN=Slc17a7 PE=1 SV=2	2	1	1	1	0	0	0	0	1	0	0	0	0	0	0	0	0	1	0	0	0	0	0	0	0	0	1	0	0	0	0	1.9	1.9	1.9	64.318	585	585;560	2		1		0.009822
D3Z0E6;A0A1B0GRV0;Q9Z0S1	D3Z0E6;A0A1B0GRV0;Q9Z0S1	2;2;2	2;2;2	2;2;2	3(2),5-bisphosphate nucleotidase 1	Bpnt1	tr|D3Z0E6|D3Z0E6_MOUSE Isoform of Q9Z0S1, 3(2),5-bisphosphate nucleotidase 1 OS=Mus musculus (Mouse) OX=10090 GN=Bpnt1 PE=1 SV=1;tr|A0A1B0GRV0|A0A1B0GRV0_MOUSE Isoform of Q9Z0S1, 3(2),5-bisphosphate nucleotidase 1 OS=Mus musculus (Mouse) OX=10090 GN=	3	2	2	2	1	0	0	0	1	0	0	0	0	1	0	0	0	1	0	0	0	0	1	0	0	0	1	0	0	0	0	8.7	8.7	8.7	27.396	253	253;323;308	3			2	0.0050107
A0A1B0GT04;A0A1B0GS58;Q9CQM9;A0A1B0GSD3	A0A1B0GT04;A0A1B0GS58;Q9CQM9	3;3;3;1	3;3;3;1	3;3;3;1	Glutaredoxin-3	Glrx3	tr|A0A1B0GT04|A0A1B0GT04_MOUSE Isoform of Q9CQM9, Glutaredoxin domain-containing protein (Fragment) OS=Mus musculus (Mouse) OX=10090 GN=Glrx3 PE=1 SV=1;tr|A0A1B0GS58|A0A1B0GS58_MOUSE Isoform of Q9CQM9, Glutaredoxin-3 OS=Mus musculus (Mouse) OX=10090 GN=Glr	4	3	3	3	2	1	1	0	2	1	0	0	0	2	1	1	0	2	1	0	0	0	2	1	1	0	2	1	0	0	0	32.5	32.5	32.5	18.106	163	163;374;337;74	3			7	0
A0A1B0GS70;Q9R1P4	A0A1B0GS70;Q9R1P4	2;2	2;2	2;2	Proteasome subunit alpha type-1	Psma1	tr|A0A1B0GS70|A0A1B0GS70_MOUSE Isoform of Q9R1P4, Proteasome endopeptidase complex OS=Mus musculus (Mouse) OX=10090 GN=Psma1 PE=1 SV=1;sp|Q9R1P4|PSA1_MOUSE Proteasome subunit alpha type-1 OS=Mus musculus (Mouse) OX=10090 GN=Psma1 PE=1 SV=1	2	2	2	2	0	0	1	0	1	0	0	0	0	0	0	1	0	1	0	0	0	0	0	0	1	0	1	0	0	0	0	9.7	9.7	9.7	26.496	238	238;263	3			2	0.0014993
E9Q3Z5;A0A1B0GS91;Q8K4L3-3;Q8K4L3;Q8K4L2;F6R6A4	E9Q3Z5;A0A1B0GS91;Q8K4L3-3;Q8K4L3;Q8K4L2;F6R6A4	18;18;18;18;17;13	18;18;18;18;17;13	18;18;18;18;17;13	Supervillin	Svil	tr|E9Q3Z5|E9Q3Z5_MOUSE Isoform of Q8K4L3, HP domain-containing protein OS=Mus musculus (Mouse) OX=10090 GN=Svil PE=1 SV=1;tr|A0A1B0GS91|A0A1B0GS91_MOUSE Isoform of Q8K4L3, HP domain-containing protein OS=Mus musculus (Mouse) OX=10090 GN=Svil PE=1 SV=1;sp|Q	6	18	18	18	5	5	6	9	7	6	0	0	0	5	5	6	9	7	6	0	0	0	5	5	6	9	7	6	0	0	0	11.9	11.9	11.9	230.42	2056	2056;2257;1766;2170;2031;749	1	38			0
A0A1B0GSX0;P06151;A0A1B0GSR9;D3YZQ9;A0A1B0GSL7;A0A1B0GT41;A0A1B0GQX5;A0A1B0GRW9;A0A1B0GS79;A0A1B0GRC1;A0A1B0GRS2;A0A1B0GSR2;D3YVR7;D3YZE4;A0A1B0GRE9;P00342	A0A1B0GSX0;P06151;A0A1B0GSR9;D3YZQ9;A0A1B0GSL7;A0A1B0GT41;A0A1B0GQX5	12;12;10;8;7;7;7;5;5;3;3;1;1;1;1;1	12;12;10;8;7;7;7;5;5;3;3;1;1;1;1;1	12;12;10;8;7;7;7;5;5;3;3;1;1;1;1;1	L-lactate dehydrogenase A chain;L-lactate dehydrogenase	Ldha	tr|A0A1B0GSX0|A0A1B0GSX0_MOUSE Isoform of P06151, L-lactate dehydrogenase OS=Mus musculus (Mouse) OX=10090 GN=Ldha PE=1 SV=1;sp|P06151|LDHA_MOUSE L-lactate dehydrogenase A chain OS=Mus musculus (Mouse) OX=10090 GN=Ldha PE=1 SV=3;tr|A0A1B0GSR9|A0A1B0GSR9_MO	16	12	12	12	6	2	3	2	10	1	0	0	0	6	2	3	2	10	1	0	0	0	6	2	3	2	10	1	0	0	0	32.4	32.4	32.4	39.758	361	361;332;315;236;128;176;201;104;205;66;68;171;235;236;274;332	3			28	0
A0A1B0GT92;Q9Z1E4;A0A1B0GR90	A0A1B0GT92;Q9Z1E4;A0A1B0GR90	2;2;1	2;2;1	2;2;1	Glycogen [starch] synthase, muscle	Gys1	tr|A0A1B0GT92|A0A1B0GT92_MOUSE Isoform of Q9Z1E4, Glycogen [starch] synthase OS=Mus musculus (Mouse) OX=10090 GN=Gys1 PE=1 SV=1;sp|Q9Z1E4|GYS1_MOUSE Glycogen [starch] synthase, muscle OS=Mus musculus (Mouse) OX=10090 GN=Gys1 PE=1 SV=2;tr|A0A1B0GR90|A0A1B0G	3	2	2	2	0	2	0	0	0	0	0	0	0	0	2	0	0	0	0	0	0	0	0	2	0	0	0	0	0	0	0	2.8	2.8	2.8	76.623	674	674;738;177	1	2			0.0028818
A0A1B0GX15;G3UWN5;P08226;G3UZM8	A0A1B0GX15;G3UWN5;P08226;G3UZM8	3;3;3;2	3;3;3;2	3;3;3;2	Apolipoprotein E	Apoe	tr|A0A1B0GX15|A0A1B0GX15_MOUSE Isoform of P08226, Apolipoprotein E (Fragment) OS=Mus musculus (Mouse) OX=10090 GN=Apoe PE=1 SV=1;tr|G3UWN5|G3UWN5_MOUSE Isoform of P08226, Apolipoprotein E (Fragment) OS=Mus musculus (Mouse) OX=10090 GN=Apoe PE=1 SV=1;sp|P08	4	3	3	3	1	1	0	0	2	0	0	0	0	1	1	0	0	2	0	0	0	0	1	1	0	0	2	0	0	0	0	16	16	16	26.398	231	231;232;311;146	3			4	0
A0A1C7CYV0;B1AX58;Q99K51;Q3V0K9;Q61233	A0A1C7CYV0;B1AX58;Q99K51;Q3V0K9;Q61233	2;2;2;2;1	2;2;2;2;1	2;2;2;2;1	Plastin-3;Plastin-1;Plastin-2	Pls3;Pls1;Lcp1	tr|A0A1C7CYV0|A0A1C7CYV0_MOUSE Isoform of Q99K51, Plastin-3 (Fragment) OS=Mus musculus (Mouse) OX=10090 GN=Pls3 PE=1 SV=1;tr|B1AX58|B1AX58_MOUSE Isoform of Q99K51, Plastin-3 OS=Mus musculus (Mouse) OX=10090 GN=Pls3 PE=1 SV=1;sp|Q99K51|PLST_MOUSE Plastin-3	5	2	2	2	0	0	0	0	1	1	0	0	0	0	0	0	0	1	1	0	0	0	0	0	0	0	1	1	0	0	0	3.3	3.3	3.3	70.642	629	629;639;630;630;627	1	2			0.002214
A0A1D5RLB2	A0A1D5RLB2	2	1	1			tr|A0A1D5RLB2|A0A1D5RLB2_MOUSE Isoform of Q8C8R3, ZU5 domain-containing protein (Fragment) OS=Mus musculus (Mouse) OX=10090 GN=Ank2 PE=1 SV=1	1	2	1	1	1	1	2	1	1	1	1	1	1	0	0	1	0	0	0	0	0	0	0	0	1	0	0	0	0	0	0	31.4	18.2	18.2	13.162	121	121	1	1			0.0082383
A0A1D5RLD8;S4R1W1;A0A0A0MQF6;P16858;S4R257;S4R1W8;V9GX06;S4R1N5;A0A0R4J0X7;S4R2G5;Q64467	A0A1D5RLD8;S4R1W1;A0A0A0MQF6;P16858;S4R257	16;15;15;15;12;4;2;1;1;1;1	16;15;15;15;12;4;2;1;1;1;1	16;15;15;15;12;4;2;1;1;1;1	Glyceraldehyde-3-phosphate dehydrogenase	Gm3839;Gapdh	tr|A0A1D5RLD8|A0A1D5RLD8_MOUSE Glyceraldehyde-3-phosphate dehydrogenase OS=Mus musculus (Mouse) OX=10090 GN=Gm10358 PE=1 SV=1;tr|S4R1W1|S4R1W1_MOUSE Glyceraldehyde-3-phosphate dehydrogenase OS=Mus musculus (Mouse) OX=10090 GN=Gm3839 PE=1 SV=1;tr|A0A0A0MQF6	11	16	16	16	12	14	14	12	12	12	12	9	11	12	14	14	12	12	12	12	9	11	12	14	14	12	12	12	12	9	11	49.5	49.5	49.5	35.812	333	333;333;359;333;280;55;183;57;438;440;440	2.87	17	2	255	0
J3QNG8;J3KMJ8;J3QPL7;A0A1D5RLL5;Q3UZ57	J3QNG8;J3KMJ8;J3QPL7;A0A1D5RLL5;Q3UZ57	1;1;1;1;1	1;1;1;1;1	1;1;1;1;1	Axonemal dynein light chain domain-containing protein 1	Axdnd1	tr|J3QNG8|J3QNG8_MOUSE Isoform of Q3UZ57, Axonemal dynein light chain domain-containing protein 1 (Fragment) OS=Mus musculus (Mouse) OX=10090 GN=Axdnd1 PE=1 SV=1;tr|J3KMJ8|J3KMJ8_MOUSE Isoform of Q3UZ57, Axonemal dynein light chain domain-containing protei	5	1	1	1	0	0	0	1	1	1	0	0	0	0	0	0	1	1	1	0	0	0	0	0	0	1	1	1	0	0	0	3.4	3.4	3.4	54.973	471	471;880;982;1111;424	3			8	1
H7BX44;D3YYN8;E9PVY0;A0A1D5RLQ9;Q3UU96-2;Q3UU96;F6Q5A5	H7BX44;D3YYN8;E9PVY0;A0A1D5RLQ9;Q3UU96-2;Q3UU96;F6Q5A5	3;3;3;3;3;3;2	2;2;2;2;2;2;1	2;2;2;2;2;2;1	Non-specific serine/threonine protein kinase;Serine/threonine-protein kinase MRCK alpha	Cdc42bpa	tr|H7BX44|H7BX44_MOUSE Isoform of Q3UU96, Non-specific serine/threonine protein kinase OS=Mus musculus (Mouse) OX=10090 GN=Cdc42bpa PE=1 SV=1;tr|D3YYN8|D3YYN8_MOUSE Isoform of Q3UU96, Non-specific serine/threonine protein kinase OS=Mus musculus (Mouse) OX=	7	3	2	2	0	0	1	0	2	0	0	0	0	0	0	1	0	1	0	0	0	0	0	0	1	0	1	0	0	0	0	2.4	1.8	1.8	185.78	1638	1638;1691;1732;1748;1534;1719;1048	1	2			0.0015314
A0A1D5RLY9;Q80TE4-2;Q80TE4	A0A1D5RLY9;Q80TE4-2;Q80TE4	4;4;4	3;3;3	3;3;3	Signal-induced proliferation-associated 1-like protein 2	Sipa1l2	tr|A0A1D5RLY9|A0A1D5RLY9_MOUSE Isoform of Q80TE4, Signal-induced proliferation-associated 1-like protein 2 OS=Mus musculus (Mouse) OX=10090 GN=Sipa1l2 PE=1 SV=1;sp|Q80TE4-2|SI1L2-2_MOUSE Isoform of Q80TE4, Isoform 2 of Signal-induced proliferation-associat	3	4	3	3	1	0	2	1	0	1	0	0	0	1	0	2	1	0	0	0	0	0	1	0	2	1	0	0	0	0	0	2.6	1.8	1.8	187.46	1704	1704;1703;1722	1	4			0
A0A1D5RM83;E9PUA3;Q8R0S2;Q8R0S2-2;A0A5F8MPT9;A0A0R4J1U6;Q3TES0	A0A1D5RM83;E9PUA3;Q8R0S2;Q8R0S2-2;A0A5F8MPT9	14;14;14;14;12;1;1	14;14;14;14;12;1;1	10;10;10;10;8;1;0	IQ motif and SEC7 domain-containing protein 1	Iqsec1	tr|A0A1D5RM83|A0A1D5RM83_MOUSE Isoform of Q8R0S2, SEC7 domain-containing protein OS=Mus musculus (Mouse) OX=10090 GN=Iqsec1 PE=1 SV=1;tr|E9PUA3|E9PUA3_MOUSE Isoform of Q8R0S2, SEC7 domain-containing protein OS=Mus musculus (Mouse) OX=10090 GN=Iqsec1 PE=1 S	7	14	14	10	9	7	7	8	7	5	5	3	4	9	7	7	8	7	5	5	3	4	8	5	5	6	4	1	4	2	2	15.9	15.9	12.7	117.93	1051	1051;1099;961;962;788;218;1195	1	56			0
A0A1D5RMC1;Q6PDL0;A0A1D5RM94	A0A1D5RMC1;Q6PDL0;A0A1D5RM94	2;2;1	2;2;1	2;2;1	Cytoplasmic dynein 1 light intermediate chain 2	Dync1li2	tr|A0A1D5RMC1|A0A1D5RMC1_MOUSE Isoform of Q6PDL0, Dynein light intermediate chain (Fragment) OS=Mus musculus (Mouse) OX=10090 GN=Dync1li2 PE=1 SV=1;sp|Q6PDL0|DC1L2_MOUSE Cytoplasmic dynein 1 light intermediate chain 2 OS=Mus musculus (Mouse) OX=10090 GN=Dy	3	2	2	2	0	0	0	1	2	1	0	0	0	0	0	0	1	2	1	0	0	0	0	0	0	1	2	1	0	0	0	6.9	6.9	6.9	45.24	406	406;492;470	2		4		0
A0A1D5RME6	A0A1D5RME6	3	2	2			tr|A0A1D5RME6|A0A1D5RME6_MOUSE Isoform of Q7TQG1, Pleckstrin homology domain-containing family A member 6 (Fragment) OS=Mus musculus (Mouse) OX=10090 GN=Plekha6 PE=1 SV=1	1	3	2	2	0	1	1	1	0	1	0	0	0	0	1	0	1	0	1	0	0	0	0	1	0	1	0	1	0	0	0	11.6	7	7	34.025	302	302	1	3			0.0015516
A0A1D5RMG4;F8VQE9;Q8VHH5-2;Q8VHH5	A0A1D5RMG4;F8VQE9;Q8VHH5-2;Q8VHH5	1;1;1;1	1;1;1;1	1;1;1;1	Arf-GAP with GTPase, ANK repeat and PH domain-containing protein 3	Agap3	tr|A0A1D5RMG4|A0A1D5RMG4_MOUSE Isoform of Q8VHH5, Arf-GAP with GTPase, ANK repeat and PH domain-containing protein 3 OS=Mus musculus (Mouse) OX=10090 GN=Agap3 PE=1 SV=1;tr|F8VQE9|F8VQE9_MOUSE Isoform of Q8VHH5, Arf-GAP with GTPase, ANK repeat and PH domain	4	1	1	1	0	0	0	0	0	0	1	0	0	0	0	0	0	0	0	1	0	0	0	0	0	0	0	0	1	0	0	2.8	2.8	2.8	42.422	396	396;910;369;910	3			1	0.0070968
A0A1L1SQZ2;A0A571BET0;P97445;E9Q1R5;A0A571BE75;A0A571BF18;A0A571BEF0;A0A087WS83;Q61290	A0A1L1SQZ2;A0A571BET0;P97445;E9Q1R5	4;4;4;3;1;1;1;1;1	4;4;4;3;1;1;1;1;1	4;4;4;3;1;1;1;1;1	Voltage-dependent P/Q-type calcium channel subunit alpha-1A	Cacna1a	tr|A0A1L1SQZ2|A0A1L1SQZ2_MOUSE Isoform of P97445, Voltage-dependent P/Q-type calcium channel subunit alpha (Fragment) OS=Mus musculus (Mouse) OX=10090 GN=Cacna1a PE=1 SV=1;tr|A0A571BET0|A0A571BET0_MOUSE Isoform of P97445, Voltage-dependent P/Q-type calcium	9	4	4	4	1	2	3	0	0	1	0	0	0	1	2	3	0	0	1	0	0	0	1	2	3	0	0	1	0	0	0	2.7	2.7	2.7	263.4	2321	2321;2457;2368;2321;183;585;776;2273;2272	1	7			0
D3Z169;E9PZ19;A0A1L1SR84	D3Z169;E9PZ19;A0A1L1SR84	3;3;3	3;3;3	3;3;3		Igsf9b	tr|D3Z169|D3Z169_MOUSE Isoform of E9PZ19, Protein turtle homolog B OS=Mus musculus (Mouse) OX=10090 GN=Igsf9b PE=1 SV=1;sp|E9PZ19|TUTLB_MOUSE Protein turtle homolog B OS=Mus musculus (Mouse) OX=10090 GN=Igsf9b PE=1 SV=1;tr|A0A1L1SR84|A0A1L1SR84_MOUSE Isofo	3	3	3	3	1	1	1	0	1	1	0	0	0	1	1	1	0	1	1	0	0	0	1	1	1	0	1	1	0	0	0	5	5	5	79.89	722	722;1328;1441	1	5			0
A0A1L1SRG5;P23927	A0A1L1SRG5;P23927	5;5	5;5	5;5	Alpha-crystallin B chain	Cryab	tr|A0A1L1SRG5|A0A1L1SRG5_MOUSE Isoform of P23927, SHSP domain-containing protein (Fragment) OS=Mus musculus (Mouse) OX=10090 GN=Cryab PE=1 SV=1;sp|P23927|CRYAB_MOUSE Alpha-crystallin B chain OS=Mus musculus (Mouse) OX=10090 GN=Cryab PE=1 SV=2	2	5	5	5	3	1	0	1	2	1	0	0	0	3	1	0	1	2	1	0	0	0	3	1	0	1	2	1	0	0	0	39.2	39.2	39.2	15.385	130	130;175	3			8	0
A0A1L1SRX2;O08739;D3YU73;F6XQD0;D3Z4N3;A0A0G2JFD4;Q3V1D3	A0A1L1SRX2;O08739	12;11;1;1;1;1;1	12;11;1;1;1;1;1	12;11;1;1;1;1;1	AMP deaminase 3	Ampd3	tr|A0A1L1SRX2|A0A1L1SRX2_MOUSE Isoform of O08739, AMP deaminase OS=Mus musculus (Mouse) OX=10090 GN=Ampd3 PE=1 SV=1;sp|O08739|AMPD3_MOUSE AMP deaminase 3 OS=Mus musculus (Mouse) OX=10090 GN=Ampd3 PE=1 SV=2	7	12	12	12	5	1	3	0	1	0	9	7	6	5	1	3	0	1	0	9	7	6	5	1	3	0	1	0	9	7	6	18.6	18.6	18.6	89.567	775	775;766;111;137;184;676;745	1	41			0
A0A1L1SSC0;A0A0G2JEP4;A0A0R4J169;E9QN52;A0A0G2JFV5;Q91WK0-2;Q91WK0;A0A1L1SVG1;A0A1L1SQW1;A0A0G2JDR6;A0A0G2JGZ1;A0A0G2JEF6	A0A1L1SSC0;A0A0G2JEP4;A0A0R4J169;E9QN52;A0A0G2JFV5;Q91WK0-2;Q91WK0;A0A1L1SVG1;A0A1L1SQW1	20;18;17;17;17;16;16;15;13;9;7;3	20;18;17;17;17;16;16;15;13;9;7;3	19;17;16;16;16;15;15;14;12;8;6;3	Leucine-rich repeat flightless-interacting protein 2	Lrrfip2	tr|A0A1L1SSC0|A0A1L1SSC0_MOUSE Isoform of Q91WK0, Leucine-rich repeat flightless-interacting protein 2 OS=Mus musculus (Mouse) OX=10090 GN=Lrrfip2 PE=1 SV=2;tr|A0A0G2JEP4|A0A0G2JEP4_MOUSE Isoform of Q91WK0, Leucine-rich repeat flightless-interacting protei	12	20	20	19	10	8	11	14	13	13	0	0	0	10	8	11	14	13	13	0	0	0	9	7	10	13	12	12	0	0	0	29.9	29.9	28.1	75.819	670	670;424;400;415;437;400;415;373;403;173;173;149	1.62	39	65		0
A0A1L1STE6;Q9D6R2;Q9D6R2-2	A0A1L1STE6;Q9D6R2;Q9D6R2-2	8;8;7	8;8;7	8;8;7	Isocitrate dehydrogenase [NAD] subunit alpha, mitochondrial	Idh3a	tr|A0A1L1STE6|A0A1L1STE6_MOUSE Isoform of Q9D6R2, Isocitrate dehydrogenase [NAD] subunit, mitochondrial OS=Mus musculus (Mouse) OX=10090 GN=Idh3a PE=1 SV=1;sp|Q9D6R2|IDH3A_MOUSE Isocitrate dehydrogenase [NAD] subunit alpha, mitochondrial OS=Mus musculus (M	3	8	8	8	4	2	2	1	8	3	0	0	0	4	2	2	1	8	3	0	0	0	4	2	2	1	8	3	0	0	0	27.9	27.9	27.9	41.52	384	384;366;288	3			28	0
A0A1L1SUX8;P01831	A0A1L1SUX8;P01831	3;3	3;3	3;3	Thy-1 membrane glycoprotein	Thy1	tr|A0A1L1SUX8|A0A1L1SUX8_MOUSE Isoform of P01831, Ig-like domain-containing protein (Fragment) OS=Mus musculus (Mouse) OX=10090 GN=Thy1 PE=1 SV=1;sp|P01831|THY1_MOUSE Thy-1 membrane glycoprotein OS=Mus musculus (Mouse) OX=10090 GN=Thy1 PE=1 SV=1	2	3	3	3	2	1	1	1	3	3	0	1	1	2	1	1	1	3	3	0	1	1	2	1	1	1	3	3	0	1	1	29.6	29.6	29.6	14.038	125	125;162	3			15	0
A0A1L1SV25;P57780;A0A1L1SVJ6;D3Z0L8;D3Z761;A0A1Y7VMW4	A0A1L1SV25;P57780	40;39;14;12;8;1	40;39;14;12;8;1	13;12;11;1;0;0	Alpha-actinin-4	Actn4	tr|A0A1L1SV25|A0A1L1SV25_MOUSE Isoform of P57780, Alpha-actinin-4 OS=Mus musculus (Mouse) OX=10090 GN=Actn4 PE=1 SV=1;sp|P57780|ACTN4_MOUSE Alpha-actinin-4 OS=Mus musculus (Mouse) OX=10090 GN=Actn4 PE=1 SV=1	6	40	40	13	27	27	30	31	31	32	6	4	3	27	27	30	31	31	32	6	4	3	8	10	8	9	10	10	0	0	0	55	55	20.5	107.11	932	932;912;323;206;133;192	1.01	258	2		0
A0A1L1SVF9;Q9EP89	A0A1L1SVF9;Q9EP89	2;2	2;2	2;2	Serine beta-lactamase-like protein LACTB, mitochondrial	Lactb	tr|A0A1L1SVF9|A0A1L1SVF9_MOUSE Isoform of Q9EP89, Beta-lactamase domain-containing protein OS=Mus musculus (Mouse) OX=10090 GN=Lactb PE=1 SV=1;sp|Q9EP89|LACTB_MOUSE Serine beta-lactamase-like protein LACTB, mitochondrial OS=Mus musculus (Mouse) OX=10090 GN	2	2	2	2	0	0	0	1	0	0	0	1	0	0	0	0	1	0	0	0	1	0	0	0	0	1	0	0	0	1	0	5.6	5.6	5.6	38.773	356	356;551	2		2		0.0022173
A0A1L1SVK0;Q61206;A0A1L1SQ76;A0A1L1SRD0;A0A1L1SQV7	A0A1L1SVK0;Q61206;A0A1L1SQ76;A0A1L1SRD0;A0A1L1SQV7	2;2;1;1;1	2;2;1;1;1	2;2;1;1;1	Platelet-activating factor acetylhydrolase IB subunit beta	Pafah1b2	tr|A0A1L1SVK0|A0A1L1SVK0_MOUSE Isoform of Q61206, SGNH_hydro domain-containing protein (Fragment) OS=Mus musculus (Mouse) OX=10090 GN=Pafah1b2 PE=1 SV=1;sp|Q61206|PA1B2_MOUSE Platelet-activating factor acetylhydrolase IB subunit beta OS=Mus musculus (Mouse	5	2	2	2	2	1	0	0	2	0	0	0	0	2	1	0	0	2	0	0	0	0	2	1	0	0	2	0	0	0	0	14.2	14.2	14.2	22.056	197	197;229;88;97;107	3			5	0
A0A1W2P6E6;A0A1W2P7S5;Q9D289;A0A1W2P836;A0A1W2P7N0	A0A1W2P6E6;A0A1W2P7S5;Q9D289;A0A1W2P836;A0A1W2P7N0	2;2;2;1;1	2;2;2;1;1	2;2;2;1;1	Trafficking protein particle complex subunit 6B	Trappc6b	tr|A0A1W2P6E6|A0A1W2P6E6_MOUSE Isoform of Q9D289, Trafficking protein particle complex subunit 6B OS=Mus musculus (Mouse) OX=10090 GN=Trappc6b PE=1 SV=1;tr|A0A1W2P7S5|A0A1W2P7S5_MOUSE Isoform of Q9D289, Trafficking protein particle complex subunit 6B OS=Mu	5	2	2	2	0	1	0	0	1	0	1	0	0	0	1	0	0	1	0	1	0	0	0	1	0	0	1	0	1	0	0	29.2	29.2	29.2	10.568	96	96;121;158;50;66	3			3	0
A0A1W2P6N7;Q3UID0;Q6PDG5-2;Q6PDG5	A0A1W2P6N7;Q3UID0;Q6PDG5-2;Q6PDG5	1;1;1;1	1;1;1;1	1;1;1;1	SWI/SNF complex subunit SMARCC2	Smarcc2	tr|A0A1W2P6N7|A0A1W2P6N7_MOUSE Isoform of Q6PDG5, SWIRM-assoc_2 domain-containing protein OS=Mus musculus (Mouse) OX=10090 GN=Smarcc2 PE=1 SV=1;tr|Q3UID0|Q3UID0_MOUSE Isoform of Q6PDG5, SWI/SNF complex subunit SMARCC2 OS=Mus musculus (Mouse) OX=10090 GN=Sm	4	1	1	1	0	0	0	0	0	0	0	0	1	0	0	0	0	0	0	0	0	1	0	0	0	0	0	0	0	0	1	10.6	10.6	10.6	16.341	142	142;1130;1099;1213	1	1			0.0082226
A0A1W2P733;Q922D8;A0A1W2P7L5	A0A1W2P733;Q922D8;A0A1W2P7L5	2;2;1	2;2;1	2;2;1	C-1-tetrahydrofolate synthase, cytoplasmic;Methylenetetrahydrofolate dehydrogenase;Methenyltetrahydrofolate cyclohydrolase;Formyltetrahydrofolate synthetase;C-1-tetrahydrofolate synthase, cytoplasmic, N-terminally processed	Mthfd1	tr|A0A1W2P733|A0A1W2P733_MOUSE Isoform of Q922D8, THF_DHG_CYH_C domain-containing protein OS=Mus musculus (Mouse) OX=10090 GN=Mthfd1 PE=1 SV=1;sp|Q922D8|C1TC_MOUSE C-1-tetrahydrofolate synthase, cytoplasmic OS=Mus musculus (Mouse) OX=10090 GN=Mthfd1 PE=1 S	3	2	2	2	1	0	0	0	1	0	0	0	0	1	0	0	0	1	0	0	0	0	1	0	0	0	1	0	0	0	0	3.6	3.6	3.6	82.041	755	755;935;160	1	2			0
A0A1W2P784;Q3U7R1-2;Q3U7R1	A0A1W2P784;Q3U7R1-2;Q3U7R1	1;1;1	1;1;1	1;1;1	Extended synaptotagmin-1	Esyt1	tr|A0A1W2P784|A0A1W2P784_MOUSE Isoform of Q3U7R1, Extended synaptotagmin-1 (Fragment) OS=Mus musculus (Mouse) OX=10090 GN=Esyt1 PE=1 SV=1;sp|Q3U7R1-2|ESYT1-2_MOUSE Isoform of Q3U7R1, Isoform 2 of Extended synaptotagmin-1 OS=Mus musculus (Mouse) OX=10090 GN	3	1	1	1	0	1	0	0	0	0	0	0	0	0	1	0	0	0	0	0	0	0	0	1	0	0	0	0	0	0	0	2.5	2.5	2.5	58.986	528	528;893;1092	1	1			0.0070922
A0A1W2P7H9;A0A1W2P7T3;P84089	A0A1W2P7H9;A0A1W2P7T3;P84089	1;1;1	1;1;1	1;1;1	Enhancer of rudimentary homolog	Erh	tr|A0A1W2P7H9|A0A1W2P7H9_MOUSE Isoform of P84089, Enhancer of rudimentary homolog OS=Mus musculus (Mouse) OX=10090 GN=Erh PE=1 SV=1;tr|A0A1W2P7T3|A0A1W2P7T3_MOUSE Isoform of P84089, Enhancer of rudimentary homolog OS=Mus musculus (Mouse) OX=10090 GN=Erh PE	3	1	1	1	1	0	0	0	0	0	0	0	0	1	0	0	0	0	0	0	0	0	1	0	0	0	0	0	0	0	0	15.5	15.5	15.5	8.2033	71	71;89;104	3			1	0.0069686
A0A1W2P7Y9;Q810U4-2;Q810U4;Q810U4-3	A0A1W2P7Y9;Q810U4-2;Q810U4;Q810U4-3	3;3;3;3	3;3;3;3	3;3;3;3	Neuronal cell adhesion molecule	Nrcam	tr|A0A1W2P7Y9|A0A1W2P7Y9_MOUSE Isoform of Q810U4, Neuronal cell adhesion molecule OS=Mus musculus (Mouse) OX=10090 GN=Nrcam PE=1 SV=1;sp|Q810U4-2|NRCAM-2_MOUSE Isoform of Q810U4, Isoform 2 of Neuronal cell adhesion molecule OS=Mus musculus (Mouse) OX=10090	4	3	3	3	0	0	0	0	2	1	0	0	0	0	0	0	0	2	1	0	0	0	0	0	0	0	2	1	0	0	0	3.5	3.5	3.5	125.51	1134	1134;1186;1256;1260	1	3			0
A0A1W2P845;P97314;A0A1W2P758	A0A1W2P845;P97314;A0A1W2P758	2;2;1	2;2;1	2;2;1	Cysteine and glycine-rich protein 2	Csrp2	tr|A0A1W2P845|A0A1W2P845_MOUSE Isoform of P97314, Cysteine and glycine-rich protein 2 OS=Mus musculus (Mouse) OX=10090 GN=Csrp2 PE=1 SV=1;sp|P97314|CSRP2_MOUSE Cysteine and glycine-rich protein 2 OS=Mus musculus (Mouse) OX=10090 GN=Csrp2 PE=1 SV=3;tr|A0A1W	3	2	2	2	0	0	0	1	0	1	0	0	0	0	0	0	1	0	1	0	0	0	0	0	0	1	0	1	0	0	0	15.7	15.7	15.7	21.63	197	197;193;136	3			2	0
A0A1Y7VME9;E9Q9B7;A0A1Y7VMH7;A0A1Y7VNF8;A0A1Y7VK25	A0A1Y7VME9;E9Q9B7;A0A1Y7VMH7;A0A1Y7VNF8	40;40;38;23;3	40;40;38;23;3	40;40;38;23;3		Kidins220	tr|A0A1Y7VME9|A0A1Y7VME9_MOUSE Isoform of E9Q9B7, ANK_REP_REGION domain-containing protein OS=Mus musculus (Mouse) OX=10090 GN=Kidins220 PE=1 SV=1;tr|E9Q9B7|E9Q9B7_MOUSE ANK_REP_REGION domain-containing protein OS=Mus musculus (Mouse) OX=10090 GN=Kidins220	5	40	40	40	11	14	17	0	0	0	26	23	22	11	14	17	0	0	0	26	23	22	11	14	17	0	0	0	26	23	22	29.2	29.2	29.2	195.83	1763	1763;1793;1672;1182;61	1	120			0
F8VPK5;A0A1Y7VMN0;P70336;P70336-2;A0A1Y7VLD1;A0A3Q4L2X0;A0A3Q4EGR2;P70335-2;P70335	F8VPK5;A0A1Y7VMN0;P70336;P70336-2;A0A1Y7VLD1;A0A3Q4L2X0;A0A3Q4EGR2;P70335-2;P70335	2;2;2;2;1;1;1;1;1	2;2;2;2;1;1;1;1;1	2;2;2;2;1;1;1;1;1	Rho-associated protein kinase;Rho-associated protein kinase 2;Rho-associated protein kinase 1	Rock2;Rock1	tr|F8VPK5|F8VPK5_MOUSE Isoform of P70336, Rho-associated protein kinase OS=Mus musculus (Mouse) OX=10090 GN=Rock2 PE=1 SV=1;tr|A0A1Y7VMN0|A0A1Y7VMN0_MOUSE Isoform of P70336, Rho-associated protein kinase 2 (Fragment) OS=Mus musculus (Mouse) OX=10090 GN=Roc	9	2	2	2	0	0	0	0	2	0	0	0	0	0	0	0	0	2	0	0	0	0	0	0	0	0	2	0	0	0	0	1.4	1.4	1.4	160.61	1388	1388;1444;1388;1444;262;504;1089;1353;1354	1	2			0.0015049
A0A1Y7VNZ6;Q03141-2;Q03141-3;Q03141;A0A0A6YY78;Q8CIP4-2;Q8CIP4	A0A1Y7VNZ6;Q03141-2;Q03141-3;Q03141	6;6;6;6;2;1;1	3;3;3;3;0;0;0	3;3;3;3;0;0;0	MAP/microtubule affinity-regulating kinase 3	Mark3	tr|A0A1Y7VNZ6|A0A1Y7VNZ6_MOUSE Isoform of Q03141, Non-specific serine/threonine protein kinase OS=Mus musculus (Mouse) OX=10090 GN=Mark3 PE=1 SV=1;sp|Q03141-2|MARK3-2_MOUSE Isoform of Q03141, Isoform 2 of MAP/microtubule affinity-regulating kinase 3 OS=Mus	7	6	3	3	4	2	2	3	2	1	3	3	5	3	1	1	2	1	0	1	2	2	3	1	1	2	1	0	1	2	2	8.4	4.8	4.8	88.828	797	797;729;744;753;153;688;752	1	13			0
E9QNA7;A0A286YCI8;Q62417-2;Q62417-7;Q62417;A0A286YCQ0;A0A286YDN0;E9Q6A3;E9PYX6;D3Z5J3;A0A5F8MPJ2;Q62417-5;Q62417-6;Q62417-4;Q62417-3;A0A286YCN8;A0A286YD34	E9QNA7;A0A286YCI8;Q62417-2;Q62417-7;Q62417;A0A286YCQ0;A0A286YDN0;E9Q6A3;E9PYX6;D3Z5J3;A0A5F8MPJ2;Q62417-5;Q62417-6;Q62417-4;Q62417-3	15;15;14;14;14;13;13;13;13;13;13;12;12;12;12;2;1	15;15;14;14;14;13;13;13;13;13;13;12;12;12;12;2;1	15;15;14;14;14;13;13;13;13;13;13;12;12;12;12;2;1	Sorbin and SH3 domain-containing protein 1	Sorbs1	tr|E9QNA7|E9QNA7_MOUSE Isoform of Q62417, Sorbin and SH3 domain-containing protein 1 OS=Mus musculus (Mouse) OX=10090 GN=Sorbs1 PE=1 SV=1;tr|A0A286YCI8|A0A286YCI8_MOUSE Isoform of Q62417, Sorbin and SH3 domain-containing protein 1 OS=Mus musculus (Mouse) O	17	15	15	15	4	7	5	8	11	6	0	0	0	4	7	5	8	11	6	0	0	0	4	7	5	8	11	6	0	0	0	28.9	28.9	28.9	82.874	740	740;1290;740;836;1290;684;695;714;724;938;1189;684;695;714;724;170;126	1.18	40	9		0
F6RG68;A0A286YDL7;J3QPQ1;Q3UQN2-2;Q3UQN2-3;Q3UQN2;A0A286YCL2	F6RG68;A0A286YDL7;J3QPQ1;Q3UQN2-2;Q3UQN2-3;Q3UQN2;A0A286YCL2	2;2;2;2;2;2;1	2;2;2;2;2;2;1	2;2;2;2;2;2;1	F-BAR domain only protein 2	Fcho2	tr|F6RG68|F6RG68_MOUSE Isoform of Q3UQN2, F-BAR domain-containing protein OS=Mus musculus (Mouse) OX=10090 GN=Fcho2 PE=1 SV=3;tr|A0A286YDL7|A0A286YDL7_MOUSE Isoform of Q3UQN2, F-BAR domain-containing protein OS=Mus musculus (Mouse) OX=10090 GN=Fcho2 PE=1 S	7	2	2	2	1	1	1	0	1	1	0	0	0	1	1	1	0	1	1	0	0	0	1	1	1	0	1	1	0	0	0	8.7	8.7	8.7	40.332	356	356;395;414;394;414;809;281	1	5			0
A0A286YDR2;P62823;Q9CXS2	A0A286YDR2;P62823;Q9CXS2	4;4;2	3;3;1	3;3;1	Ras-related protein Rab-3C	Rab3c	tr|A0A286YDR2|A0A286YDR2_MOUSE Isoform of P62823, Ras-related protein Rab-3C OS=Mus musculus (Mouse) OX=10090 GN=Rab3c PE=1 SV=1;sp|P62823|RAB3C_MOUSE Ras-related protein Rab-3C OS=Mus musculus (Mouse) OX=10090 GN=Rab3c PE=1 SV=1;tr|Q9CXS2|Q9CXS2_MOUSE Iso	3	4	3	3	1	2	2	1	3	1	1	2	1	1	1	1	0	3	0	1	1	1	1	1	1	0	3	0	1	1	1	23.6	20	20	25.613	225	225;227;169	3			10	0
A0A286YDU2;E9QM77;O70305-3;O70305-2;O70305;F7B6X4;F6U2C2	A0A286YDU2;E9QM77;O70305-3;O70305-2;O70305;F7B6X4;F6U2C2	2;2;2;2;2;1;1	2;2;2;2;2;1;1	2;2;2;2;2;1;1	Ataxin-2	Atxn2	tr|A0A286YDU2|A0A286YDU2_MOUSE Isoform of O70305, LsmAD domain-containing protein (Fragment) OS=Mus musculus (Mouse) OX=10090 GN=Atxn2 PE=1 SV=1;tr|E9QM77|E9QM77_MOUSE Isoform of O70305, LsmAD domain-containing protein OS=Mus musculus (Mouse) OX=10090 GN=A	7	2	2	2	0	0	1	0	0	0	0	0	1	0	0	1	0	0	0	0	0	1	0	0	1	0	0	0	0	0	1	6.2	6.2	6.2	43.063	402	402;1286;1154;1215;1285;330;929	1	2			0.0015613
A0A2C9F2D2;Q07076;A0A286YCW4	A0A2C9F2D2;Q07076;A0A286YCW4	2;2;1	2;2;1	2;2;1	Annexin A7	Anxa7	tr|A0A2C9F2D2|A0A2C9F2D2_MOUSE Isoform of Q07076, Annexin OS=Mus musculus (Mouse) OX=10090 GN=Anxa7 PE=1 SV=1;sp|Q07076|ANXA7_MOUSE Annexin A7 OS=Mus musculus (Mouse) OX=10090 GN=Anxa7 PE=1 SV=2;tr|A0A286YCW4|A0A286YCW4_MOUSE Isoform of Q07076, Annexin A7	3	2	2	2	0	0	0	0	2	0	0	0	0	0	0	0	0	2	0	0	0	0	0	0	0	0	2	0	0	0	0	5.6	5.6	5.6	52.27	485	485;463;72	2		2		0
A0A2I3BR94;A0A2I3BPS1;Q9CQI3;D3Z2F6;D3YY16;Q9ERL7	A0A2I3BR94;A0A2I3BPS1;Q9CQI3	3;3;3;1;1;1	3;3;3;1;1;1	3;3;3;1;1;1	Glia maturation factor beta	Gmfb	tr|A0A2I3BR94|A0A2I3BR94_MOUSE Isoform of Q9CQI3, ADF-H domain-containing protein (Fragment) OS=Mus musculus (Mouse) OX=10090 GN=Gmfb PE=1 SV=1;tr|A0A2I3BPS1|A0A2I3BPS1_MOUSE Isoform of Q9CQI3, ADF-H domain-containing protein (Fragment) OS=Mus musculus (Mo	6	3	3	3	0	0	0	0	1	2	0	0	0	0	0	0	0	1	2	0	0	0	0	0	0	0	1	2	0	0	0	31.4	31.4	31.4	15.797	137	137;155;142;86;101;142	3			3	0
A0A2I3BR03;A0A2I3BPT1;A0A2I3BQZ9;Q3TWF3;P12023-2;P12023-3;P12023	A0A2I3BR03;A0A2I3BPT1;A0A2I3BQZ9;Q3TWF3;P12023-2;P12023-3;P12023	2;2;2;2;2;2;2	2;2;2;2;2;2;2	2;2;2;2;2;2;2	Amyloid beta A4 protein;N-APP;Soluble APP-alpha;Soluble APP-beta;C99;Beta-amyloid protein 42;Beta-amyloid protein 40;C83;P3(42);P3(40);C80;Gamma-secretase C-terminal fragment 59;Gamma-secretase C-terminal fragment 57;Gamma-secretase C-terminal fragment 50;C31	App	tr|A0A2I3BR03|A0A2I3BR03_MOUSE Isoform of P12023, BPTI/Kunitz inhibitor domain-containing protein OS=Mus musculus (Mouse) OX=10090 GN=App PE=1 SV=1;tr|A0A2I3BPT1|A0A2I3BPT1_MOUSE Isoform of P12023, BPTI/Kunitz inhibitor domain-containing protein OS=Mus mus	7	2	2	2	1	0	0	0	1	0	0	0	0	1	0	0	0	1	0	0	0	0	1	0	0	0	1	0	0	0	0	3.8	3.8	3.8	65.965	582	582;733;751;752;695;735;770	1	2			0
A0A2I3BPW7;O89051	A0A2I3BPW7;O89051	2;2	2;2	2;2	Integral membrane protein 2B;BRI2, membrane form;BRI2 intracellular domain;BRI2C, soluble form;Bri23 peptide	Itm2b	tr|A0A2I3BPW7|A0A2I3BPW7_MOUSE Isoform of O89051, BRICHOS domain-containing protein (Fragment) OS=Mus musculus (Mouse) OX=10090 GN=Itm2b PE=1 SV=1;sp|O89051|ITM2B_MOUSE Integral membrane protein 2B OS=Mus musculus (Mouse) OX=10090 GN=Itm2b PE=1 SV=1	2	2	2	2	1	0	0	2	1	1	0	0	0	1	0	0	2	1	1	0	0	0	1	0	0	2	1	1	0	0	0	17.4	17.4	17.4	16.204	144	144;266	3			5	0
A0A2I3BPY7;Q9EP71	A0A2I3BPY7;Q9EP71	2;2	2;2	2;2	Ankycorbin	Rai14	tr|A0A2I3BPY7|A0A2I3BPY7_MOUSE Isoform of Q9EP71, ANK_REP_REGION domain-containing protein OS=Mus musculus (Mouse) OX=10090 GN=Rai14 PE=1 SV=1;sp|Q9EP71|RAI14_MOUSE Ankycorbin OS=Mus musculus (Mouse) OX=10090 GN=Rai14 PE=1 SV=1	2	2	2	2	0	0	1	1	2	1	0	0	0	0	0	1	1	2	1	0	0	0	0	0	1	1	2	1	0	0	0	2.1	2.1	2.1	105.71	950	950;979	1	5			0
A0A2I3BQP6;Q923T9-3;Q923T9-2;Q923T9;A0A286YCW8;A0A286YDL6;A0A286YCB8;A0A286YDK9;A0A286YCH4;A0A286YCI7	A0A2I3BQP6;Q923T9-3;Q923T9-2;Q923T9;A0A286YCW8	13;13;13;13;8;6;5;4;3;1	4;4;4;4;3;2;1;1;1;1	4;4;4;4;3;2;1;1;1;1	Calcium/calmodulin-dependent protein kinase type II subunit gamma	Camk2g	tr|A0A2I3BQP6|A0A2I3BQP6_MOUSE Isoform of Q923T9, Protein kinase domain-containing protein OS=Mus musculus (Mouse) OX=10090 GN=Camk2g PE=1 SV=1;sp|Q923T9-3|KCC2G-3_MOUSE Isoform of Q923T9, Isoform 3 of Calcium/calmodulin-dependent protein kinase type II su	10	13	4	4	11	10	11	11	10	11	11	10	9	4	3	4	3	4	4	3	4	3	4	3	4	3	4	4	3	4	3	23.7	9.2	9.2	63.239	565	565;495;518;529;274;241;224;168;190;71	1.42	26	16	1	0
A2A4W9;A0A2I3BR20;A0A2I3BRA9;A0A2R8W6K5;A0A2I3BRU6;A0A2K6EDK7;A0A2R8VI79;A0A2R8VK79;Q8BIF2-4;Q8BIF2-5;Q8BIF2-3;Q8BP71-4;Q8BP71-6;Q8BIF2-2;Q9JJ43-7;Q9JJ43-5;Q8BIF2;Q9JJ43-2;Q8BP71-7;Q9JJ43-4;Q8BP71-8;Q8BP71-3;Q9JJ43-6;Q9JJ43;Q9JJ43-3;Q8BP71-2;Q8BP71-5;Q8BP71	A2A4W9;A0A2I3BR20;A0A2I3BRA9;A0A2R8W6K5;A0A2I3BRU6;A0A2K6EDK7;A0A2R8VI79;A0A2R8VK79;Q8BIF2-4;Q8BIF2-5;Q8BIF2-3;Q8BP71-4;Q8BP71-6;Q8BIF2-2;Q9JJ43-7;Q9JJ43-5;Q8BIF2;Q9JJ43-2;Q8BP71-7;Q9JJ43-4;Q8BP71-8;Q8BP71-3;Q9JJ43-6;Q9JJ43;Q9JJ43-3;Q8BP71-2;Q8BP71-5;Q8BP71	1;1;1;1;1;1;1;1;1;1;1;1;1;1;1;1;1;1;1;1;1;1;1;1;1;1;1;1	1;1;1;1;1;1;1;1;1;1;1;1;1;1;1;1;1;1;1;1;1;1;1;1;1;1;1;1	1;1;1;1;1;1;1;1;1;1;1;1;1;1;1;1;1;1;1;1;1;1;1;1;1;1;1;1	RNA binding protein fox-1 homolog 3;RNA binding protein fox-1 homolog 2;RNA binding protein fox-1 homolog 1	Rbfox3;Rbfox2;Rbfox1	tr|A2A4W9|A2A4W9_MOUSE Isoform of Q8BIF2, RRM domain-containing protein (Fragment) OS=Mus musculus (Mouse) OX=10090 GN=Rbfox3 PE=1 SV=1;tr|A0A2I3BR20|A0A2I3BR20_MOUSE Isoform of Q8BP71, RRM domain-containing protein (Fragment) OS=Mus musculus (Mouse) OX=10	28	1	1	1	1	1	0	0	0	0	0	0	0	1	1	0	0	0	0	0	0	0	1	1	0	0	0	0	0	0	0	5.9	5.9	5.9	18.709	169	169;201;275;289;300;349;358;396;313;327;329;346;352;360;363;373;374;376;377;378;378;381;394;396;417;427;435;449	2		2		0
A2AFI4;A2AFI3;A0A2I3BRL8;Q9WV02-2;Q91VM5;Q9WV02;A0A2I3BQC0	A2AFI4;A2AFI3;A0A2I3BRL8;Q9WV02-2;Q91VM5;Q9WV02	3;3;3;3;3;3;1	3;3;3;3;3;3;1	3;3;3;3;3;3;1	RNA-binding motif protein, X chromosome;RNA-binding motif protein, X chromosome, N-terminally processed;RNA binding motif protein, X-linked-like-1	Rbmx;Rbmxl1	tr|A2AFI4|A2AFI4_MOUSE Isoform of Q9WV02, RRM domain-containing protein (Fragment) OS=Mus musculus (Mouse) OX=10090 GN=Rbmx PE=1 SV=1;tr|A2AFI3|A2AFI3_MOUSE Isoform of Q9WV02, RNA-binding motif protein, X chromosome OS=Mus musculus (Mouse) OX=10090 GN=Rbmx	7	3	3	3	2	3	3	1	1	0	2	0	0	2	3	3	1	1	0	2	0	0	2	3	3	1	1	0	2	0	0	38.8	38.8	38.8	11.298	103	103;301;388;289;388;391;30	3			12	0
A0A2R8VI25;Q3TT81;A0A2R8VHP9;B2M1R7;Q61990-2;Q61990-3;Q61990;A0A2R8VHN3;A0A2R8VHG2;A0A2R8VKF0;A0A2R8VJY1;A0A2R8W6L5;A0A2R8VHL8;A0A2R8VHZ0;A0A2R8VI71;A0A2R8VHY9;A0A2R8VKN0;A0A2R8VI73;A0A2R8W6U6;A0A2R8VI12;A0A2R8VHI3;A0A2R8VI92;A0A2R8W6H3	A0A2R8VI25;Q3TT81;A0A2R8VHP9;B2M1R7;Q61990-2;Q61990-3;Q61990;A0A2R8VHN3;A0A2R8VHG2;A0A2R8VKF0;A0A2R8VJY1;A0A2R8W6L5;A0A2R8VHL8;A0A2R8VHZ0;A0A2R8VI71;A0A2R8VHY9;A0A2R8VKN0;A0A2R8VI73;A0A2R8W6U6;A0A2R8VI12	3;3;3;3;3;3;3;2;2;2;2;2;2;2;2;2;2;2;2;2;1;1;1	3;3;3;3;3;3;3;2;2;2;2;2;2;2;2;2;2;2;2;2;1;1;1	2;2;2;2;2;2;2;1;1;1;1;1;1;1;1;1;1;1;1;1;1;1;1	Poly(rC)-binding protein 2	Pcbp2	tr|A0A2R8VI25|A0A2R8VI25_MOUSE Isoform of Q61990, Poly(rC)-binding protein 2 OS=Mus musculus (Mouse) OX=10090 GN=Pcbp2 PE=1 SV=1;tr|Q3TT81|Q3TT81_MOUSE Isoform of Q61990, Poly(rC)-binding protein 2 OS=Mus musculus (Mouse) OX=10090 GN=Pcbp2 PE=1 SV=1;tr|A0A	23	3	3	2	2	1	2	0	2	1	0	0	0	2	1	2	0	2	1	0	0	0	1	1	1	0	1	0	0	0	0	13.9	13.9	7.6	33.299	316	316;322;335;361;331;349;362;168;186;190;205;224;225;231;241;249;253;264;265;280;96;181;184	3			8	0
A0A2R8VK70;A0A2R8W6P0;A0A2R8VI30;Q61735;Q61735-2;A0A2R8VJU9;D3Z187;A0A2R8VI94	A0A2R8VK70;A0A2R8W6P0;A0A2R8VI30;Q61735;Q61735-2	3;3;2;2;2;1;1;1	3;3;2;2;2;1;1;1	3;3;2;2;2;1;1;1	Leukocyte surface antigen CD47	Cd47	tr|A0A2R8VK70|A0A2R8VK70_MOUSE Isoform of Q61735, Ig-like domain-containing protein OS=Mus musculus (Mouse) OX=10090 GN=Cd47 PE=1 SV=1;tr|A0A2R8W6P0|A0A2R8W6P0_MOUSE Isoform of Q61735, Ig-like domain-containing protein OS=Mus musculus (Mouse) OX=10090 GN=C	8	3	3	3	2	1	0	1	2	1	0	0	0	2	1	0	1	2	1	0	0	0	2	1	0	1	2	1	0	0	0	11.5	11.5	11.5	35.076	321	321;342;267;303;324;258;271;278	2.78	1		8	0
A0A2R8W6J9;Q8R093;Q8CGR7	A0A2R8W6J9;Q8R093;Q8CGR7	1;1;1	1;1;1	1;1;1	Uridine phosphorylase;Uridine phosphorylase 2	Upp2	tr|A0A2R8W6J9|A0A2R8W6J9_MOUSE Isoform of Q8CGR7, Uridine phosphorylase OS=Mus musculus (Mouse) OX=10090 GN=Upp2 PE=1 SV=1;tr|Q8R093|Q8R093_MOUSE Isoform of Q8CGR7, Uridine phosphorylase OS=Mus musculus (Mouse) OX=10090 GN=Upp2 PE=1 SV=1;sp|Q8CGR7|UPP2_MOU	3	1	1	1	1	0	1	1	1	1	1	1	1	1	0	1	1	1	1	1	1	1	1	0	1	1	1	1	1	1	1	4.2	4.2	4.2	34.106	306	306;338;320	2.13	11	5	15	0.0065833
A0A2R8W6R3;P62878	A0A2R8W6R3;P62878	1;1	1;1	1;1	E3 ubiquitin-protein ligase RBX1;E3 ubiquitin-protein ligase RBX1, N-terminally processed	Rbx1	tr|A0A2R8W6R3|A0A2R8W6R3_MOUSE Isoform of P62878, zf-rbx1 domain-containing protein OS=Mus musculus (Mouse) OX=10090 GN=Rbx1 PE=1 SV=1;sp|P62878|RBX1_MOUSE E3 ubiquitin-protein ligase RBX1 OS=Mus musculus (Mouse) OX=10090 GN=Rbx1 PE=1 SV=1	2	1	1	1	0	0	0	0	1	0	0	0	0	0	0	0	0	1	0	0	0	0	0	0	0	0	1	0	0	0	0	21.7	21.7	21.7	9.1173	83	83;108	3			1	0.0070288
A0A2R8W6V9;A0A5F8MPL6;A0A571BE69;Q9Z1S5-2;Q9Z1S5;A0A2R8VHR7	A0A2R8W6V9;A0A5F8MPL6;A0A571BE69;Q9Z1S5-2;Q9Z1S5;A0A2R8VHR7	5;5;5;5;5;3	5;5;5;5;5;3	5;5;5;5;5;3	Neuronal-specific septin-3	2023-09-03	tr|A0A2R8W6V9|A0A2R8W6V9_MOUSE Isoform of Q9Z1S5, Septin 3 OS=Mus musculus (Mouse) OX=10090 GN=Sept3 PE=1 SV=1;tr|A0A5F8MPL6|A0A5F8MPL6_MOUSE Isoform of Q9Z1S5, Septin 3 OS=Mus musculus (Mouse) OX=10090 GN=Sept3 PE=4 SV=1;tr|A0A571BE69|A0A571BE69_MOUSE Iso	6	5	5	5	3	3	3	1	5	1	2	0	2	3	3	3	1	5	1	2	0	2	3	3	3	1	5	1	2	0	2	16.4	16.4	16.4	39.159	341	341;818;822;337;350;201	3			24	0
A0A338P6E5;A0A338P6I6;Q62108-3;Q62108;Q62108-2;G3UZL5;A0A338P7H1;A0A338P713;E9Q3Z8;B1AR31;A0A338P6L4;A0A338P6H5;J3QMR8;F6TPQ6;A0A338P746	A0A338P6E5;A0A338P6I6;Q62108-3;Q62108;Q62108-2;G3UZL5	7;7;7;7;7;6;3;3;3;3;3;3;2;1;1	6;6;6;6;6;5;2;2;2;2;2;2;2;1;1	6;6;6;6;6;5;2;2;2;2;2;2;2;1;1	Disks large homolog 4	Dlg4	tr|A0A338P6E5|A0A338P6E5_MOUSE Isoform of Q62108, Disks large homolog 4 OS=Mus musculus (Mouse) OX=10090 GN=Dlg4 PE=1 SV=1;tr|A0A338P6I6|A0A338P6I6_MOUSE Isoform of Q62108, Disks large homolog 4 OS=Mus musculus (Mouse) OX=10090 GN=Dlg4 PE=1 SV=1;sp|Q62108-	15	7	6	6	1	4	2	1	3	2	1	1	1	1	3	1	1	2	1	1	1	1	1	3	1	1	2	1	1	1	1	14.9	11.1	11.1	73.848	664	664;764;721;724;767;668;198;205;238;242;254;273;115;130;130	1	12			0
A0A338P6K2	A0A338P6K2	119	101	2			tr|A0A338P6K2|A0A338P6K2_MOUSE Isoform of O08638, Myosin-11 OS=Mus musculus (Mouse) OX=10090 GN=Myh11 PE=1 SV=1	1	119	101	2	95	102	90	99	99	97	52	64	47	79	88	76	83	84	83	42	55	38	2	2	2	2	2	2	1	2	1	53.5	45.8	0.9	227.87	1979	1979	1.01	953	5	3	0
A0A338P6R8;A0A338P769;Q9Z2Q6;B7ZNM7;A0A338P729;A0A338P755	A0A338P6R8;A0A338P769;Q9Z2Q6;B7ZNM7;A0A338P729	6;6;5;4;3;2	6;6;5;4;3;2	6;6;5;4;3;2	Septin-5	2023-09-05	tr|A0A338P6R8|A0A338P6R8_MOUSE Gm49601 readthrough, Septin-type G domain-containing protein OS=Mus musculus (Mouse) OX=10090 GN=Gm49601 PE=3 SV=1;tr|A0A338P769|A0A338P769_MOUSE Isoform of Q9Z2Q6, Septin-type G domain-containing protein OS=Mus musculus (Mou	6	6	6	6	5	2	4	3	4	3	3	2	2	5	2	4	3	4	3	3	2	2	5	2	4	3	4	3	3	2	2	21.1	21.1	21.1	41.949	365	365;378;369;381;248;126	2.82	1	4	29	0
A0A338P731;Q3UW83;A0A338P7K4;A0A3B2W864;P63325	A0A338P731;Q3UW83;A0A338P7K4;A0A3B2W864;P63325	2;2;2;2;2	2;2;2;2;2	2;2;2;2;2	40S ribosomal protein S10	Rps10	tr|A0A338P731|A0A338P731_MOUSE Isoform of P63325, S10_plectin domain-containing protein (Fragment) OS=Mus musculus (Mouse) OX=10090 GN=Rps10 PE=1 SV=1;tr|Q3UW83|Q3UW83_MOUSE Isoform of P63325, S10_plectin domain-containing protein OS=Mus musculus (Mouse) O	5	2	2	2	0	0	0	0	0	1	2	0	1	0	0	0	0	0	1	2	0	1	0	0	0	0	0	1	2	0	1	22.4	22.4	22.4	12.771	107	107;154;169;287;165	3			4	0.0015209
A0A338P7E5;A0A338P786;P68037;A0A338P702	A0A338P7E5;A0A338P786;P68037;A0A338P702	3;3;3;2	3;3;3;2	3;3;3;2	Ubiquitin-conjugating enzyme E2 L3	Ube2l3	tr|A0A338P7E5|A0A338P7E5_MOUSE Isoform of P68037, UBIQUITIN_CONJUGAT_2 domain-containing protein OS=Mus musculus (Mouse) OX=10090 GN=Ube2l3 PE=1 SV=1;tr|A0A338P786|A0A338P786_MOUSE Isoform of P68037, UBIQUITIN_CONJUGAT_2 domain-containing protein (Fragment	4	3	3	3	1	1	0	1	1	0	0	0	0	1	1	0	1	1	0	0	0	0	1	1	0	1	1	0	0	0	0	37.7	37.7	37.7	14.121	122	122;146;154;114	3			4	0
A0A3B2WCR8;S4R197;A0A3B2W3N3;F8WHK3;A0A384DV92;Q8CA95-4;Q8CA95-2;Q8CA95;Q8CA95-3	A0A3B2WCR8;S4R197;A0A3B2W3N3;F8WHK3;A0A384DV92;Q8CA95-4;Q8CA95-2;Q8CA95;Q8CA95-3	1;1;1;1;1;1;1;1;1	1;1;1;1;1;1;1;1;1	1;1;1;1;1;1;1;1;1	cAMP and cAMP-inhibited cGMP 3,5-cyclic phosphodiesterase 10A	Pde10a	tr|A0A3B2WCR8|A0A3B2WCR8_MOUSE Isoform of Q8CA95, cAMP and cAMP-inhibited cGMP 3,5-cyclic phosphodiesterase 10A (Fragment) OS=Mus musculus (Mouse) OX=10090 GN=Pde10a PE=1 SV=1;tr|S4R197|S4R197_MOUSE Isoform of Q8CA95, cAMP and cAMP-inhibited cGMP 3,5-c	9	1	1	1	0	0	1	0	0	0	0	0	0	0	0	1	0	0	0	0	0	0	0	0	1	0	0	0	0	0	0	15.4	15.4	15.4	13.804	123	123;151;238;716;850;727;779;790;796	1	1			0
A0A3B2W465;A0A3B2WCD8;Q3U0V1	A0A3B2W465;A0A3B2WCD8;Q3U0V1	1;1;1	1;1;1	1;1;1	Far upstream element-binding protein 2	Khsrp	tr|A0A3B2W465|A0A3B2W465_MOUSE Isoform of Q3U0V1, Far upstream element-binding protein 2 (Fragment) OS=Mus musculus (Mouse) OX=10090 GN=Khsrp PE=1 SV=1;tr|A0A3B2WCD8|A0A3B2WCD8_MOUSE Isoform of Q3U0V1, Far upstream element-binding protein 2 OS=Mus musculus	3	1	1	1	0	0	0	0	1	0	0	0	0	0	0	0	0	1	0	0	0	0	0	0	0	0	1	0	0	0	0	4.2	4.2	4.2	25.327	238	238;721;748	1	1			0.0068493
A0A3B2WBH9;A0A3B2WCN9;Q9Z0U1;A0A494B9E6;A0A494BAA0;Q921G9;Q9QXY1	A0A3B2WBH9;A0A3B2WCN9;Q9Z0U1	21;21;21;2;1;1;1	21;21;21;2;1;1;1	21;21;21;2;1;1;1	Tight junction protein ZO-2	Tjp2	tr|A0A3B2WBH9|A0A3B2WBH9_MOUSE Isoform of Q9Z0U1, Tight junction protein ZO-2 OS=Mus musculus (Mouse) OX=10090 GN=Tjp2 PE=1 SV=1;tr|A0A3B2WCN9|A0A3B2WCN9_MOUSE Isoform of Q9Z0U1, Tight junction protein ZO-2 OS=Mus musculus (Mouse) OX=10090 GN=Tjp2 PE=1 SV=	7	21	21	21	8	9	11	12	11	13	0	0	0	8	9	11	12	11	13	0	0	0	8	9	11	12	11	13	0	0	0	24.1	24.1	24.1	131.1	1165	1165;1190;1167;171;53;904;905	1	67			0
A0A3Q4EG99;A0A3Q4EBT8;D3YXC2;A0A3Q4EC24;A0A3Q4EGL4;Q791T5-2;Q791T5	A0A3Q4EG99;A0A3Q4EBT8;D3YXC2;A0A3Q4EC24;A0A3Q4EGL4;Q791T5-2;Q791T5	2;2;2;2;2;2;2	2;2;2;2;2;2;2	2;2;2;2;2;2;2	Mitochondrial carrier homolog 1	Mtch1	tr|A0A3Q4EG99|A0A3Q4EG99_MOUSE Isoform of Q791T5, Mitochondrial carrier homolog 1 OS=Mus musculus (Mouse) OX=10090 GN=Mtch1 PE=1 SV=1;tr|A0A3Q4EBT8|A0A3Q4EBT8_MOUSE Isoform of Q791T5, Mitochondrial carrier homolog 1 OS=Mus musculus (Mouse) OX=10090 GN=Mtch	7	2	2	2	0	1	0	1	1	0	0	0	1	0	1	0	1	1	0	0	0	1	0	1	0	1	1	0	0	0	1	8.8	8.8	8.8	29.073	260	260;277;294;299;311;372;389	3			4	0
A0A3Q4EC00;A0A452J8A5;P42125;A0A3Q4EC76	A0A3Q4EC00;A0A452J8A5;P42125	3;3;3;1	3;3;3;1	3;3;3;1	Enoyl-CoA delta isomerase 1, mitochondrial	Eci1	tr|A0A3Q4EC00|A0A3Q4EC00_MOUSE Isoform of P42125, Enoyl-CoA delta isomerase 1, mitochondrial OS=Mus musculus (Mouse) OX=10090 GN=Eci1 PE=1 SV=1;tr|A0A452J8A5|A0A452J8A5_MOUSE Isoform of P42125, Enoyl-CoA delta isomerase 1, mitochondrial OS=Mus musculus (Mo	4	3	3	3	0	0	0	0	3	0	0	0	0	0	0	0	0	3	0	0	0	0	0	0	0	0	3	0	0	0	0	15.7	15.7	15.7	27.842	248	248;286;289;128	3			3	0
D3Z7I9;A0A3Q4L2S6;D3Z754;A0A3Q4EG54;A0A3Q4EI24;Q3V156;Q91XL9-3;Q91XL9-2;Q91XL9;A0A3Q4EG41;D3YZ66	D3Z7I9;A0A3Q4L2S6;D3Z754;A0A3Q4EG54;A0A3Q4EI24;Q3V156;Q91XL9-3;Q91XL9-2;Q91XL9;A0A3Q4EG41;D3YZ66	2;2;2;2;2;2;2;2;2;1;1	2;2;2;2;2;2;2;2;2;1;1	2;2;2;2;2;2;2;2;2;1;1	Oxysterol-binding protein;Oxysterol-binding protein-related protein 1	Osbpl1a	tr|D3Z7I9|D3Z7I9_MOUSE Isoform of Q91XL9, Oxysterol-binding protein (Fragment) OS=Mus musculus (Mouse) OX=10090 GN=Osbpl1a PE=1 SV=1;tr|A0A3Q4L2S6|A0A3Q4L2S6_MOUSE Isoform of Q91XL9, Oxysterol-binding protein (Fragment) OS=Mus musculus (Mouse) OX=10090 GN=	11	2	2	2	0	0	0	0	2	0	0	0	0	0	0	0	0	2	0	0	0	0	0	0	0	0	2	0	0	0	0	14.7	14.7	14.7	20.659	184	184;200;281;528;547;558;410;437;950;51;187	2		2		0.0015373
A0A3Q4EGE7;Q3UP24	A0A3Q4EGE7;Q3UP24	1;1	1;1	1;1	NLR family CARD domain-containing protein 4	Nlrc4	tr|A0A3Q4EGE7|A0A3Q4EGE7_MOUSE Isoform of Q3UP24, NLR family CARD domain-containing protein 4 OS=Mus musculus (Mouse) OX=10090 GN=Nlrc4 PE=1 SV=1;sp|Q3UP24|NLRC4_MOUSE NLR family CARD domain-containing protein 4 OS=Mus musculus (Mouse) OX=10090 GN=Nlrc4 PE	2	1	1	1	0	0	0	0	0	1	0	0	0	0	0	0	0	0	1	0	0	0	0	0	0	0	0	1	0	0	0	1.6	1.6	1.6	118.1	1036	1036;1024	3			1	0.0098341
A0A3Q4EGJ3;D3YTU5;D3YVV3;A0A3Q4EHJ7	A0A3Q4EGJ3;D3YTU5;D3YVV3;A0A3Q4EHJ7	3;3;3;2	3;3;3;2	3;3;3;2		Ankrd29	tr|A0A3Q4EGJ3|A0A3Q4EGJ3_MOUSE Isoform of D3YVV3, ANK_REP_REGION domain-containing protein OS=Mus musculus (Mouse) OX=10090 GN=Ankrd29 PE=1 SV=1;tr|D3YTU5|D3YTU5_MOUSE Isoform of D3YVV3, ANK_REP_REGION domain-containing protein OS=Mus musculus (Mouse) OX=1	4	3	3	3	0	2	0	1	2	1	0	0	0	0	2	0	1	2	1	0	0	0	0	2	0	1	2	1	0	0	0	14.7	14.7	14.7	29.166	272	272;276;309;202	3			6	0
A0A3Q4EI12;P35293;A0A452J8C1;A0A3Q4EIF7	A0A3Q4EI12;P35293;A0A452J8C1	3;3;2;1	3;3;2;1	3;3;2;1	Ras-related protein Rab-18	Rab18	tr|A0A3Q4EI12|A0A3Q4EI12_MOUSE Isoform of P35293, Ras-related protein Rab-18 OS=Mus musculus (Mouse) OX=10090 GN=Rab18 PE=1 SV=1;sp|P35293|RAB18_MOUSE Ras-related protein Rab-18 OS=Mus musculus (Mouse) OX=10090 GN=Rab18 PE=1 SV=2;tr|A0A452J8C1|A0A452J8C1_M	4	3	3	3	0	1	0	0	2	0	0	0	0	0	1	0	0	2	0	0	0	0	0	1	0	0	2	0	0	0	0	17.5	17.5	17.5	23.787	212	212;206;194;41	3			3	0
E9PUN1;E9PUN2;E9Q5N7;A0A494B8Y4;E9PUN0;E9PUM9;E9Q7X7	E9PUN1;E9PUN2;E9Q5N7;A0A494B8Y4;E9PUN0;E9PUM9;E9Q7X7	1;1;1;1;1;1;1	1;1;1;1;1;1;1	1;1;1;1;1;1;1		Nrxn2	tr|E9PUN1|E9PUN1_MOUSE Isoform of E9Q7X7, LAM_G_DOMAIN domain-containing protein OS=Mus musculus (Mouse) OX=10090 GN=Nrxn2 PE=1 SV=1;tr|E9PUN2|E9PUN2_MOUSE Isoform of E9Q7X7, LAM_G_DOMAIN domain-containing protein OS=Mus musculus (Mouse) OX=10090 GN=Nrxn2	7	1	1	1	0	0	1	0	0	0	0	0	0	0	0	1	0	0	0	0	0	0	0	0	1	0	0	0	0	0	0	3.7	3.7	3.7	37.499	353	353;660;1503;1511;1640;1703;1710	1	1			0.0082487
E9PWX6;A0A494BA95;E9PWM2;A0A494B9X9;E9Q809;F8WH71;E9Q5Y2;E9PUZ3;E9Q1I7;E9Q5J3;G3UW94;Q8BGJ9-4;Q8BGJ9-2;Q8BGJ9;Q9D883;Q8BGJ9-3	E9PWX6;A0A494BA95;E9PWM2;A0A494B9X9;E9Q809;F8WH71;E9Q5Y2;E9PUZ3;E9Q1I7;E9Q5J3;G3UW94;Q8BGJ9-4;Q8BGJ9-2;Q8BGJ9;Q9D883;Q8BGJ9-3	2;2;2;2;2;2;2;2;2;2;2;2;2;2;2;2	2;2;2;2;2;2;2;2;2;2;2;2;2;2;2;2	2;2;2;2;2;2;2;2;2;2;2;2;2;2;2;2	Splicing factor U2AF 26 kDa subunit;Splicing factor U2AF 35 kDa subunit	U2af1l4;U2af1	tr|E9PWX6|E9PWX6_MOUSE Isoform of Q8BGJ9, Splicing factor U2AF 26 kDa subunit OS=Mus musculus (Mouse) OX=10090 GN=U2af1l4 PE=4 SV=1;tr|A0A494BA95|A0A494BA95_MOUSE Isoform of Q9D883, C3H1-type domain-containing protein OS=Mus musculus (Mouse) OX=10090 GN=U2	16	2	2	2	1	1	2	1	2	1	0	0	0	1	1	2	1	2	1	0	0	0	1	1	2	1	2	1	0	0	0	37.8	37.8	37.8	3.9143	37	37;45;46;75;102;146;181;187;210;216;239;143;188;220;239;259	3			8	0
A0A494B9Y0;Q9D5T0;A0A494BAB5;A0A494B9L7	A0A494B9Y0;Q9D5T0;A0A494BAB5;A0A494B9L7	3;3;2;2	3;3;2;2	3;3;2;2	ATPase family AAA domain-containing protein 1	Atad1	tr|A0A494B9Y0|A0A494B9Y0_MOUSE Isoform of Q9D5T0, AAA domain-containing protein OS=Mus musculus (Mouse) OX=10090 GN=Atad1 PE=1 SV=1;sp|Q9D5T0|ATAD1_MOUSE ATPase family AAA domain-containing protein 1 OS=Mus musculus (Mouse) OX=10090 GN=Atad1 PE=1 SV=1;tr|A	4	3	3	3	0	0	0	0	1	2	0	0	0	0	0	0	0	1	2	0	0	0	0	0	0	0	1	2	0	0	0	12.7	12.7	12.7	36.244	322	322;361;276;303	3			3	0
A0A494BAJ6;Q9WUL7	A0A494BAJ6;Q9WUL7	2;2	2;2	2;2	ADP-ribosylation factor-like protein 3	Arl3	tr|A0A494BAJ6|A0A494BAJ6_MOUSE Isoform of Q9WUL7, ADP-ribosylation factor-like protein 3 OS=Mus musculus (Mouse) OX=10090 GN=Arl3 PE=1 SV=1;sp|Q9WUL7|ARL3_MOUSE ADP-ribosylation factor-like protein 3 OS=Mus musculus (Mouse) OX=10090 GN=Arl3 PE=1 SV=1	2	2	2	2	1	0	0	0	1	0	0	0	0	1	0	0	0	1	0	0	0	0	1	0	0	0	1	0	0	0	0	21.1	21.1	21.1	20.227	180	180;182	3			2	0.00078186
A0A494BAX5;A0A494BB89;A0A498WGK2;Q8BP47	A0A494BAX5;A0A494BB89;A0A498WGK2;Q8BP47	1;1;1;1	1;1;1;1	1;1;1;1	Asparagine--tRNA ligase, cytoplasmic	Nars	tr|A0A494BAX5|A0A494BAX5_MOUSE Isoform of Q8BP47, AA_TRNA_LIGASE_II domain-containing protein (Fragment) OS=Mus musculus (Mouse) OX=10090 GN=Nars PE=1 SV=1;tr|A0A494BB89|A0A494BB89_MOUSE Isoform of Q8BP47, AA_TRNA_LIGASE_II domain-containing protein OS=Mus	4	1	1	1	0	0	0	0	1	0	0	0	0	0	0	0	0	1	0	0	0	0	0	0	0	0	1	0	0	0	0	2.4	2.4	2.4	57.222	497	497;517;558;559	1	1			0.0065574
A0A494BB11;Q8BXZ1;A0A494B9J5;A0A494B9P2	A0A494BB11;Q8BXZ1;A0A494B9J5;A0A494B9P2	2;2;1;1	2;2;1;1	2;2;1;1	Protein disulfide-isomerase TMX3	Tmx3	tr|A0A494BB11|A0A494BB11_MOUSE Isoform of Q8BXZ1, Protein disulfide-isomerase TMX3 OS=Mus musculus (Mouse) OX=10090 GN=Tmx3 PE=4 SV=1;sp|Q8BXZ1|TMX3_MOUSE Protein disulfide-isomerase TMX3 OS=Mus musculus (Mouse) OX=10090 GN=Tmx3 PE=1 SV=2;tr|A0A494B9J5|A0A	4	2	2	2	0	0	1	0	1	0	0	0	0	0	0	1	0	1	0	0	0	0	0	0	1	0	1	0	0	0	0	6.5	6.5	6.5	42.719	372	372;456;33;54	2		2		0
A0A494BBD8;P10107	A0A494BBD8;P10107	1;1	1;1	1;1	Annexin A1	Anxa1	tr|A0A494BBD8|A0A494BBD8_MOUSE Isoform of P10107, Annexin OS=Mus musculus (Mouse) OX=10090 GN=Anxa1 PE=1 SV=1;sp|P10107|ANXA1_MOUSE Annexin A1 OS=Mus musculus (Mouse) OX=10090 GN=Anxa1 PE=1 SV=2	2	1	1	1	0	0	0	1	0	0	0	0	0	0	0	0	1	0	0	0	0	0	0	0	0	1	0	0	0	0	0	4.3	4.3	4.3	33.944	302	302;346	3			1	0.0067431
A0A494BBE3;G3X8R0	A0A494BBE3;G3X8R0	4;4	4;4	4;4	Receptor expression-enhancing protein	Reep5	tr|A0A494BBE3|A0A494BBE3_MOUSE Isoform of Q60870, Receptor expression-enhancing protein 5 (Fragment) OS=Mus musculus (Mouse) OX=10090 GN=Reep5 PE=1 SV=1;tr|G3X8R0|G3X8R0_MOUSE Isoform of Q60870, Receptor expression-enhancing protein OS=Mus musculus (Mouse)	2	4	4	4	3	3	2	0	0	0	0	0	0	3	3	2	0	0	0	0	0	0	3	3	2	0	0	0	0	0	0	19.4	19.4	19.4	11.535	103	103;189	3			9	0
A0A498WGE8;D3YVV9;E9Q1U2;Q91YE8-2;Q91YE8	A0A498WGE8;D3YVV9;E9Q1U2;Q91YE8-2;Q91YE8	1;1;1;1;1	1;1;1;1;1	1;1;1;1;1	Synaptopodin-2	Synpo2	tr|A0A498WGE8|A0A498WGE8_MOUSE Isoform of Q91YE8, Synaptopodin-2 OS=Mus musculus (Mouse) OX=10090 GN=Synpo2 PE=1 SV=1;tr|D3YVV9|D3YVV9_MOUSE Isoform of Q91YE8, PDZ domain-containing protein OS=Mus musculus (Mouse) OX=10090 GN=Synpo2 PE=1 SV=1;tr|E9Q1U2|E9Q	5	1	1	1	0	0	0	0	1	1	0	0	0	0	0	0	0	1	1	0	0	0	0	0	0	0	1	1	0	0	0	1.9	1.9	1.9	74.983	702	702;1198;1257;757;1087	2		2		0.0092251
A0A498WGM0;A0A494BB44;A0A286YCR9;A0A2C9F2C1;A0A494B9N4;A0A494B991;Q9R0N7-4;Q9R0N7-3;Q9R0N7;Q9R0N7-2;A0A494B8X6	A0A498WGM0;A0A494BB44;A0A286YCR9;A0A2C9F2C1;A0A494B9N4;A0A494B991;Q9R0N7-4;Q9R0N7-3;Q9R0N7;Q9R0N7-2	16;15;13;13;12;12;12;11;10;10;2	16;15;13;13;12;12;12;11;10;10;2	16;15;13;13;12;12;12;11;10;10;2	Synaptotagmin-7	Syt7	tr|A0A498WGM0|A0A498WGM0_MOUSE Isoform of Q9R0N7, Synaptotagmin-7 OS=Mus musculus (Mouse) OX=10090 GN=Syt7 PE=1 SV=1;tr|A0A494BB44|A0A494BB44_MOUSE Isoform of Q9R0N7, Synaptotagmin-7 OS=Mus musculus (Mouse) OX=10090 GN=Syt7 PE=1 SV=1;tr|A0A286YCR9|A0A286YC	11	16	16	16	10	12	12	10	12	11	4	0	0	10	12	12	10	12	11	4	0	0	10	12	12	10	12	11	4	0	0	33.5	33.5	33.5	75.777	687	687;643;523;611;479;520;567;447;403;518;122	1.78	68	21	40	0
D3Z4T6;A0A4W9;Q80Z24	D3Z4T6;A0A4W9;Q80Z24	2;2;2	2;2;2	2;2;2	Neuronal growth regulator 1	Negr1	tr|D3Z4T6|D3Z4T6_MOUSE Isoform of Q80Z24, Neuronal growth regulator 1 OS=Mus musculus (Mouse) OX=10090 GN=Negr1 PE=1 SV=1;tr|A0A4W9|A0A4W9_MOUSE Isoform of Q80Z24, Neuronal growth regulator 1 OS=Mus musculus (Mouse) OX=10090 GN=Negr1 PE=1 SV=1;sp|Q80Z24|NE	3	2	2	2	0	0	0	2	2	1	0	0	0	0	0	0	2	2	1	0	0	0	0	0	0	2	2	1	0	0	0	7	7	7	36.208	329	329;329;348	2		5		0
B1AQX9;A0A571BDG0;B1AQX6;B1AQX7;A0A571BDG6;A0A571BG39;Q9QWI6-2;Q9QWI6;Q9QWI6-3;A0A571BG20;B1AQX8	B1AQX9;A0A571BDG0;B1AQX6;B1AQX7;A0A571BDG6;A0A571BG39;Q9QWI6-2;Q9QWI6;Q9QWI6-3;A0A571BG20	49;49;47;47;47;47;43;43;41;40;20	49;49;47;47;47;47;43;43;41;40;20	49;49;47;47;47;47;43;43;41;40;20	SRC kinase signaling inhibitor 1	Srcin1	tr|B1AQX9|B1AQX9_MOUSE Isoform of Q9QWI6, AIP3 domain-containing protein OS=Mus musculus (Mouse) OX=10090 GN=Srcin1 PE=1 SV=1;tr|A0A571BDG0|A0A571BDG0_MOUSE Isoform of Q9QWI6, AIP3 domain-containing protein OS=Mus musculus (Mouse) OX=10090 GN=Srcin1 PE=1 S	11	49	49	49	30	39	30	32	35	33	20	17	20	30	39	30	32	35	33	20	17	20	30	39	30	32	35	33	20	17	20	54.7	54.7	54.7	130.61	1217	1217;1225;1174;1198;1205;1357;1216;1250;1206;1055;473	1	310			0
A0A571BEL9;P80317;Q61390	A0A571BEL9;P80317	3;3;1	3;3;1	3;3;1	T-complex protein 1 subunit zeta	Cct6a	tr|A0A571BEL9|A0A571BEL9_MOUSE Isoform of P80317, T-complex protein 1 subunit zeta OS=Mus musculus (Mouse) OX=10090 GN=Cct6a PE=1 SV=1;sp|P80317|TCPZ_MOUSE T-complex protein 1 subunit zeta OS=Mus musculus (Mouse) OX=10090 GN=Cct6a PE=1 SV=3	3	3	3	3	0	0	1	0	1	0	1	0	0	0	0	1	0	1	0	1	0	0	0	0	1	0	1	0	1	0	0	8.8	8.8	8.8	58.57	532	532;531;531	1	3			0
A0A571BES1;Q9JME5;A0A571BEW4;A0A571BEC1	A0A571BES1;Q9JME5;A0A571BEW4	7;7;6;1	7;7;6;1	7;7;6;1	AP-3 complex subunit beta-2	Ap3b2	tr|A0A571BES1|A0A571BES1_MOUSE Isoform of Q9JME5, AP-3 complex subunit beta OS=Mus musculus (Mouse) OX=10090 GN=Ap3b2 PE=1 SV=1;sp|Q9JME5|AP3B2_MOUSE AP-3 complex subunit beta-2 OS=Mus musculus (Mouse) OX=10090 GN=Ap3b2 PE=1 SV=2;tr|A0A571BEW4|A0A571BEW4_M	4	7	7	7	1	6	2	1	3	0	3	2	0	1	6	2	1	3	0	3	2	0	1	6	2	1	3	0	3	2	0	6.9	6.9	6.9	121.32	1101	1101;1082;1050;199	1	18			0
A0A571BGH0;P62482;Q3UPV6;E0CXZ9;A0A571BF54;A0A571BEM7;E0CXI4;E0CYS2;A0A571BFX6;A0A571BE49	A0A571BGH0;P62482;Q3UPV6;E0CXZ9;A0A571BF54;A0A571BEM7	10;10;9;8;8;8;3;2;1;1	10;10;9;8;8;8;3;2;1;1	8;8;7;6;6;6;3;2;1;1	Voltage-gated potassium channel subunit beta-2	Kcnab2	tr|A0A571BGH0|A0A571BGH0_MOUSE Isoform of P62482, Aldo_ket_red domain-containing protein OS=Mus musculus (Mouse) OX=10090 GN=Kcnab2 PE=1 SV=1;sp|P62482|KCAB2_MOUSE Voltage-gated potassium channel subunit beta-2 OS=Mus musculus (Mouse) OX=10090 GN=Kcnab2 PE	10	10	10	8	4	5	7	6	5	4	5	3	3	4	5	7	6	5	4	5	3	3	4	4	7	5	4	4	5	3	2	35.9	35.9	29.3	42.734	382	382;367;353;300;398;415;134;38;51;56	3			45	0
A0A5F8MP96;P28661-5;P28661-4;P28661-3;P28661-2;P28661;Q5ND13;Q5ND09;P28661-6	A0A5F8MP96;P28661-5;P28661-4;P28661-3;P28661-2;P28661;Q5ND13	5;5;5;5;5;5;4;2;2	5;5;5;5;5;5;4;2;2	5;5;5;5;5;5;4;2;2	Septin-4	2023-09-04	tr|A0A5F8MP96|A0A5F8MP96_MOUSE Isoform of P28661, Septin 4 OS=Mus musculus (Mouse) OX=10090 GN=Sept4 PE=4 SV=1;sp|P28661-5|SEPT4-5_MOUSE Isoform of P28661, Isoform 5 of Septin-4 OS=Mus musculus (Mouse) OX=10090 GN=Septin4 PE=1 SV=1;sp|P28661-4|SEPT4-4_MOUS	9	5	5	5	1	1	0	1	5	0	0	0	0	1	1	0	1	5	0	0	0	0	1	1	0	1	5	0	0	0	0	6.4	6.4	6.4	110.07	971	971;313;379;431;459;478;232;280;204	2.25		9	3	0
A0A5F8MPA4;A0A5F8MPK0;P63143	A0A5F8MPA4;A0A5F8MPK0;P63143	6;5;5	4;3;3	4;3;3	Voltage-gated potassium channel subunit beta-1	Kcnab1	tr|A0A5F8MPA4|A0A5F8MPA4_MOUSE Isoform of P63143, Voltage-gated potassium channel subunit beta-1 OS=Mus musculus (Mouse) OX=10090 GN=Kcnab1 PE=4 SV=1;tr|A0A5F8MPK0|A0A5F8MPK0_MOUSE Isoform of P63143, Voltage-gated potassium channel subunit beta-1 OS=Mus mu	3	6	4	4	1	1	1	3	2	1	0	0	1	1	0	1	2	1	1	0	0	0	1	0	1	2	1	1	0	0	0	20.1	14	14	45.566	408	408;419;401	2.5		3	3	0
A0A5F8MPB9;P26043;Q7TSG6;P26040	A0A5F8MPB9;P26043;Q7TSG6;P26040	4;4;3;2	4;4;3;2	2;2;1;0	Radixin;Ezrin	Rdx;Ezr	tr|A0A5F8MPB9|A0A5F8MPB9_MOUSE Isoform of P26043, Radixin OS=Mus musculus (Mouse) OX=10090 GN=Rdx PE=4 SV=1;sp|P26043|RADI_MOUSE Radixin OS=Mus musculus (Mouse) OX=10090 GN=Rdx PE=1 SV=3;tr|Q7TSG6|Q7TSG6_MOUSE Isoform of P26043, FERM domain-containing prot	4	4	4	2	2	0	1	0	2	0	0	0	0	2	0	1	0	2	0	0	0	0	0	0	0	0	2	0	0	0	0	7.9	7.9	4.5	71.027	604	604;583;389;586	1	5			0
A0A5F8MPF3;A0A5F8MPN4;A0A5F8MPU7;Q8CJ19;Q8CJ19-2;Q8CJ19-3;A0A0N4SVV2;A0A0N4SWA5;A0A1D5RM34;Q8CJ19-4;A0A0N4SV64;A0A0N4SUZ1;A0A1D5RME9	A0A5F8MPF3;A0A5F8MPN4;A0A5F8MPU7;Q8CJ19;Q8CJ19-2;Q8CJ19-3;A0A0N4SVV2;A0A0N4SWA5	16;16;16;16;10;10;8;8;5;5;3;2;2	16;16;16;16;10;10;8;8;5;5;3;2;2	16;16;16;16;10;10;8;8;5;5;3;2;2	Protein-methionine sulfoxide oxidase MICAL3	Mical3	tr|A0A5F8MPF3|A0A5F8MPF3_MOUSE Isoform of Q8CJ19, [F-actin]-monooxygenase MICAL3 OS=Mus musculus (Mouse) OX=10090 GN=Mical3 PE=4 SV=1;tr|A0A5F8MPN4|A0A5F8MPN4_MOUSE Isoform of Q8CJ19, [F-actin]-monooxygenase MICAL3 OS=Mus musculus (Mouse) OX=10090 GN=Mical	13	16	16	16	6	6	4	5	10	4	0	0	0	6	6	4	5	10	4	0	0	0	6	6	4	5	10	4	0	0	0	10.1	10.1	10.1	220.7	1968	1968;2014;2044;1993;774;864;661;695;1139;1076;268;216;451	1	35			0
D3Z5I7;A0A5F8MPK1;E9QN98;Q6NXK7	D3Z5I7;A0A5F8MPK1;E9QN98;Q6NXK7	3;3;3;3	2;2;2;2	2;2;2;2	Inactive dipeptidyl peptidase 10	Dpp10	tr|D3Z5I7|D3Z5I7_MOUSE Isoform of Q6NXK7, Inactive dipeptidyl peptidase 10 OS=Mus musculus (Mouse) OX=10090 GN=Dpp10 PE=1 SV=2;tr|A0A5F8MPK1|A0A5F8MPK1_MOUSE Isoform of Q6NXK7, Inactive dipeptidyl peptidase 10 OS=Mus musculus (Mouse) OX=10090 GN=Dpp10 PE=4	4	3	2	2	1	0	0	0	2	0	0	0	0	1	0	0	0	1	0	0	0	0	1	0	0	0	1	0	0	0	0	4.1	2.9	2.9	89.99	789	789;796;800;797	1	2			0.0014925
E9Q3Y7;E9Q5L4;A0A5F8MPP1;Q5PR69-2;Q5PR69	E9Q3Y7;E9Q5L4;A0A5F8MPP1;Q5PR69-2;Q5PR69	4;4;4;4;4	4;4;4;4;4	4;4;4;4;4	Uncharacterized protein KIAA1211	C530008M17Rik;Kiaa1211	tr|E9Q3Y7|E9Q3Y7_MOUSE Isoform of Q5PR69, DUF4592 domain-containing protein OS=Mus musculus (Mouse) OX=10090 GN=C530008M17Rik PE=1 SV=1;tr|E9Q5L4|E9Q5L4_MOUSE Isoform of Q5PR69, DUF4592 domain-containing protein OS=Mus musculus (Mouse) OX=10090 GN=C530008M	5	4	4	4	2	0	0	0	2	3	0	0	0	2	0	0	0	2	3	0	0	0	2	0	0	0	2	3	0	0	0	3.8	3.8	3.8	142.54	1288	1288;1291;1376;1204;1207	1	7			0
A0A5F8MPP4;P57080	A0A5F8MPP4;P57080	20;20	20;20	20;20	Ubiquitin carboxyl-terminal hydrolase 25	Usp25	tr|A0A5F8MPP4|A0A5F8MPP4_MOUSE Isoform of P57080, Ubiquitin carboxyl-terminal hydrolase 25 OS=Mus musculus (Mouse) OX=10090 GN=Usp25 PE=4 SV=1;sp|P57080|UBP25_MOUSE Ubiquitin carboxyl-terminal hydrolase 25 OS=Mus musculus (Mouse) OX=10090 GN=Usp25 PE=1 SV=	2	20	20	20	0	0	0	0	0	0	13	12	7	0	0	0	0	0	0	13	12	7	0	0	0	0	0	0	13	12	7	20.6	20.6	20.6	128.96	1125	1125;1055	1	35			0
Q5UE59;E9Q7C9;Q7TNF4;Q8CD76;A0A5F8MPZ2;O88447;F6UYN4	Q5UE59;E9Q7C9;Q7TNF4;Q8CD76;A0A5F8MPZ2;O88447	3;3;3;3;3;3;1	3;3;3;3;3;3;1	3;3;3;3;3;3;1	Kinesin light chain 1	Klc1	tr|Q5UE59|Q5UE59_MOUSE Isoform of O88447, Kinesin light chain 1 OS=Mus musculus (Mouse) OX=10090 GN=Klc1 PE=1 SV=1;tr|E9Q7C9|E9Q7C9_MOUSE Isoform of O88447, Kinesin light chain 1 OS=Mus musculus (Mouse) OX=10090 GN=Klc1 PE=1 SV=1;tr|Q7TNF4|Q7TNF4_MOUSE Iso	7	3	3	3	1	1	0	0	1	1	0	0	0	1	1	0	0	1	1	0	0	0	1	1	0	0	1	1	0	0	0	7	7	7	61.629	542	542;560;608;616;637;541;172	1	4			0
A0A5H1ZRK8;P01837	A0A5H1ZRK8;P01837	4;4	4;4	4;4	Ig kappa chain C region		tr|A0A5H1ZRK8|A0A5H1ZRK8_MOUSE Isoform of P01837, Immunoglobulin kappa constant (Fragment) OS=Mus musculus (Mouse) OX=10090 GN=Igkc PE=4 SV=1;sp|P01837|IGKC_MOUSE Immunoglobulin kappa constant OS=Mus musculus (Mouse) OX=10090 GN=Igkc PE=1 SV=2	2	4	4	4	2	2	2	4	3	3	2	2	2	2	2	2	4	3	3	2	2	2	2	2	2	4	3	3	2	2	2	38.3	38.3	38.3	11.778	107	107;107	2.94	4	5	217	0
A0A5H1ZRL1;A0A286YDN9;D3YTL8;Q52KF3;Q52KF3-2;Q52KF3-3;A0A286YE32	A0A5H1ZRL1;A0A286YDN9;D3YTL8;Q52KF3;Q52KF3-2;Q52KF3-3	3;2;2;2;2;2;1	3;2;2;2;2;2;1	3;2;2;2;2;2;1	Protein spire homolog 1	Spire1	tr|A0A5H1ZRL1|A0A5H1ZRL1_MOUSE Isoform of Q52KF3, Protein spire homolog 1 OS=Mus musculus (Mouse) OX=10090 GN=Spire1 PE=4 SV=1;tr|A0A286YDN9|A0A286YDN9_MOUSE Isoform of Q52KF3, Protein spire homolog 1 OS=Mus musculus (Mouse) OX=10090 GN=Spire1 PE=1 SV=1;tr	7	3	3	3	3	1	2	1	1	1	0	0	0	3	1	2	1	1	1	0	0	0	3	1	2	1	1	1	0	0	0	4.4	4.4	4.4	83.978	743	743;515;643;598;599;656;344	1	9			0
A2APX9;F7AMU5;A2APX8-3;A2APX8-2;B1AWN6;A0A5H1ZRM8;A2APX8;A0A571BEB6;A0A571BG54;A0A571BFW3;G3X8T7;A2ASI5;A2ASI5-3;A2ASI5-2;E9PW82;B1AYL0;F8VPQ7;K3W4N7;A0A0R4J1M7;Q9ER60;Q62205;Q9JJV9-2;Q9JJV9	A2APX9;F7AMU5;A2APX8-3;A2APX8-2;B1AWN6;A0A5H1ZRM8;A2APX8;A0A571BEB6;A0A571BG54;A0A571BFW3;G3X8T7;A2ASI5;A2ASI5-3;A2ASI5-2;E9PW82;B1AYL0;F8VPQ7;K3W4N7;A0A0R4J1M7;Q9ER60;Q62205;Q9JJV9-2;Q9JJV9	2;2;2;2;2;2;2;1;1;1;1;1;1;1;1;1;1;1;1;1;1;1;1	2;2;2;2;2;2;2;1;1;1;1;1;1;1;1;1;1;1;1;1;1;1;1	2;2;2;2;2;2;2;1;1;1;1;1;1;1;1;1;1;1;1;1;1;1;1	Sodium channel protein;Sodium channel protein type 4 subunit alpha;Sodium channel protein type 9 subunit alpha;Sodium channel protein type 5 subunit alpha	Scn1a;Scn2a1;Scn4a;Scn3a;Scn9a;Scn5a	tr|A2APX9|A2APX9_MOUSE Isoform of A2APX8, Ion_trans domain-containing protein (Fragment) OS=Mus musculus (Mouse) OX=10090 GN=Scn1a PE=1 SV=6;tr|F7AMU5|F7AMU5_MOUSE Isoform of B1AWN6, Ion_trans domain-containing protein (Fragment) OS=Mus musculus (Mouse) OX	23	2	2	2	0	1	1	0	0	0	0	0	0	0	1	1	0	0	0	0	0	0	0	1	1	0	0	0	0	0	0	3.8	3.8	3.8	56.77	500	500;504;1981;1998;2006;2006;2009;328;428;880;1841;1947;1950;1950;1973;1973;1975;2020;2020;1841;1984;2019;2019	1	2			0.0028944
A0JLY1	A0JLY1	1	1	1	Coiled-coil domain-containing protein 173	Ccdc173	sp|A0JLY1|CC173_MOUSE Coiled-coil domain-containing protein 173 OS=Mus musculus (Mouse) OX=10090 GN=Ccdc173 PE=2 SV=1	1	1	1	1	0	0	0	0	1	0	0	0	0	0	0	0	0	1	0	0	0	0	0	0	0	0	1	0	0	0	0	2.6	2.6	2.6	65.131	547	547	1	1			1
A0JNY3;Q8BUV3	A0JNY3;Q8BUV3	8;8	8;8	8;8	Gephyrin;Molybdopterin adenylyltransferase;Molybdopterin molybdenumtransferase	Gphn	tr|A0JNY3|A0JNY3_MOUSE Isoform of Q8BUV3, Molybdopterin molybdenumtransferase OS=Mus musculus (Mouse) OX=10090 GN=Gphn PE=1 SV=1;sp|Q8BUV3|GEPH_MOUSE Gephyrin OS=Mus musculus (Mouse) OX=10090 GN=Gphn PE=1 SV=2	2	8	8	8	1	2	3	1	1	2	3	1	1	1	2	3	1	1	2	3	1	1	1	2	3	1	1	2	3	1	1	14	14	14	83.665	772	772;769	1	15			0
A1L3P4;A0A140LJ55;B0QZV3;D3Z0Q9	A1L3P4;A0A140LJ55;B0QZV3	4;3;3;1	4;3;3;1	4;3;3;1	Sodium/hydrogen exchanger	Slc9a6	tr|A1L3P4|A1L3P4_MOUSE Sodium/hydrogen exchanger OS=Mus musculus (Mouse) OX=10090 GN=Slc9a6 PE=1 SV=1;tr|A0A140LJ55|A0A140LJ55_MOUSE Isoform of A1L3P4, Solute carrier family 9 (sodium/hydrogen exchanger), member 6 (Fragment) OS=Mus musculus (Mouse) OX=1009	4	4	4	4	1	2	4	0	0	0	1	3	2	1	2	4	0	0	0	1	3	2	1	2	4	0	0	0	1	3	2	5.7	5.7	5.7	77.952	702	702;206;670;313	1	13			0
F6VP19;A2A690;A2A690-2;F6VCI2	F6VP19;A2A690;A2A690-2;F6VCI2	2;2;2;1	2;2;2;1	2;2;2;1	Protein TANC2	Tanc2	tr|F6VP19|F6VP19_MOUSE Isoform of A2A690, Protein TANC2 (Fragment) OS=Mus musculus (Mouse) OX=10090 GN=Tanc2 PE=1 SV=1;sp|A2A690|TANC2_MOUSE Protein TANC2 OS=Mus musculus (Mouse) OX=10090 GN=Tanc2 PE=1 SV=1;sp|A2A690-2|TANC2-2_MOUSE Isoform of A2A690, Isof	4	2	2	2	0	0	0	0	0	0	1	0	1	0	0	0	0	0	0	1	0	1	0	0	0	0	0	0	1	0	1	2	2	2	124.46	1137	1137;1994;2004;370	1	2			0.005
A2A6G6;A2A6G7;A2A6G8;A2A6G9;A2A6H0;Q61792;A2A6G4;A2A6H1;A2A6G5;E9Q0N6	A2A6G6;A2A6G7;A2A6G8;A2A6G9;A2A6H0;Q61792;A2A6G4;A2A6H1;A2A6G5;E9Q0N6	2;2;2;2;2;2;1;1;1;1	2;2;2;2;2;2;1;1;1;1	2;2;2;2;2;2;1;1;1;1	LIM and SH3 domain protein 1	Lasp1	tr|A2A6G6|A2A6G6_MOUSE Isoform of Q61792, LIM and SH3 domain protein 1 (Fragment) OS=Mus musculus (Mouse) OX=10090 GN=Lasp1 PE=1 SV=1;tr|A2A6G7|A2A6G7_MOUSE Isoform of Q61792, LIM and SH3 domain protein 1 (Fragment) OS=Mus musculus (Mouse) OX=10090 GN=Lasp	10	2	2	2	1	1	0	0	1	0	0	0	0	1	1	0	0	1	0	0	0	0	1	1	0	0	1	0	0	0	0	30.3	30.3	30.3	10.577	89	89;99;103;129;186;263;47;56;69;70	3			3	0
A2A6J4;A2A6J7;P19973-2;P19973;A0A1B0GRF5	A2A6J4;A2A6J7;P19973-2;P19973	3;3;3;3;1	3;3;3;3;1	3;3;3;3;1	Lymphocyte-specific protein 1	Lsp1	tr|A2A6J4|A2A6J4_MOUSE Isoform of P19973, Lymphocyte-specific protein 1 OS=Mus musculus (Mouse) OX=10090 GN=Lsp1 PE=1 SV=1;tr|A2A6J7|A2A6J7_MOUSE Isoform of P19973, Lymphocyte-specific protein 1 OS=Mus musculus (Mouse) OX=10090 GN=Lsp1 PE=1 SV=1;sp|P19973-	5	3	3	3	1	0	1	0	2	1	0	0	0	1	0	1	0	2	1	0	0	0	1	0	1	0	2	1	0	0	0	14.9	14.9	14.9	35.763	322	322;324;328;330;82	2		5		0
A2A6Q5;A2A6Q5-3;Q8R568	A2A6Q5;A2A6Q5-3	14;14;4	14;14;4	1;1;0	Cell division cycle protein 27 homolog	Cdc27	sp|A2A6Q5|CDC27_MOUSE Cell division cycle protein 27 homolog OS=Mus musculus (Mouse) OX=10090 GN=Cdc27 PE=1 SV=1;sp|A2A6Q5-3|CDC27-3_MOUSE Isoform of A2A6Q5, Isoform 3 of Cell division cycle protein 27 homolog OS=Mus musculus (Mouse) OX=10090 GN=Cdc27 PE=1	3	14	14	1	5	9	7	0	0	0	10	9	9	5	9	7	0	0	0	10	9	9	1	1	0	0	0	0	1	0	1	24.1	24.1	1.3	91.841	825	825;831;399	1	52			0
A2A6Q5-2	A2A6Q5-2	14	1	1	Cell division cycle protein 27 homolog	Cdc27	sp|A2A6Q5-2|CDC27-2_MOUSE Isoform of A2A6Q5, Isoform 2 of Cell division cycle protein 27 homolog OS=Mus musculus (Mouse) OX=10090 GN=Cdc27 PE=1 SV=1	1	14	1	1	5	9	8	0	0	0	9	10	8	1	1	1	0	0	0	0	1	0	1	1	1	0	0	0	0	1	0	23.9	1.2	1.2	92.404	830	830	1	6			1
A2A6Q8;Q9CZ19;P09541	A2A6Q8;Q9CZ19;P09541	2;2;2	1;1;1	1;1;1	Myosin light chain 4	Myl4	tr|A2A6Q8|A2A6Q8_MOUSE Isoform of P09541, Myosin light chain 4 (Fragment) OS=Mus musculus (Mouse) OX=10090 GN=Myl4 PE=1 SV=8;tr|Q9CZ19|Q9CZ19_MOUSE Isoform of P09541, Myosin light chain 4 OS=Mus musculus (Mouse) OX=10090 GN=Myl4 PE=1 SV=1;sp|P09541|MYL4_MO	3	2	1	1	1	1	0	2	1	0	0	0	0	1	1	0	1	1	0	0	0	0	1	1	0	1	1	0	0	0	0	11.5	6.8	6.8	21.045	191	191;193;193	3			4	0.0097859
A2A841;P48193;P48193-2;A2A839;A2A838;A2A842;A2AD32;A0A571BEG4;A0A1D5RLV1;F7BUB8;F6S4K9;F7CR30	A2A841;P48193;P48193-2;A2A839;A2A838;A2A842;A2AD32;A0A571BEG4;A0A1D5RLV1	25;25;23;22;22;22;21;20;13;11;9;3	24;24;23;21;21;22;20;20;13;10;9;3	23;23;22;20;20;21;19;19;12;10;9;3	Protein 4.1	Epb4.1;Epb41	tr|A2A841|A2A841_MOUSE Isoform of P48193, FERM domain-containing protein OS=Mus musculus (Mouse) OX=10090 GN=Epb41 PE=1 SV=1;sp|P48193|41_MOUSE Protein 4.1 OS=Mus musculus (Mouse) OX=10090 GN=Epb41 PE=1 SV=2;sp|P48193-2|41-2_MOUSE Isoform of P48193, Isofor	12	25	24	23	15	13	15	9	13	13	0	0	0	15	13	14	9	12	12	0	0	0	14	12	13	9	11	11	0	0	0	34.9	33.6	31.9	97.239	869	869;858;804;639;667;769;767;594;476;250;375;197	1	85			0
A2A8U2-2;A2A8U2-3;A2A8U2	A2A8U2-2;A2A8U2-3;A2A8U2	1;1;1	1;1;1	1;1;1	Transmembrane protein 201	Tmem201	sp|A2A8U2-2|TM201-2_MOUSE Isoform of A2A8U2, Isoform 2 of Transmembrane protein 201 OS=Mus musculus (Mouse) OX=10090 GN=Tmem201 PE=1 SV=1;sp|A2A8U2-3|TM201-3_MOUSE Isoform of A2A8U2, Isoform 3 of Transmembrane protein 201 OS=Mus musculus (Mouse) OX=10090 G	3	1	1	1	1	1	0	0	0	0	0	0	0	1	1	0	0	0	0	0	0	0	1	1	0	0	0	0	0	0	0	4.1	4.1	4.1	43.548	392	392;634;664	3			2	0.0067613
A2AAN2;Q8BMA6	A2AAN2;Q8BMA6	2;2	2;2	2;2	Signal recognition particle subunit SRP68	Srp68	tr|A2AAN2|A2AAN2_MOUSE Isoform of Q8BMA6, Signal recognition particle subunit SRP68 OS=Mus musculus (Mouse) OX=10090 GN=Srp68 PE=1 SV=1;sp|Q8BMA6|SRP68_MOUSE Signal recognition particle subunit SRP68 OS=Mus musculus (Mouse) OX=10090 GN=Srp68 PE=1 SV=2	2	2	2	2	1	0	1	0	0	0	0	0	0	1	0	1	0	0	0	0	0	0	1	0	1	0	0	0	0	0	0	6.6	6.6	6.6	65.952	587	587;625	1	2			0
A2BDN7;A2ABV5-2;A2ABV5;A2ABV5-4;A2ABV5-3	A2BDN7;A2ABV5-2;A2ABV5;A2ABV5-4;A2ABV5-3	2;2;2;1;1	2;2;2;1;1	2;2;2;1;1	Mediator of RNA polymerase II transcription subunit 14	Med14	tr|A2BDN7|A2BDN7_MOUSE Isoform of A2ABV5, Mediator of RNA polymerase II transcription subunit 14 OS=Mus musculus (Mouse) OX=10090 GN=Med14 PE=1 SV=1;sp|A2ABV5-2|MED14-2_MOUSE Isoform of A2ABV5, Isoform 2 of Mediator of RNA polymerase II transcription subun	5	2	2	2	0	0	1	0	0	0	1	0	0	0	0	1	0	0	0	1	0	0	0	0	1	0	0	0	1	0	0	2.4	2.4	2.4	78.061	700	700;770;1459;362;471	1	2			0.0070274
A2ABY3;Q922E4	A2ABY3;Q922E4	1;1	1;1	1;1	Ethanolamine-phosphate cytidylyltransferase	Pcyt2	tr|A2ABY3|A2ABY3_MOUSE Isoform of Q922E4, Ethanolamine-phosphate cytidylyltransferase OS=Mus musculus (Mouse) OX=10090 GN=Pcyt2 PE=1 SV=1;sp|Q922E4|PCY2_MOUSE Ethanolamine-phosphate cytidylyltransferase OS=Mus musculus (Mouse) OX=10090 GN=Pcyt2 PE=1 SV=1	2	1	1	1	0	0	0	0	1	0	0	0	0	0	0	0	0	1	0	0	0	0	0	0	0	0	1	0	0	0	0	3.1	3.1	3.1	43.446	386	386;404	2		1		0.009828
A2ACG7;Q9DBG6	A2ACG7;Q9DBG6	2;2	2;2	2;2	Dolichyl-diphosphooligosaccharide--protein glycosyltransferase subunit 2	Rpn2	tr|A2ACG7|A2ACG7_MOUSE Isoform of Q9DBG6, Dolichyl-diphosphooligosaccharide--protein glycosyltransferase subunit 2 OS=Mus musculus (Mouse) OX=10090 GN=Rpn2 PE=1 SV=1;sp|Q9DBG6|RPN2_MOUSE Dolichyl-diphosphooligosaccharide--protein glycosyltransferase subuni	2	2	2	2	1	0	1	0	1	0	0	0	0	1	0	1	0	1	0	0	0	0	1	0	1	0	1	0	0	0	0	3.7	3.7	3.7	67.501	615	615;631	1	3			0
A2AD84;Q99JT2;Q99KH8;D3Z359;Q9Z2W1	A2AD84;Q99JT2;Q99KH8;D3Z359;Q9Z2W1	2;2;2;1;1	2;2;2;1;1	2;2;2;1;1	Serine/threonine-protein kinase 26;Serine/threonine-protein kinase 24;Serine/threonine-protein kinase 24 35 kDa subunit;Serine/threonine-protein kinase 24 12 kDa subunit;Serine/threonine-protein kinase 25	Stk26;Stk24;Stk25	tr|A2AD84|A2AD84_MOUSE Isoform of Q99JT2, Protein kinase domain-containing protein OS=Mus musculus (Mouse) OX=10090 GN=Stk26 PE=1 SV=1;sp|Q99JT2|STK26_MOUSE Serine/threonine-protein kinase 26 OS=Mus musculus (Mouse) OX=10090 GN=Stk26 PE=1 SV=1;sp|Q99KH8|ST	5	2	2	2	1	0	0	0	0	1	0	0	0	1	0	0	0	0	1	0	0	0	1	0	0	0	0	1	0	0	0	6.4	6.4	6.4	43.952	392	392;416;431;234;426	2		2		0
A2AE27;Q9DBT5	A2AE27;Q9DBT5	30;28	30;28	30;28	AMP deaminase 2	Ampd2	tr|A2AE27|A2AE27_MOUSE Isoform of Q9DBT5, AMP deaminase OS=Mus musculus (Mouse) OX=10090 GN=Ampd2 PE=1 SV=1;sp|Q9DBT5|AMPD2_MOUSE AMP deaminase 2 OS=Mus musculus (Mouse) OX=10090 GN=Ampd2 PE=1 SV=1	2	30	30	30	22	26	25	0	0	0	29	29	30	22	26	25	0	0	0	29	29	30	22	26	25	0	0	0	29	29	30	34.7	34.7	34.7	94.695	824	824;798	1.22	276	38	17	0
A2AE89;P10649;F6WHQ7;D3YVP6;D3YX76;E9QAC8;D3YVP5;Q80W21;P15626;D3YZ29;A2AE91;Q8R5I6;P19639;D3YVP8;D3YVP9;E9PV63;G5E8M7;O35660	A2AE89;P10649;F6WHQ7	11;11;6;3;3;3;3;3;3;2;2;2;2;1;1;1;1;1	11;11;6;3;3;3;3;3;3;2;2;2;2;1;1;1;1;1	10;10;5;2;2;2;2;2;2;1;1;1;2;1;1;0;1;1	Glutathione S-transferase Mu 1	Gstm1	tr|A2AE89|A2AE89_MOUSE Isoform of P10649, Glutathione S-transferase Mu 1 OS=Mus musculus (Mouse) OX=10090 GN=Gstm1 PE=1 SV=2;sp|P10649|GSTM1_MOUSE Glutathione S-transferase Mu 1 OS=Mus musculus (Mouse) OX=10090 GN=Gstm1 PE=1 SV=2;tr|F6WHQ7|F6WHQ7_MOUSE Iso	18	11	11	10	7	4	5	3	9	5	1	0	1	7	4	5	3	9	5	1	0	1	7	4	5	3	9	4	1	0	0	48.4	48.4	44.7	28.556	244	244;218;194;181;184;193;214;218;218;119;184;218;218;123;154;158;232;218	3			42	0
Q99N15;A2AFQ2;O08756	Q99N15;A2AFQ2;O08756	3;3;2	3;3;2	3;3;2	3-hydroxyacyl-CoA dehydrogenase type-2	Hsd17b10	tr|Q99N15|Q99N15_MOUSE Isoform of O08756, 17beta-hydroxysteroid dehydrogenase type 10/short chain L-3-hydroxyacyl-CoA dehydrogenase OS=Mus musculus (Mouse) OX=10090 GN=Hsd17b10 PE=1 SV=1;tr|A2AFQ2|A2AFQ2_MOUSE Isoform of O08756, 3-hydroxyacyl-CoA dehydroge	3	3	3	3	2	1	1	0	1	0	0	0	0	2	1	1	0	1	0	0	0	0	2	1	1	0	1	0	0	0	0	19.5	19.5	19.5	27.273	261	261;271;261	3			5	0
A2AG50;A2AG50-2	A2AG50;A2AG50-2	2;1	2;1	2;1	MAP7 domain-containing protein 2	Map7d2	sp|A2AG50|MA7D2_MOUSE MAP7 domain-containing protein 2 OS=Mus musculus (Mouse) OX=10090 GN=Map7d2 PE=1 SV=1;sp|A2AG50-2|MA7D2-2_MOUSE Isoform of A2AG50, Isoform 2 of MAP7 domain-containing protein 2 OS=Mus musculus (Mouse) OX=10090 GN=Map7d2 PE=1 SV=1	2	2	2	2	0	1	1	1	2	2	0	0	0	0	1	1	1	2	2	0	0	0	0	1	1	1	2	2	0	0	0	3.1	3.1	3.1	86.049	781	781;597	1	7			0.0035945
A2AGI0;A2AGI3;A2AGI2;Q8BYM5	A2AGI0;A2AGI3;A2AGI2;Q8BYM5	2;2;2;2	1;1;1;1	1;1;1;1	Neuroligin-3	Nlgn3	tr|A2AGI0|A2AGI0_MOUSE Isoform of Q8BYM5, COesterase domain-containing protein (Fragment) OS=Mus musculus (Mouse) OX=10090 GN=Nlgn3 PE=1 SV=1;tr|A2AGI3|A2AGI3_MOUSE Isoform of Q8BYM5, COesterase domain-containing protein OS=Mus musculus (Mouse) OX=10090 GN	4	2	1	1	1	0	1	1	0	0	0	0	0	0	0	1	1	0	0	0	0	0	0	0	1	1	0	0	0	0	0	4.7	2.2	2.2	56.074	510	510;711;845;825	1	2			0.0065232
A2AHJ7;A2AHK0;Q80UP3;S4R215;S4R2G0;D3Z519;D3Z2W1;D3YWQ0	A2AHJ7;A2AHK0;Q80UP3;S4R215;S4R2G0;D3Z519;D3Z2W1;D3YWQ0	2;2;2;1;1;1;1;1	2;2;2;1;1;1;1;1	2;2;2;1;1;1;1;1	Diacylglycerol kinase;Diacylglycerol kinase zeta	Dgkz;Dgki	tr|A2AHJ7|A2AHJ7_MOUSE Isoform of Q80UP3, Diacylglycerol kinase OS=Mus musculus (Mouse) OX=10090 GN=Dgkz PE=1 SV=1;tr|A2AHK0|A2AHK0_MOUSE Isoform of Q80UP3, Diacylglycerol kinase OS=Mus musculus (Mouse) OX=10090 GN=Dgkz PE=1 SV=1;sp|Q80UP3|DGKZ_MOUSE Diacy	8	2	2	2	1	1	2	1	1	0	0	0	0	1	1	2	1	1	0	0	0	0	1	1	2	1	1	0	0	0	0	2.9	2.9	2.9	105.9	946	946;1123;929;591;841;899;1050;1071	1	6			0
A2AI08	A2AI08	5	5	5	Taperin	Tprn	sp|A2AI08|TPRN_MOUSE Taperin OS=Mus musculus (Mouse) OX=10090 GN=Tprn PE=1 SV=1	1	5	5	5	0	2	0	0	2	2	0	0	0	0	2	0	0	2	2	0	0	0	0	2	0	0	2	2	0	0	0	9.7	9.7	9.7	80.088	749	749	1	6			0
A2AI19;A2AI16;A2AI20;A2AI17;A2AI14;A2AI21;P35438-2;P35438	A2AI19;A2AI16;A2AI20;A2AI17;A2AI14;A2AI21;P35438-2;P35438	6;6;6;6;6;6;6;6	6;6;6;6;6;6;6;6	6;6;6;6;6;6;6;6	Glutamate receptor ionotropic, NMDA 1	Grin1	tr|A2AI19|A2AI19_MOUSE Isoform of P35438, Glutamate receptor ionotropic, NMDA 1 OS=Mus musculus (Mouse) OX=10090 GN=Grin1 PE=1 SV=1;tr|A2AI16|A2AI16_MOUSE Isoform of P35438, Glutamate receptor ionotropic, NMDA 1 OS=Mus musculus (Mouse) OX=10090 GN=Grin1 PE	8	6	6	6	1	2	2	1	1	3	2	1	0	1	2	2	1	1	3	2	1	0	1	2	2	1	1	3	2	1	0	7	7	7	101.32	901	901;906;922;922;943;959;885;938	1	13			0
A2AJA9;A2AJA9-2	A2AJA9;A2AJA9-2	16;14	16;14	16;14	Uncharacterized protein C9orf172 homolog	Gm996	sp|A2AJA9|AJM1_MOUSE Apical junction component 1 homolog OS=Mus musculus (Mouse) OX=10090 GN=Ajm1 PE=1 SV=1;sp|A2AJA9-2|AJM1-2_MOUSE Isoform of A2AJA9, Isoform 2 of Apical junction component 1 homolog OS=Mus musculus (Mouse) OX=10090 GN=Ajm1 PE=1 SV=1	2	16	16	16	5	8	6	12	8	8	0	0	0	5	8	6	12	8	8	0	0	0	5	8	6	12	8	8	0	0	0	21.5	21.5	21.5	107.18	974	974;941	1	47			0
F6WF36;A2AJI1;A8Y5P4;A2AJI0-2;A2AJI0	F6WF36;A2AJI1;A8Y5P4;A2AJI0-2;A2AJI0	3;3;3;3;3	3;3;3;3;3	3;3;3;3;3	MAP7 domain-containing protein 1	Map7d1	tr|F6WF36|F6WF36_MOUSE Isoform of A2AJI0, MAP7 domain-containing protein 1 (Fragment) OS=Mus musculus (Mouse) OX=10090 GN=Map7d1 PE=1 SV=1;tr|A2AJI1|A2AJI1_MOUSE Isoform of A2AJI0, MAP7 domain-containing protein 1 OS=Mus musculus (Mouse) OX=10090 GN=Map7d1	5	3	3	3	0	1	2	1	1	2	0	0	0	0	1	2	1	1	2	0	0	0	0	1	2	1	1	2	0	0	0	6.9	6.9	6.9	65.168	591	591;774;814;809;846	1	7			0
A2AKH7;Q8JZX5;Q9D1G5;B0R031	A2AKH7;Q8JZX5;Q9D1G5;B0R031	2;2;2;1	2;2;2;1	2;2;2;1	Leucine-rich repeat-containing protein 57	Lrrc57	tr|A2AKH7|A2AKH7_MOUSE Isoform of Q9D1G5, Leucine-rich repeat-containing protein 57 (Fragment) OS=Mus musculus (Mouse) OX=10090 GN=Lrrc57 PE=1 SV=8;tr|Q8JZX5|Q8JZX5_MOUSE Isoform of Q9D1G5, Leucine rich repeat containing 57 OS=Mus musculus (Mouse) OX=10090	4	2	2	2	0	0	0	0	2	0	0	0	0	0	0	0	0	2	0	0	0	0	0	0	0	0	2	0	0	0	0	9.2	9.2	9.2	24.132	218	218;239;239;124	3			2	0.0015163
A2AL12;Q8BG05	A2AL12;Q8BG05	7;7	1;1	1;1	Heterogeneous nuclear ribonucleoprotein A3	Hnrnpa3	tr|A2AL12|A2AL12_MOUSE Isoform of Q8BG05, Heterogeneous nuclear ribonucleoprotein A3 OS=Mus musculus (Mouse) OX=10090 GN=Hnrnpa3 PE=1 SV=1;sp|Q8BG05|ROA3_MOUSE Heterogeneous nuclear ribonucleoprotein A3 OS=Mus musculus (Mouse) OX=10090 GN=Hnrnpa3 PE=1 SV=1	2	7	1	1	3	2	2	3	5	3	3	2	1	0	0	0	0	1	0	0	0	0	0	0	0	0	1	0	0	0	0	34	5	5	34.476	318	318;379	3			1	1
A2AL71;A2AL77;A2AL83;A2AL79;Q9CR06;Q6P8S1;A2AL74;A2AL78;A2AL76;A2AL75;Q3TU40;A2AL81;Q8CBM2;A2AL85;Q8BSY0-2;Q8BSY0	A2AL71;A2AL77;A2AL83;A2AL79;Q9CR06;Q6P8S1;A2AL74;A2AL78;A2AL76;A2AL75;Q3TU40;A2AL81;Q8CBM2;A2AL85;Q8BSY0-2;Q8BSY0	1;1;1;1;1;1;1;1;1;1;1;1;1;1;1;1	1;1;1;1;1;1;1;1;1;1;1;1;1;1;1;1	1;1;1;1;1;1;1;1;1;1;1;1;1;1;1;1	Aspartyl/asparaginyl beta-hydroxylase	Asph	tr|A2AL71|A2AL71_MOUSE Isoform of Q8BSY0, Asp-B-Hydro_N domain-containing protein (Fragment) OS=Mus musculus (Mouse) OX=10090 GN=Asph PE=1 SV=1;tr|A2AL77|A2AL77_MOUSE Isoform of Q8BSY0, Asp-B-Hydro_N domain-containing protein (Fragment) OS=Mus musculus (Mo	16	1	1	1	1	0	0	0	1	1	0	0	0	1	0	0	0	1	1	0	0	0	1	0	0	0	1	1	0	0	0	24.7	24.7	24.7	8.0129	73	73;149;163;197;207;212;215;245;261;272;294;310;658;725;207;741	2.25		3	1	0.006993
Q8C048;A2ALL9;Q0VF55	Q8C048;A2ALL9;Q0VF55	20;20;20	12;12;12	11;11;11	Calcium-transporting ATPase	Atp2b3	tr|Q8C048|Q8C048_MOUSE Isoform of Q0VF55, Calcium-transporting ATPase OS=Mus musculus (Mouse) OX=10090 GN=Atp2b3 PE=1 SV=1;tr|A2ALL9|A2ALL9_MOUSE Isoform of Q0VF55, Calcium-transporting ATPase OS=Mus musculus (Mouse) OX=10090 GN=Atp2b3 PE=1 SV=1;tr|Q0VF55|	3	20	12	11	8	10	9	3	15	6	6	5	4	5	5	6	0	8	2	2	2	0	4	4	5	0	7	2	1	1	0	22.4	16.4	14.9	125.71	1144	1144;1173;1220	1	31			0
Q8BXU5;A2ALV3;Q62420;A2ALV1;F6ZL13;A0A3B2W7K0;Q62419	Q8BXU5;A2ALV3;Q62420;A2ALV1;F6ZL13	6;6;6;5;4;1;1	6;6;6;5;4;1;1	6;6;6;5;4;1;1	Endophilin-A1	Sh3gl2	tr|Q8BXU5|Q8BXU5_MOUSE Isoform of Q62420, BAR domain-containing protein OS=Mus musculus (Mouse) OX=10090 GN=Sh3gl2 PE=1 SV=1;tr|A2ALV3|A2ALV3_MOUSE Isoform of Q62420, Endophilin-A1 OS=Mus musculus (Mouse) OX=10090 GN=Sh3gl2 PE=1 SV=1;sp|Q62420|SH3G2_MOUSE	7	6	6	6	2	2	3	1	5	2	0	0	0	2	2	3	1	5	2	0	0	0	2	2	3	1	5	2	0	0	0	33.1	33.1	33.1	27.947	245	245;431;352;182;231;247;368	3			17	0
A2ALW2	A2ALW2	1	1	1		Zkscan16	tr|A2ALW2|A2ALW2_MOUSE Zinc finger with KRAB and SCAN domains 16 OS=Mus musculus (Mouse) OX=10090 GN=Zkscan16 PE=1 SV=1	1	1	1	1	0	0	0	0	0	0	1	1	0	0	0	0	0	0	0	1	1	0	0	0	0	0	0	0	1	1	0	1.9	1.9	1.9	83.826	728	728	3			2	1
A2AMR7;O88507	A2AMR7;O88507	1;1	1;1	1;1	Ciliary neurotrophic factor receptor subunit alpha	Cntfr	tr|A2AMR7|A2AMR7_MOUSE Isoform of O88507, Ciliary neurotrophic factor receptor subunit alpha (Fragment) OS=Mus musculus (Mouse) OX=10090 GN=Cntfr PE=1 SV=1;sp|O88507|CNTFR_MOUSE Ciliary neurotrophic factor receptor subunit alpha OS=Mus musculus (Mouse) OX=	2	1	1	1	1	0	0	0	1	0	0	0	0	1	0	0	0	1	0	0	0	0	1	0	0	0	1	0	0	0	0	21.7	21.7	21.7	6.3131	60	60;372	1	2			0.0067295
A2AMW0;P47757-2;P47757-4;F7CAZ6;A0A0A0MQI9;F6YHZ8	A2AMW0;P47757-2;P47757-4;F7CAZ6	11;11;11;7;5;5	2;2;2;0;0;0	2;2;2;0;0;0	F-actin-capping protein subunit beta	Capzb	tr|A2AMW0|A2AMW0_MOUSE Isoform of P47757, F-actin-capping protein subunit beta OS=Mus musculus (Mouse) OX=10090 GN=Capzb PE=1 SV=1;sp|P47757-2|CAPZB-2_MOUSE Isoform of P47757, Isoform 2 of F-actin-capping protein subunit beta OS=Mus musculus (Mouse) OX=100	6	11	2	2	9	7	8	9	8	8	4	4	5	2	2	2	2	2	1	0	1	0	2	2	2	2	2	1	0	1	0	34.6	3.5	3.5	29.295	260	260;272;301;204;109;188	3			15	0.0015468
B1AYD3;B1AYD4;B1AYD5;B1AYD6;A2ANU3	B1AYD3;B1AYD4;B1AYD5;B1AYD6;A2ANU3	1;1;1;1;1	1;1;1;1;1	1;1;1;1;1	Synapse differentiation-inducing gene protein 1	Syndig1	tr|B1AYD3|B1AYD3_MOUSE Isoform of A2ANU3, Synapse differentiation-inducing gene protein 1 (Fragment) OS=Mus musculus (Mouse) OX=10090 GN=Syndig1 PE=1 SV=1;tr|B1AYD4|B1AYD4_MOUSE Isoform of A2ANU3, Synapse differentiation-inducing gene protein 1 (Fragment)	5	1	1	1	0	0	1	0	0	0	0	0	0	0	0	1	0	0	0	0	0	0	0	0	1	0	0	0	0	0	0	19.2	19.2	19.2	7.8638	73	73;85;86;128;258	3			1	0.0088106
A2API8;O54931-5;O54931-2;F7AA26;O54931-4;O54931;O54931-3;A0A5F8MPZ6;A2APJ1	A2API8;O54931-5;O54931-2;F7AA26;O54931-4;O54931;O54931-3	12;12;12;11;11;11;9;2;1	12;12;12;11;11;11;9;2;1	12;12;12;11;11;11;9;2;1	A-kinase anchor protein 2	Akap2;Pakap	tr|A2API8|A2API8_MOUSE Isoform of O54931, AKAP2_C domain-containing protein OS=Mus musculus (Mouse) OX=10090 GN=Pakap PE=1 SV=1;sp|O54931-5|AKAP2-5_MOUSE Isoform of O54931, Isoform 5 of A-kinase anchor protein 2 OS=Mus musculus (Mouse) OX=10090 GN=Akap2 PE	9	12	12	12	2	7	4	9	6	8	0	0	0	2	7	4	9	6	8	0	0	0	2	7	4	9	6	8	0	0	0	18.3	18.3	18.3	101.6	921	921;756;880;1137;769;893;795;336;176	1	46			0
A2APL5;P43006-3;P43006-2;P43006;F6ZRK3;F7CAM6;A2AQI7	A2APL5;P43006-3;P43006-2;P43006;F6ZRK3;F7CAM6	6;6;6;6;3;3;1	6;6;6;6;3;3;1	6;6;6;6;3;3;1	Amino acid transporter;Excitatory amino acid transporter 2	Slc1a2	tr|A2APL5|A2APL5_MOUSE Isoform of P43006, Amino acid transporter OS=Mus musculus (Mouse) OX=10090 GN=Slc1a2 PE=1 SV=1;sp|P43006-3|EAA2-3_MOUSE Isoform of P43006, Isoform Glt-1B of Excitatory amino acid transporter 2 OS=Mus musculus (Mouse) OX=10090 GN=Slc1	7	6	6	6	5	5	5	1	6	3	5	4	5	5	5	5	1	6	3	5	4	5	5	5	5	1	6	3	5	4	5	13.9	13.9	13.9	60.875	561	561;558;569;572;145;196;157	1.31	42	7	5	0
D3Z781;E9QAU4;A2AQ25;A2AQ25-4;A2AQ25-3;A2AQ25-8;A2AQ25-9;A2AQ25-6;A2AQ25-5;A2AQ25-2;Q8BHR1;A2AQ25-7;A0A5F8MPV1	D3Z781;E9QAU4;A2AQ25;A2AQ25-4;A2AQ25-3;A2AQ25-8;A2AQ25-9;A2AQ25-6;A2AQ25-5;A2AQ25-2	13;13;13;12;12;9;8;8;8;8;6;3;2	13;13;13;12;12;9;8;8;8;8;6;3;2	13;13;13;12;12;9;8;8;8;8;6;3;2	Sickle tail protein	Etl4;Skt	tr|D3Z781|D3Z781_MOUSE Isoform of A2AQ25, Enhancer trap locus 4 OS=Mus musculus (Mouse) OX=10090 GN=Etl4 PE=1 SV=2;tr|E9QAU4|E9QAU4_MOUSE Isoform of A2AQ25, Enhancer trap locus 4 OS=Mus musculus (Mouse) OX=10090 GN=Etl4 PE=1 SV=1;sp|A2AQ25|SKT_MOUSE Sickle	13	13	13	13	3	3	6	1	7	4	3	2	2	3	3	6	1	7	4	3	2	2	3	3	6	1	7	4	3	2	2	12.4	12.4	12.4	146.61	1347	1347;1997;1946;1341;1352;1040;863;908;934;1629;480;251;277	1	31			0
A2AQR0;Q64521	A2AQR0;Q64521	9;9	9;9	9;9	Glycerol-3-phosphate dehydrogenase;Glycerol-3-phosphate dehydrogenase, mitochondrial	Gpd2	tr|A2AQR0|A2AQR0_MOUSE Isoform of Q64521, Glycerol-3-phosphate dehydrogenase OS=Mus musculus (Mouse) OX=10090 GN=Gpd2 PE=1 SV=1;sp|Q64521|GPDM_MOUSE Glycerol-3-phosphate dehydrogenase, mitochondrial OS=Mus musculus (Mouse) OX=10090 GN=Gpd2 PE=1 SV=2	2	9	9	9	5	1	1	0	7	0	0	0	0	5	1	1	0	7	0	0	0	0	5	1	1	0	7	0	0	0	0	15.4	15.4	15.4	82.829	745	745;727	1	15			0
D6RI87;A2AR07;P32067	D6RI87;A2AR07;P32067	1;1;1	1;1;1	1;1;1	Lupus La protein homolog	Ssb	tr|D6RI87|D6RI87_MOUSE Isoform of P32067, HTH La-type RNA-binding domain-containing protein OS=Mus musculus (Mouse) OX=10090 GN=Ssb PE=1 SV=1;tr|A2AR07|A2AR07_MOUSE Isoform of P32067, Lupus La protein homolog (Fragment) OS=Mus musculus (Mouse) OX=10090 GN=	3	1	1	1	0	0	0	0	1	0	0	0	0	0	0	0	0	1	0	0	0	0	0	0	0	0	1	0	0	0	0	8.8	8.8	8.8	18.639	159	159;184;415	2		1		0.0082592
A2ARP8;Q9QYR6;Q9QYR6-2	A2ARP8;Q9QYR6;Q9QYR6-2	7;7;7	7;7;7	6;6;6	Microtubule-associated protein 1A;MAP1A heavy chain;MAP1 light chain LC2	Map1a	tr|A2ARP8|A2ARP8_MOUSE Isoform of Q9QYR6, Microtubule-associated protein 1A OS=Mus musculus (Mouse) OX=10090 GN=Map1a PE=1 SV=1;sp|Q9QYR6|MAP1A_MOUSE Microtubule-associated protein 1A OS=Mus musculus (Mouse) OX=10090 GN=Map1a PE=1 SV=2;sp|Q9QYR6-2|MAP1A-2_	3	7	7	6	3	5	4	1	5	2	1	1	1	3	5	4	1	5	2	1	1	1	2	4	3	0	4	1	0	0	0	3	3	2.6	325.88	3014	3014;2776;3000	2	12		12	0
A2AS98;P28660-2;P28660	A2AS98;P28660-2;P28660	14;14;14	14;14;14	13;13;13	Nck-associated protein 1	Nckap1	tr|A2AS98|A2AS98_MOUSE Isoform of P28660, Nck-associated protein 1 OS=Mus musculus (Mouse) OX=10090 GN=Nckap1 PE=1 SV=1;sp|P28660-2|NCKP1-2_MOUSE Isoform of P28660, Isoform 2 of Nck-associated protein 1 OS=Mus musculus (Mouse) OX=10090 GN=Nckap1 PE=1 SV=2;	3	14	14	13	6	4	7	3	6	3	8	7	4	6	4	7	3	6	3	8	7	4	6	4	6	3	6	3	8	7	4	13.9	13.9	13.3	129.51	1134	1134;1037;1128	1	50			0
A2ASZ8;A2ASZ8-4;A2ASZ8-5;A2ASZ8-2;A2ASZ8-3;F6RC04;Z4YLR9	A2ASZ8;A2ASZ8-4;A2ASZ8-5;A2ASZ8-2;A2ASZ8-3	3;3;3;3;3;1;1	3;3;3;3;3;1;1	3;3;3;3;3;1;1	Calcium-binding mitochondrial carrier protein SCaMC-2	Slc25a25	sp|A2ASZ8|SCMC2_MOUSE Calcium-binding mitochondrial carrier protein SCaMC-2 OS=Mus musculus (Mouse) OX=10090 GN=Slc25a25 PE=1 SV=1;sp|A2ASZ8-4|SCMC2-4_MOUSE Isoform of A2ASZ8, Isoform 4 of Calcium-binding mitochondrial carrier protein SCaMC-2 OS=Mus muscul	7	3	3	3	1	0	0	0	1	2	0	0	0	1	0	0	0	1	2	0	0	0	1	0	0	0	1	2	0	0	0	6.4	6.4	6.4	52.62	469	469;489;501;502;514;184;263	2		4		0
A2AUK5;E9PV14;Q9Z2H5;A2AUK7;A2AUK8;Q9Z2H5-3;Q9Z2H5-2;A0A2R8VHB6	A2AUK5;E9PV14;Q9Z2H5;A2AUK7;A2AUK8;Q9Z2H5-3;Q9Z2H5-2	10;10;10;9;9;9;9;2	7;7;7;6;6;6;6;2	7;7;7;6;6;6;6;2	Band 4.1-like protein 1	Epb4.1l1;Epb41l1	tr|A2AUK5|A2AUK5_MOUSE Isoform of Q9Z2H5, FERM domain-containing protein OS=Mus musculus (Mouse) OX=10090 GN=Epb41l1 PE=1 SV=1;tr|E9PV14|E9PV14_MOUSE Isoform of Q9Z2H5, FERM domain-containing protein OS=Mus musculus (Mouse) OX=10090 GN=Epb41l1 PE=1 SV=2;sp	8	10	7	7	4	6	4	1	7	4	2	0	0	3	4	1	1	5	2	2	0	0	3	4	1	1	5	2	2	0	0	14	10.8	10.8	98.314	879	879;1556;879;730;867;731;867;213	1	18			0
F7BNZ5;A2AVX1;E9Q8Q5;Q80YN3	F7BNZ5;A2AVX1;E9Q8Q5;Q80YN3	3;3;3;3	3;3;3;3	3;3;3;3	Breast carcinoma-amplified sequence 1 homolog	Bcas1	tr|F7BNZ5|F7BNZ5_MOUSE Isoform of Q80YN3, Breast carcinoma-amplified sequence 1 homolog (Fragment) OS=Mus musculus (Mouse) OX=10090 GN=Bcas1 PE=1 SV=1;tr|A2AVX1|A2AVX1_MOUSE Isoform of Q80YN3, Breast carcinoma-amplified sequence 1 homolog OS=Mus musculus (	4	3	3	3	2	1	2	1	2	1	0	0	0	2	1	2	1	2	1	0	0	0	2	1	2	1	2	1	0	0	0	11.3	11.3	11.3	40.426	379	379;577;587;633	2.9		1	9	0
A2AWI7;Q8R3V5-1;Q8R3V5;A2AWI9;Q8R3V5-3	A2AWI7;Q8R3V5-1;Q8R3V5;A2AWI9;Q8R3V5-3	11;11;11;10;10	11;11;11;10;10	11;11;11;10;10	Endophilin-B2	Sh3glb2	tr|A2AWI7|A2AWI7_MOUSE Isoform of Q8R3V5, Endophilin-B2 OS=Mus musculus (Mouse) OX=10090 GN=Sh3glb2 PE=1 SV=1;sp|Q8R3V5-1|SHLB2-1_MOUSE Isoform of Q8R3V5, Isoform 1 of Endophilin-B2 OS=Mus musculus (Mouse) OX=10090 GN=Sh3glb2 PE=1 SV=2;sp|Q8R3V5|SHLB2_MOUS	5	11	11	11	8	5	9	0	1	0	8	7	7	8	5	9	0	1	0	8	7	7	8	5	9	0	1	0	8	7	7	35.6	35.6	35.6	44.907	404	404;395;400;374;379	1.92	4	46		0
A2BE93;Q9EQU5-2;Q9EQU5;A2BE92;Q9EQU5-3	A2BE93;Q9EQU5-2;Q9EQU5;A2BE92;Q9EQU5-3	7;7;7;6;4	7;7;7;6;4	7;7;7;6;4	Protein SET	Set	tr|A2BE93|A2BE93_MOUSE Isoform of Q9EQU5, Protein SET (Fragment) OS=Mus musculus (Mouse) OX=10090 GN=Set PE=1 SV=1;sp|Q9EQU5-2|SET-2_MOUSE Isoform of Q9EQU5, Isoform 2 of Protein SET OS=Mus musculus (Mouse) OX=10090 GN=Set PE=1 SV=1;sp|Q9EQU5|SET_MOUSE Pro	5	7	7	7	3	6	5	4	5	6	0	0	0	3	6	5	4	5	6	0	0	0	3	6	5	4	5	6	0	0	0	34.4	34.4	34.4	24.923	215	215;277;289;151;146	3			36	0
Q52KF7;A2BEE9;P70175	Q52KF7;A2BEE9;P70175	3;3;3	2;2;2	2;2;2	Disks large homolog 3	Dlg3	tr|Q52KF7|Q52KF7_MOUSE Isoform of P70175, Disks large homolog 3 OS=Mus musculus (Mouse) OX=10090 GN=Dlg3 PE=1 SV=1;tr|A2BEE9|A2BEE9_MOUSE Isoform of P70175, Disks large homolog 3 OS=Mus musculus (Mouse) OX=10090 GN=Dlg3 PE=1 SV=1;sp|P70175|DLG3_MOUSE Disks	3	3	2	2	0	0	0	1	2	0	0	0	0	0	0	0	0	2	0	0	0	0	0	0	0	0	2	0	0	0	0	3.7	2.6	2.6	90.327	817	817;835;849	1	2			0.0015337
A2BG76;I7HIP8;A2BG75;A2BG77;P97863-3;P97863-2;P97863	A2BG76;I7HIP8;A2BG75;A2BG77;P97863-3;P97863-2;P97863	2;2;2;2;2;2;2	2;2;2;2;2;2;2	1;1;1;1;1;1;1	Nuclear factor 1;Nuclear factor 1 B-type	Nfib	tr|A2BG76|A2BG76_MOUSE Isoform of P97863, Nuclear factor 1 OS=Mus musculus (Mouse) OX=10090 GN=Nfib PE=1 SV=1;tr|I7HIP8|I7HIP8_MOUSE Isoform of P97863, Nuclear factor 1 OS=Mus musculus (Mouse) OX=10090 GN=Nfib PE=1 SV=1;tr|A2BG75|A2BG75_MOUSE Isoform of P9	7	2	2	1	1	2	0	0	0	1	0	0	0	1	2	0	0	0	1	0	0	0	0	1	0	0	0	0	0	0	0	4.5	4.5	2.3	54.776	486	486;493;560;569;420;487;570	1.5	2	2		0
A3KG36;Q00612;G3UWD6;REV__P46662;P97324	A3KG36;Q00612	5;5;1;1;1	5;5;1;1;1	5;5;1;1;1	Glucose-6-phosphate 1-dehydrogenase;Glucose-6-phosphate 1-dehydrogenase X	G6pdx	tr|A3KG36|A3KG36_MOUSE Isoform of Q00612, Glucose-6-phosphate 1-dehydrogenase OS=Mus musculus (Mouse) OX=10090 GN=G6pdx PE=1 SV=1;sp|Q00612|G6PD1_MOUSE Glucose-6-phosphate 1-dehydrogenase X OS=Mus musculus (Mouse) OX=10090 GN=G6pdx PE=1 SV=3	5	5	5	5	0	0	0	0	5	0	0	0	0	0	0	0	0	5	0	0	0	0	0	0	0	0	5	0	0	0	0	16.2	16.2	16.2	45.202	396	396;515;513;596;513	2		5		0
A3KGE4;G3X9Q7;Q8R357;O88998-3;O88998	A3KGE4;G3X9Q7;Q8R357;O88998-3;O88998	3;3;3;3;3	3;3;3;3;3	3;3;3;3;3	Noelin	Olfm1	tr|A3KGE4|A3KGE4_MOUSE Isoform of O88998, Olfactomedin-like domain-containing protein OS=Mus musculus (Mouse) OX=10090 GN=Olfm1 PE=1 SV=1;tr|G3X9Q7|G3X9Q7_MOUSE Isoform of O88998, Noelin OS=Mus musculus (Mouse) OX=10090 GN=Olfm1 PE=4 SV=1;tr|Q8R357|Q8R357_	5	3	3	3	0	0	0	0	2	1	1	0	0	0	0	0	0	2	1	1	0	0	0	0	0	0	2	1	1	0	0	8.6	8.6	8.6	51.027	442	442;457;485;457;485	1	4			0
A3KGU9;A3KGU7;P16546;A3KGU4;A0A5F8MQC3	A3KGU9;A3KGU7;P16546	181;180;179;10;4	181;180;179;10;4	2;2;2;0;0	Spectrin alpha chain, non-erythrocytic 1	Sptan1	tr|A3KGU9|A3KGU9_MOUSE Isoform of P16546, Spectrin alpha chain, non-erythrocytic 1 OS=Mus musculus (Mouse) OX=10090 GN=Sptan1 PE=1 SV=2;tr|A3KGU7|A3KGU7_MOUSE Isoform of P16546, Spectrin alpha chain, non-erythrocytic 1 OS=Mus musculus (Mouse) OX=10090 GN=S	5	181	181	2	152	164	163	150	155	158	146	142	129	152	164	163	150	155	158	146	142	129	1	2	1	2	1	2	2	2	2	68.1	68.1	0.6	287.6	2498	2498;2477;2472;219;112	1.1	2700	184	57	0
Q7M6W1;A3QM89	Q7M6W1;A3QM89	3;3	1;1	1;1	Reticulon	Rtn1	tr|Q7M6W1|Q7M6W1_MOUSE Isoform of Q8K0T0, Reticulon OS=Mus musculus (Mouse) OX=10090 GN=Rtn1 PE=1 SV=1;tr|A3QM89|A3QM89_MOUSE Isoform of Q8K0T0, Reticulon (Fragment) OS=Mus musculus (Mouse) OX=10090 GN=Rtn1 PE=1 SV=1	2	3	1	1	3	3	1	2	3	0	2	2	1	1	1	0	1	1	0	1	1	0	1	1	0	1	1	0	1	1	0	14.9	4.8	4.8	23.557	208	208;253	3			6	0.0087282
D3Z6V7;D3Z5I6;A4GZ26;E9QAD8;Q5DU25	D3Z6V7;D3Z5I6;A4GZ26;E9QAD8;Q5DU25	5;5;5;5;5	1;1;1;1;1	1;1;1;1;1	IQ motif and SEC7 domain-containing protein 2	Iqsec2	tr|D3Z6V7|D3Z6V7_MOUSE Isoform of Q5DU25, SEC7 domain-containing protein OS=Mus musculus (Mouse) OX=10090 GN=Iqsec2 PE=1 SV=1;tr|D3Z5I6|D3Z5I6_MOUSE Isoform of Q5DU25, SEC7 domain-containing protein OS=Mus musculus (Mouse) OX=10090 GN=Iqsec2 PE=1 SV=1;tr|A	5	5	1	1	2	2	2	3	4	4	1	1	2	1	0	0	1	1	0	0	0	0	1	0	0	1	1	0	0	0	0	5.1	1.5	1.5	105.2	949	949;1154;1479;1488;1478	1	3			0.0065531
A7E1Z5;E9Q8N8;O88343;O88343-2;D3Z7G8;A0A571BE55;Q8JZR6-2;Q5DTL9-9;Q5DTL9-5;Q5DTL9-2;Q8JZR6;Q5DTL9-7;Q5DTL9-3;Q5DTL9-10;Q5DTL9-6;Q5DTL9;Q5DTL9-8;Q5DTL9-4	A7E1Z5;E9Q8N8;O88343;O88343-2	10;10;10;9;3;1;1;1;1;1;1;1;1;1;1;1;1;1	10;10;10;9;3;1;1;1;1;1;1;1;1;1;1;1;1;1	10;10;10;9;3;1;1;1;1;1;1;1;1;1;1;1;1;1	Anion exchange protein;Electrogenic sodium bicarbonate cotransporter 1	Slc4a4	tr|A7E1Z5|A7E1Z5_MOUSE Isoform of O88343, Anion exchange protein OS=Mus musculus (Mouse) OX=10090 GN=Slc4a4 PE=1 SV=1;tr|E9Q8N8|E9Q8N8_MOUSE Isoform of O88343, Anion exchange protein OS=Mus musculus (Mouse) OX=10090 GN=Slc4a4 PE=1 SV=1;sp|O88343|S4A4_MOUSE	18	10	10	10	7	1	1	0	7	1	0	0	0	7	1	1	0	7	1	0	0	0	7	1	1	0	7	1	0	0	0	13.1	13.1	13.1	120.46	1070	1070;1094;1079;1035;233;171;1037;1085;1087;1088;1089;1105;1106;1115;1117;1118;1135;1136	1	17			0
A8DUK4;E9Q223;P02088;P02089;CON__Q3SX09;CON__P02070;P02104	A8DUK4;E9Q223;P02088	9;6;6;3;2;1;1	9;6;6;3;2;1;1	9;6;6;3;2;1;1	Hemoglobin subunit beta-1	Hbbt1;Hbb-bs;Hbb-b1	tr|A8DUK4|A8DUK4_MOUSE GLOBIN domain-containing protein OS=Mus musculus (Mouse) OX=10090 GN=Hbb-bs PE=1 SV=1;tr|E9Q223|E9Q223_MOUSE Isoform of A8DUK4, GLOBIN domain-containing protein (Fragment) OS=Mus musculus (Mouse) OX=10090 GN=Hbb-bs PE=1 SV=1;sp|P0208	7	9	9	9	8	8	9	8	8	8	4	7	6	8	8	9	8	8	8	4	7	6	8	8	9	8	8	8	4	7	6	68.7	68.7	68.7	15.748	147	147;103;147;147;201;145;147	2.86	7	1	99	0
B0QZN5;P63044;P63024	B0QZN5;P63044;P63024	2;2;1	2;2;1	2;2;1	Vesicle-associated membrane protein 2;Vesicle-associated membrane protein 3	Vamp2;Vamp3	tr|B0QZN5|B0QZN5_MOUSE Isoform of P63044, V-SNARE coiled-coil homology domain-containing protein OS=Mus musculus (Mouse) OX=10090 GN=Vamp2 PE=1 SV=1;sp|P63044|VAMP2_MOUSE Vesicle-associated membrane protein 2 OS=Mus musculus (Mouse) OX=10090 GN=Vamp2 PE=1	3	2	2	2	2	1	1	1	2	1	1	1	1	2	1	1	1	2	1	1	1	1	2	1	1	1	2	1	1	1	1	20.2	20.2	20.2	17.862	163	163;116;103	3			19	0
B0R0E3	B0R0E3	1	1	1		Scai	tr|B0R0E3|B0R0E3_MOUSE Isoform of Q8C8N2, Protein SCAI (Fragment) OS=Mus musculus (Mouse) OX=10090 GN=Scai PE=1 SV=8	1	1	1	1	0	0	0	0	0	0	0	1	0	0	0	0	0	0	0	0	1	0	0	0	0	0	0	0	0	1	0	51.9	51.9	51.9	2.9763	27	27	2		1		0.0050072
B0R1E3;P70349	B0R1E3;P70349	1;1	1;1	1;1	Histidine triad nucleotide-binding protein 1	Hint1	tr|B0R1E3|B0R1E3_MOUSE Isoform of P70349, HIT domain-containing protein OS=Mus musculus (Mouse) OX=10090 GN=Hint1 PE=1 SV=1;sp|P70349|HINT1_MOUSE Histidine triad nucleotide-binding protein 1 OS=Mus musculus (Mouse) OX=10090 GN=Hint1 PE=1 SV=3	2	1	1	1	1	1	1	0	1	1	0	0	0	1	1	1	0	1	1	0	0	0	1	1	1	0	1	1	0	0	0	11.8	11.8	11.8	13.438	119	119;126	3			5	0.0066269
B0V2N1-4;B0V2N1-3;B0V2N1-6;B0V2N1-2;B0V2N1;A0A286YEA4;B0V2N1-5	B0V2N1-4;B0V2N1-3;B0V2N1-6;B0V2N1-2;B0V2N1	3;3;3;3;3;1;1	3;3;3;3;3;1;1	3;3;3;3;3;1;1	Receptor-type tyrosine-protein phosphatase S	Ptprs	sp|B0V2N1-4|PTPRS-4_MOUSE Isoform of B0V2N1, Isoform 4 of Receptor-type tyrosine-protein phosphatase S OS=Mus musculus (Mouse) OX=10090 GN=Ptprs PE=1 SV=1;sp|B0V2N1-3|PTPRS-3_MOUSE Isoform of B0V2N1, Isoform 3 of Receptor-type tyrosine-protein phosphatase	7	3	3	3	0	0	0	0	0	0	2	1	1	0	0	0	0	0	0	2	1	1	0	0	0	0	0	0	2	1	1	2.7	2.7	2.7	167.87	1497	1497;1501;1861;1904;1907;208;592	1	4			0
B0V2P5;Q8BPN8-2;Q8BPN8;F6RYL8;B0V2P6;Q8BPN8-3	B0V2P5;Q8BPN8-2;Q8BPN8;F6RYL8;B0V2P6	5;5;5;4;3;2	5;5;5;4;3;2	5;5;5;4;3;2	DmX-like protein 2	Dmxl2	tr|B0V2P5|B0V2P5_MOUSE Isoform of Q8BPN8, WD_REPEATS_REGION domain-containing protein OS=Mus musculus (Mouse) OX=10090 GN=Dmxl2 PE=1 SV=1;sp|Q8BPN8-2|DMXL2-2_MOUSE Isoform of Q8BPN8, Isoform 2 of DmX-like protein 2 OS=Mus musculus (Mouse) OX=10090 GN=Dmxl2	6	5	5	5	1	1	1	0	4	0	0	1	0	1	1	1	0	4	0	0	1	0	1	1	1	0	4	0	0	1	0	2.1	2.1	2.1	340.69	3054	3054;3022;3032;2235;1310;933	1	8			0
H3BKL8;B1AQF4;Q9D7X3;Q3V2Y9;H3BKD1	H3BKL8;B1AQF4;Q9D7X3	3;3;3;1;1	3;3;3;1;1	3;3;3;1;1	Dual specificity protein phosphatase 3	Dusp3	tr|H3BKL8|H3BKL8_MOUSE Isoform of Q9D7X3, Dual specificity protein phosphatase OS=Mus musculus (Mouse) OX=10090 GN=Dusp3 PE=1 SV=1;tr|B1AQF4|B1AQF4_MOUSE Isoform of Q9D7X3, Dual specificity protein phosphatase OS=Mus musculus (Mouse) OX=10090 GN=Dusp3 PE=1	5	3	3	3	2	1	2	0	1	0	1	0	0	2	1	2	0	1	0	1	0	0	2	1	2	0	1	0	1	0	0	29	29	29	16.013	145	145;210;185;117;118	3			7	0
B1AQW2;P10637-5;A0A0A0MQC7;A2A5Y6;P10637-6;P10637-2;P10637;P10637-4;P10637-3;B1AQW4	B1AQW2;P10637-5;A0A0A0MQC7;A2A5Y6;P10637-6;P10637-2;P10637;P10637-4;P10637-3	11;11;10;10;10;10;10;9;9;1	11;11;10;10;10;10;10;9;9;1	11;11;10;10;10;10;10;9;9;1	Microtubule-associated protein;Microtubule-associated protein tau	Mapt	tr|B1AQW2|B1AQW2_MOUSE Isoform of P10637, Microtubule-associated protein OS=Mus musculus (Mouse) OX=10090 GN=Mapt PE=1 SV=1;sp|P10637-5|TAU-5_MOUSE Isoform of P10637, Isoform Tau-D of Microtubule-associated protein tau OS=Mus musculus (Mouse) OX=10090 GN=M	10	11	11	11	5	6	5	6	9	7	4	4	2	5	6	5	6	9	7	4	4	2	5	6	5	6	9	7	4	4	2	38.7	38.7	38.7	40.891	390	390;372;733;749;350;430;733;341;364;154	1.98	1	57		0
D6RDB5;F8VQ11;B1AQY2;Q69ZH9	D6RDB5;F8VQ11;B1AQY2;Q69ZH9	2;2;2;2	2;2;2;2	2;2;2;2	Rho GTPase-activating protein 23	Arhgap23	tr|D6RDB5|D6RDB5_MOUSE Isoform of Q69ZH9, Rho GTPase-activating protein 23 OS=Mus musculus (Mouse) OX=10090 GN=Arhgap23 PE=1 SV=1;tr|F8VQ11|F8VQ11_MOUSE Isoform of Q69ZH9, Rho GTPase-activating protein 23 OS=Mus musculus (Mouse) OX=10090 GN=Arhgap23 PE=1 S	4	2	2	2	1	2	1	1	2	1	0	0	0	1	2	1	1	2	1	0	0	0	1	2	1	1	2	1	0	0	0	3.6	3.6	3.6	70.284	634	634;1277;1488;1483	1	8			0
B7ZC46;B1AQY9;B1AQZ0;Q8CHH9;Q8CHH9-2;E0CYM4	B7ZC46;B1AQY9;B1AQZ0;Q8CHH9;Q8CHH9-2	10;10;10;10;10;1	7;7;7;7;7;1	7;7;7;7;7;1	Septin-8	2023-09-08	tr|B7ZC46|B7ZC46_MOUSE Isoform of Q8CHH9, Septin-type G domain-containing protein OS=Mus musculus (Mouse) OX=10090 GN=Sept8 PE=1 SV=1;tr|B1AQY9|B1AQY9_MOUSE Isoform of Q8CHH9, Septin-type G domain-containing protein OS=Mus musculus (Mouse) OX=10090 GN=Sept	6	10	7	7	3	3	3	2	9	2	2	0	0	3	2	3	2	6	1	2	0	0	3	2	3	2	6	1	2	0	0	26.1	22.5	22.5	50.895	440	440;442;484;429;430;51	2		21		0
B1AR50;Q9DCD6	B1AR50;Q9DCD6	1;1	1;1	1;1	Gamma-aminobutyric acid receptor-associated protein	Gabarap	tr|B1AR50|B1AR50_MOUSE Isoform of Q9DCD6, Gamma-aminobutyric acid receptor-associated protein OS=Mus musculus (Mouse) OX=10090 GN=Gabarap PE=1 SV=1;sp|Q9DCD6|GBRAP_MOUSE Gamma-aminobutyric acid receptor-associated protein OS=Mus musculus (Mouse) OX=10090 G	2	1	1	1	0	1	1	0	1	0	0	0	0	0	1	1	0	1	0	0	0	0	0	1	1	0	1	0	0	0	0	10.4	10.4	10.4	12.195	106	106;117	3			3	0.009697
B1ARW4;Q99LY9	B1ARW4;Q99LY9	3;3	3;3	3;3	NADH dehydrogenase [ubiquinone] iron-sulfur protein 5;NADH dehydrogenase [ubiquinone] iron-sulfur protein 5, N-terminally processed	Ndufs5	tr|B1ARW4|B1ARW4_MOUSE Isoform of Q99LY9, NADH dehydrogenase [ubiquinone] iron-sulfur protein 5 (Fragment) OS=Mus musculus (Mouse) OX=10090 GN=Ndufs5 PE=1 SV=1;sp|Q99LY9|NDUS5_MOUSE NADH dehydrogenase [ubiquinone] iron-sulfur protein 5 OS=Mus musculus (Mou	2	3	3	3	2	2	0	0	3	1	0	0	0	2	2	0	0	3	1	0	0	0	2	2	0	0	3	1	0	0	0	28.6	28.6	28.6	10.909	91	91;106	3			8	0
B1ASU9;O55047-2;F6XSD0;B7ZC85;O55047;O55047-3	B1ASU9;O55047-2;F6XSD0;B7ZC85;O55047;O55047-3	4;4;3;3;3;2	4;4;3;3;3;2	4;4;3;3;3;2	Serine/threonine-protein kinase tousled-like 2	Tlk2	tr|B1ASU9|B1ASU9_MOUSE Isoform of O55047, Protein kinase domain-containing protein OS=Mus musculus (Mouse) OX=10090 GN=Tlk2 PE=1 SV=1;sp|O55047-2|TLK2-2_MOUSE Isoform of O55047, Isoform 2 of Serine/threonine-protein kinase tousled-like 2 OS=Mus musculus (M	6	4	4	4	1	2	3	0	0	0	1	1	1	1	2	3	0	0	0	1	1	1	1	2	3	0	0	0	1	1	1	6.4	6.4	6.4	85.341	750	750;697;234;633;718;602	1	10			0
B1ASZ3;Q64516-1;Q64516-2;Q64516;Q9WU65	B1ASZ3;Q64516-1;Q64516-2;Q64516	4;4;4;4;1	4;4;4;4;1	4;4;4;4;1	Glycerol kinase	Gyk;Gk	tr|B1ASZ3|B1ASZ3_MOUSE Isoform of Q64516, Glycerol kinase OS=Mus musculus (Mouse) OX=10090 GN=Gk PE=1 SV=1;sp|Q64516-1|GLPK-1_MOUSE Isoform of Q64516, Isoform 1 of Glycerol kinase OS=Mus musculus (Mouse) OX=10090 GN=Gk PE=1 SV=2;sp|Q64516-2|GLPK-2_MOUSE Is	5	4	4	4	0	1	0	0	4	0	0	0	0	0	1	0	0	4	0	0	0	0	0	1	0	0	4	0	0	0	0	7.6	7.6	7.6	59.832	552	552;524;553;559;554	2		5		0
B1AT60;B1AT59;Q400C8-2;Q400C8	B1AT60;B1AT59;Q400C8-2;Q400C8	4;4;4;4	4;4;4;4	4;4;4;4	Archaemetzincin-2	Amz2	tr|B1AT60|B1AT60_MOUSE Isoform of Q400C8, Archaemetzincin-2 OS=Mus musculus (Mouse) OX=10090 GN=Amz2 PE=1 SV=2;tr|B1AT59|B1AT59_MOUSE Isoform of Q400C8, Archaemetzincin-2 OS=Mus musculus (Mouse) OX=10090 GN=Amz2 PE=1 SV=1;sp|Q400C8-2|AMZ2-2_MOUSE Isoform o	4	4	4	4	2	1	0	1	2	0	1	2	1	2	1	0	1	2	0	1	2	1	2	1	0	1	2	0	1	2	1	13.4	13.4	13.4	37.246	322	322;363;321;359	3			10	0
B1AT92;Q60631;Q60631-2;B1AT95	B1AT92;Q60631;Q60631-2	7;7;4;1	7;7;4;1	7;7;4;1	Growth factor receptor-bound protein 2	Grb2	tr|B1AT92|B1AT92_MOUSE Isoform of Q60631, Growth factor receptor-bound protein 2 OS=Mus musculus (Mouse) OX=10090 GN=Grb2 PE=1 SV=1;sp|Q60631|GRB2_MOUSE Growth factor receptor-bound protein 2 OS=Mus musculus (Mouse) OX=10090 GN=Grb2 PE=1 SV=1;sp|Q60631-2|G	4	7	7	7	3	1	3	1	3	3	0	0	0	3	1	3	1	3	3	0	0	0	3	1	3	1	3	3	0	0	0	33.5	33.5	33.5	23.587	203	203;217;176;71	3			14	0
B1AV77;B1ATI0;P47740	B1AV77;B1ATI0;P47740	4;4;4	4;4;4	4;4;4	Aldehyde dehydrogenase;Fatty aldehyde dehydrogenase	Aldh3a2	tr|B1AV77|B1AV77_MOUSE Isoform of P47740, Aldehyde dehydrogenase OS=Mus musculus (Mouse) OX=10090 GN=Aldh3a2 PE=1 SV=1;tr|B1ATI0|B1ATI0_MOUSE Isoform of P47740, Aldehyde dehydrogenase OS=Mus musculus (Mouse) OX=10090 GN=Aldh3a2 PE=1 SV=1;sp|P47740|AL3A2_MO	3	4	4	4	2	2	1	1	3	2	0	0	0	2	2	1	1	3	2	0	0	0	2	2	1	1	3	2	0	0	0	9.7	9.7	9.7	54.33	487	487;532;484	2		11		0
B1ATS4;B1ATS5;E9Q559;Q64518-2;Q64518-3;Q64518	B1ATS4;B1ATS5;E9Q559;Q64518-2;Q64518-3;Q64518	4;4;4;4;4;4	3;3;3;3;3;3	3;3;3;3;3;3	Calcium-transporting ATPase;Sarcoplasmic/endoplasmic reticulum calcium ATPase 3	Atp2a3	tr|B1ATS4|B1ATS4_MOUSE Isoform of Q64518, Calcium-transporting ATPase OS=Mus musculus (Mouse) OX=10090 GN=Atp2a3 PE=1 SV=1;tr|B1ATS5|B1ATS5_MOUSE Isoform of Q64518, Calcium-transporting ATPase OS=Mus musculus (Mouse) OX=10090 GN=Atp2a3 PE=1 SV=1;tr|E9Q559|	6	4	3	3	1	1	1	0	3	0	0	0	0	1	1	1	0	2	0	0	0	0	1	1	1	0	2	0	0	0	0	6.1	5.2	5.2	107.6	981	981;1020;1026;999;1025;1038	1	5			0
B1AU25;Q9Z0X1	B1AU25;Q9Z0X1	3;3	3;3	3;3	Apoptosis-inducing factor 1, mitochondrial	Aifm1	tr|B1AU25|B1AU25_MOUSE Isoform of Q9Z0X1, Apoptosis-inducing factor 1, mitochondrial OS=Mus musculus (Mouse) OX=10090 GN=Aifm1 PE=1 SV=1;sp|Q9Z0X1|AIFM1_MOUSE Apoptosis-inducing factor 1, mitochondrial OS=Mus musculus (Mouse) OX=10090 GN=Aifm1 PE=1 SV=1	2	3	3	3	1	1	1	1	2	1	0	0	0	1	1	1	1	2	1	0	0	0	1	1	1	1	2	1	0	0	0	5.9	5.9	5.9	66.113	608	608;612	1	7			0
B1AUX2;Q61191	B1AUX2;Q61191	5;5	5;5	5;5	Host cell factor 1;HCF N-terminal chain 1;HCF N-terminal chain 2;HCF N-terminal chain 3;HCF N-terminal chain 4;HCF N-terminal chain 5;HCF N-terminal chain 6;HCF C-terminal chain 1;HCF C-terminal chain 2;HCF C-terminal chain 3;HCF C-terminal chain 4;HCF C-terminal chain 5;HCF C-terminal chain 6	Hcfc1	tr|B1AUX2|B1AUX2_MOUSE Isoform of Q61191, Host cell factor 1 OS=Mus musculus (Mouse) OX=10090 GN=Hcfc1 PE=1 SV=1;sp|Q61191|HCFC1_MOUSE Host cell factor 1 OS=Mus musculus (Mouse) OX=10090 GN=Hcfc1 PE=1 SV=2	2	5	5	5	2	1	3	0	0	0	1	0	1	2	1	3	0	0	0	1	0	1	2	1	3	0	0	0	1	0	1	3.3	3.3	3.3	215.05	2090	2090;2045	1	8			0
B1AWC8;Q8VBU5;B1AWC9;B1AWD1;Q3TTI9;Q6IQY6;B1AWD0;G3UZ46;Q80VK8	B1AWC8;Q8VBU5;B1AWC9;B1AWD1;Q3TTI9;Q6IQY6;B1AWD0	3;3;3;2;2;2;2;1;1	2;2;2;1;1;1;1;1;1	2;2;2;1;1;1;1;1;1		Pde4b	tr|B1AWC8|B1AWC8_MOUSE Isoform of B1AWC9, Phosphodiesterase OS=Mus musculus (Mouse) OX=10090 GN=Pde4b PE=1 SV=1;tr|Q8VBU5|Q8VBU5_MOUSE Isoform of B1AWC9, Phosphodiesterase OS=Mus musculus (Mouse) OX=10090 GN=Pde4b PE=1 SV=1;tr|B1AWC9|B1AWC9_MOUSE Phosphodi	9	3	2	2	2	0	1	0	1	0	0	0	1	1	0	1	0	1	0	0	0	0	1	0	1	0	1	0	0	0	0	8.3	5.9	5.9	75.011	659	659;721;736;402;484;503;564;161;212	1	3			0
B1AWE0;Q6PFA2;B1AWE1;B1AWD8;B1AWD9;O08585	B1AWE0;Q6PFA2;B1AWE1;B1AWD8;B1AWD9;O08585	2;2;2;2;2;2	2;2;2;2;2;2	2;2;2;2;2;2	Clathrin light chain A	Clta	tr|B1AWE0|B1AWE0_MOUSE Isoform of O08585, Clathrin light chain OS=Mus musculus (Mouse) OX=10090 GN=Clta PE=1 SV=1;tr|Q6PFA2|Q6PFA2_MOUSE Isoform of O08585, Clathrin light chain OS=Mus musculus (Mouse) OX=10090 GN=Clta PE=1 SV=1;tr|B1AWE1|B1AWE1_MOUSE Isofo	6	2	2	2	1	1	0	1	0	1	0	0	0	1	1	0	1	0	1	0	0	0	1	1	0	1	0	1	0	0	0	7.9	7.9	7.9	23.478	216	216;218;230;236;248;235	3			4	0
B1AWZ5;Q9CQE1	B1AWZ5;Q9CQE1	2;2	2;2	2;2	Protein NipSnap homolog 3B	Nipsnap3b	tr|B1AWZ5|B1AWZ5_MOUSE Isoform of Q9CQE1, Protein NipSnap homolog 3B OS=Mus musculus (Mouse) OX=10090 GN=Nipsnap3b PE=1 SV=1;sp|Q9CQE1|NPS3B_MOUSE Protein NipSnap homolog 3B OS=Mus musculus (Mouse) OX=10090 GN=Nipsnap3b PE=1 SV=1	2	2	2	2	0	0	0	2	0	0	0	0	0	0	0	0	2	0	0	0	0	0	0	0	0	2	0	0	0	0	0	17.3	17.3	17.3	22.887	197	197;247	3			2	0
B1AXW3;Q9JII6	B1AXW3;Q9JII6	1;1	1;1	1;1	Alcohol dehydrogenase [NADP(+)]	Akr1a1	tr|B1AXW3|B1AXW3_MOUSE Isoform of Q9JII6, Aldo_ket_red domain-containing protein (Fragment) OS=Mus musculus (Mouse) OX=10090 GN=Akr1a1 PE=1 SV=8;sp|Q9JII6|AK1A1_MOUSE Aldo-keto reductase family 1 member A1 OS=Mus musculus (Mouse) OX=10090 GN=Akr1a1 PE=1 SV	2	1	1	1	0	0	0	0	1	0	0	0	0	0	0	0	0	1	0	0	0	0	0	0	0	0	1	0	0	0	0	5.9	5.9	5.9	22.573	203	203;325	3			1	0.0069493
B1AXW5;B1AXW6;P35700;B1AXW4	B1AXW5;B1AXW6;P35700;B1AXW4	8;8;8;4	8;8;8;4	7;7;7;4	Peroxiredoxin-1	Prdx1	tr|B1AXW5|B1AXW5_MOUSE Isoform of P35700, Thioredoxin domain-containing protein (Fragment) OS=Mus musculus (Mouse) OX=10090 GN=Prdx1 PE=1 SV=8;tr|B1AXW6|B1AXW6_MOUSE Isoform of P35700, Thioredoxin domain-containing protein (Fragment) OS=Mus musculus (Mouse	4	8	8	7	7	5	5	5	7	5	0	1	1	7	5	5	5	7	5	0	1	1	6	4	4	4	6	5	0	1	1	42	42	37.3	18.87	169	169;176;199;123	3			39	0
B1AZ46;Q8BKX1-4;Q8BKX1-3;Q8BKX1-2;Q8BKX1	B1AZ46;Q8BKX1-4;Q8BKX1-3;Q8BKX1-2;Q8BKX1	2;2;2;2;2	2;2;2;2;2	2;2;2;2;2	Brain-specific angiogenesis inhibitor 1-associated protein 2	Baiap2	tr|B1AZ46|B1AZ46_MOUSE Isoform of Q8BKX1, Brain-specific angiogenesis inhibitor 1-associated protein 2 OS=Mus musculus (Mouse) OX=10090 GN=Baiap2 PE=1 SV=1;sp|Q8BKX1-4|BAIP2-4_MOUSE Isoform of Q8BKX1, Isoform 4 of Brain-specific angiogenesis inhibitor 1-as	5	2	2	2	0	1	1	1	2	1	0	0	0	0	1	1	1	2	1	0	0	0	0	1	1	1	2	1	0	0	0	5	5	5	57.681	521	521;482;513;522;535	2		6		0
B7ZNS2;B1AZP2-2;B1AZP2	B7ZNS2;B1AZP2-2;B1AZP2	2;2;2	2;2;2	2;2;2	Disks large-associated protein 4	Dlgap4	tr|B7ZNS2|B7ZNS2_MOUSE Isoform of B1AZP2, Disks large-associated protein 4 OS=Mus musculus (Mouse) OX=10090 GN=Dlgap4 PE=1 SV=1;sp|B1AZP2-2|DLGP4-2_MOUSE Isoform of B1AZP2, Isoform 2 of Disks large-associated protein 4 OS=Mus musculus (Mouse) OX=10090 GN=D	3	2	2	2	0	0	0	0	1	0	2	1	0	0	0	0	0	1	0	2	1	0	0	0	0	0	1	0	2	1	0	2.2	2.2	2.2	106.17	975	975;989;992	1	4			0.0021946
B1AZS9;O08807	B1AZS9;O08807	2;2	1;1	1;1	Peroxiredoxin-4	Prdx4	tr|B1AZS9|B1AZS9_MOUSE Isoform of O08807, Thioredoxin domain-containing protein (Fragment) OS=Mus musculus (Mouse) OX=10090 GN=Prdx4 PE=1 SV=1;sp|O08807|PRDX4_MOUSE Peroxiredoxin-4 OS=Mus musculus (Mouse) OX=10090 GN=Prdx4 PE=1 SV=1	2	2	1	1	2	2	1	2	2	1	0	0	0	1	1	0	1	1	1	0	0	0	1	1	0	1	1	1	0	0	0	8.3	4.8	4.8	26.391	229	229;274	3			5	0
B1B0B7;Q80TZ3-2;Q80TZ3;Q80TZ3-3;B1B0B8	B1B0B7;Q80TZ3-2;Q80TZ3;Q80TZ3-3;B1B0B8	2;2;2;2;1	2;2;2;2;1	2;2;2;2;1	Putative tyrosine-protein phosphatase auxilin	Dnajc6	tr|B1B0B7|B1B0B7_MOUSE Isoform of Q80TZ3, Putative tyrosine-protein phosphatase auxilin (Fragment) OS=Mus musculus (Mouse) OX=10090 GN=Dnajc6 PE=1 SV=2;sp|Q80TZ3-2|AUXI-2_MOUSE Isoform of Q80TZ3, Isoform 2 of Putative tyrosine-protein phosphatase auxilin O	5	2	2	2	0	0	0	0	1	0	0	1	1	0	0	0	0	1	0	0	1	1	0	0	0	0	1	0	0	1	1	4.3	4.3	4.3	57.933	514	514;900;938;968;194	1	3			0.0022157
B2KGR2;O89112	B2KGR2;O89112	1;1	1;1	1;1	LanC-like protein 1	Lancl1	tr|B2KGR2|B2KGR2_MOUSE Isoform of O89112, Glutathione S-transferase LANCL1 (Fragment) OS=Mus musculus (Mouse) OX=10090 GN=Lancl1 PE=1 SV=1;sp|O89112|LANC1_MOUSE Glutathione S-transferase LANCL1 OS=Mus musculus (Mouse) OX=10090 GN=Lancl1 PE=1 SV=1	2	1	1	1	1	1	0	1	1	1	1	1	0	1	1	0	1	1	1	1	1	0	1	1	0	1	1	1	1	1	0	6.9	6.9	6.9	19.656	173	173;399	3			7	0.004298
B2M1R6;P61979-3;P61979;P61979-2;H3BLL4;A0A286YDM3;H3BK96;H3BKD0;H3BKI8;A0A286YCM2;Q8BT23;A0A286YDH1;A0A286YEC4;H3BLP7;A0A286YE41;H3BJ43;H3BJS9	B2M1R6;P61979-3;P61979;P61979-2;H3BLL4;A0A286YDM3;H3BK96;H3BKD0	8;8;8;8;6;4;4;4;3;3;2;2;2;2;1;1;1	8;8;8;8;6;4;4;4;3;3;2;2;2;2;1;1;1	8;8;8;8;6;4;4;4;3;3;2;2;2;2;1;1;1	Heterogeneous nuclear ribonucleoprotein K	Hnrnpk	tr|B2M1R6|B2M1R6_MOUSE Isoform of P61979, Heterogeneous nuclear ribonucleoprotein K OS=Mus musculus (Mouse) OX=10090 GN=Hnrnpk PE=1 SV=1;sp|P61979-3|HNRPK-3_MOUSE Isoform of P61979, Isoform 3 of Heterogeneous nuclear ribonucleoprotein K OS=Mus musculus (Mo	17	8	8	8	5	4	4	2	5	4	5	3	1	5	4	4	2	5	4	5	3	1	5	4	4	2	5	4	5	3	1	27.3	27.3	27.3	48.562	440	440;439;463;464;394;230;256;299;178;192;97;143;150;210;52;77;87	1.03	33	1		0
B2RQC7;Q3UH60-2;Q3UH60;F8WI56;D3Z7D3;Q8BWT5	B2RQC7;Q3UH60-2;Q3UH60;F8WI56;D3Z7D3;Q8BWT5	2;2;2;1;1;1	2;2;2;1;1;1	2;2;2;1;1;1	Disco-interacting protein 2 homolog B;Disco-interacting protein 2 homolog A	Dip2b;Dip2a	tr|B2RQC7|B2RQC7_MOUSE Isoform of Q3UH60, DIP2 disco-interacting protein 2 homolog B (Drosophila) OS=Mus musculus (Mouse) OX=10090 GN=Dip2b PE=1 SV=1;sp|Q3UH60-2|DIP2B-2_MOUSE Isoform of Q3UH60, Isoform 2 of Disco-interacting protein 2 homolog B OS=Mus mus	6	2	2	2	0	1	1	0	0	0	1	0	0	0	1	1	0	0	0	1	0	0	0	1	1	0	0	0	1	0	0	1.9	1.9	1.9	146.7	1340	1340;1341;1574;1562;1572;1523	1	3			0
B2RQS1;Q9ERG2	B2RQS1;Q9ERG2	3;3	3;3	3;3	Striatin-3	Strn3	tr|B2RQS1|B2RQS1_MOUSE Isoform of Q9ERG2, WD_REPEATS_REGION domain-containing protein OS=Mus musculus (Mouse) OX=10090 GN=Strn3 PE=1 SV=1;sp|Q9ERG2|STRN3_MOUSE Striatin-3 OS=Mus musculus (Mouse) OX=10090 GN=Strn3 PE=1 SV=1	2	3	3	3	0	1	0	0	2	1	0	0	0	0	1	0	0	2	1	0	0	0	0	1	0	0	2	1	0	0	0	5.9	5.9	5.9	77.731	712	712;796	1	4			0
B2RRE2;Q9JMH9-6;K3W4L0;E9QAX2;Q9JMH9-1;Q9JMH9;Q9JMH9-4;E9Q405;A0A1C7ZN10;Q9JMH9-5;Q9JMH9-7;Q9JMH9-2;E9QA74;E9Q0K8	B2RRE2;Q9JMH9-6;K3W4L0;E9QAX2;Q9JMH9-1;Q9JMH9;Q9JMH9-4;E9Q405;A0A1C7ZN10;Q9JMH9-5;Q9JMH9-7;Q9JMH9-2;E9QA74	88;88;86;86;86;86;83;67;67;67;67;67;61;1	88;88;86;86;86;86;83;67;67;67;67;67;61;1	88;88;86;86;86;86;83;67;67;67;67;67;61;1	Unconventional myosin-XVIIIa	Myo18a	tr|B2RRE2|B2RRE2_MOUSE Isoform of Q9JMH9, Myo18a protein OS=Mus musculus (Mouse) OX=10090 GN=Myo18a PE=1 SV=1;sp|Q9JMH9-6|MY18A-6_MOUSE Isoform of Q9JMH9, Isoform 6 of Unconventional myosin-XVIIIa OS=Mus musculus (Mouse) OX=10090 GN=Myo18a PE=1 SV=2;tr|K3W	14	88	88	88	62	70	64	69	67	68	5	3	3	62	70	64	69	67	68	5	3	3	62	70	64	69	67	68	5	3	3	50.4	50.4	50.4	232.14	2047	2047;2062;2036;2083;2035;2050;1998;1700;1722;1704;1716;1719;1642;30	1	557			0
B2RSH2;Q9DC51;A2AE32;P20612;Q3V3I2;P50149;F6QPU5	B2RSH2	7;3;2;2;2;2;1	5;1;1;1;1;1;1	4;0;0;0;0;0;0	Guanine nucleotide-binding protein G(i) subunit alpha-1	Gnai1	sp|B2RSH2|GNAI1_MOUSE Guanine nucleotide-binding protein G(i) subunit alpha-1 OS=Mus musculus (Mouse) OX=10090 GN=Gnai1 PE=1 SV=1	7	7	5	4	4	2	2	3	4	3	1	2	2	2	0	0	1	2	1	0	0	0	2	0	0	1	2	0	0	0	0	24.6	18.1	15.8	40.361	354	354;354;232;350;354;354;249	3			6	0
B2RUS0;J9S2Z5;J9T153;J9T120;J9SVL3;Q5F4S6;Q5F4S7;Q5F4S8;Q5F4T0;Q5F4S9;J9S314;Q8BIH6;F7CJ77;J9SUB2;E9PUC8	B2RUS0;J9S2Z5;J9T153;J9T120;J9SVL3;Q5F4S6;Q5F4S7;Q5F4S8;Q5F4T0;Q5F4S9;J9S314;Q8BIH6;F7CJ77	5;5;5;5;5;5;5;5;5;5;5;4;4;2;1	5;5;5;5;5;5;5;5;5;5;5;4;4;2;1	4;4;4;4;4;4;4;4;4;4;4;3;3;1;0		Trpm3	tr|B2RUS0|B2RUS0_MOUSE Isoform of J9S314, Transient receptor potential cation channel, subfamily M, member 3 OS=Mus musculus (Mouse) OX=10090 GN=Trpm3 PE=1 SV=1;tr|J9S2Z5|J9S2Z5_MOUSE Isoform of J9S314, Transient receptor potential cation channel, subfamil	15	5	5	4	3	2	3	0	2	1	0	0	0	3	2	3	0	2	1	0	0	0	2	1	2	0	1	1	0	0	0	4.6	4.6	3.5	154.07	1337	1337;1689;1691;1692;1697;1699;1709;1711;1721;1721;1731;848;1579;783;958	1	12			0
B2RXC2	B2RXC2	4	2	2		Itpkb	tr|B2RXC2|B2RXC2_MOUSE Kinase OS=Mus musculus (Mouse) OX=10090 GN=Itpkb PE=1 SV=1	1	4	2	2	0	1	1	3	3	2	0	1	0	0	1	0	1	1	1	0	0	0	0	1	0	1	1	1	0	0	0	4	2.3	2.3	102.67	942	942	1	4			0.0015444
B7ZWM8;B2RXP1;E9QAU9;Q8BVU0;E9Q892;E9Q0H5	B7ZWM8;B2RXP1;E9QAU9;Q8BVU0;E9Q892	4;4;4;4;2;1	4;4;4;4;2;1	4;4;4;4;2;1	Leucine-rich repeat and calponin homology domain-containing protein 3	Lrch3	tr|B7ZWM8|B7ZWM8_MOUSE Isoform of Q8BVU0, Calponin-homology (CH) domain-containing protein OS=Mus musculus (Mouse) OX=10090 GN=Lrch3 PE=1 SV=1;tr|B2RXP1|B2RXP1_MOUSE Isoform of Q8BVU0, Calponin-homology (CH) domain-containing protein OS=Mus musculus (Mouse	6	4	4	4	1	1	1	2	2	2	0	0	0	1	1	1	2	2	2	0	0	0	1	1	1	2	2	2	0	0	0	7.8	7.8	7.8	76.286	692	692;742;796;778;624;92	1	10			0
B2RXW8;B2RXQ2;S4R1D4;S4R1I7;A0A1B0GRM4	B2RXW8;B2RXQ2	11;11;5;1;1	11;11;5;1;1	8;8;3;0;0		Ppfia1	tr|B2RXW8|B2RXW8_MOUSE Isoform of B2RXQ2, Ppfia1 protein OS=Mus musculus (Mouse) OX=10090 GN=Ppfia1 PE=1 SV=1;tr|B2RXQ2|B2RXQ2_MOUSE Ppfia1 protein OS=Mus musculus (Mouse) OX=10090 GN=Ppfia1 PE=1 SV=1	5	11	11	8	1	6	3	0	0	0	3	3	2	1	6	3	0	0	0	3	3	2	0	5	3	0	0	0	1	2	1	11.8	11.8	8.7	140.13	1241	1241;1266;562;94;1034	1	18			0
B2RXT3;E9Q7L0	B2RXT3;E9Q7L0	9;9	4;4	4;4		Ogdhl	tr|B2RXT3|B2RXT3_MOUSE Isoform of E9Q7L0, Transket_pyr domain-containing protein OS=Mus musculus (Mouse) OX=10090 GN=Ogdhl PE=1 SV=1;tr|E9Q7L0|E9Q7L0_MOUSE Transket_pyr domain-containing protein OS=Mus musculus (Mouse) OX=10090 GN=Ogdhl PE=1 SV=1	2	9	4	4	6	2	4	0	8	3	2	0	1	3	2	2	0	3	1	1	0	0	3	2	2	0	3	1	1	0	0	8.8	4.1	4.1	114.56	1010	1010;1029	1	12			0
B2RY58;O88703;O70507;O88705	B2RY58;O88703;O70507	4;2;2;1	2;0;0;0	2;0;0;0	Potassium/sodium hyperpolarization-activated cyclic nucleotide-gated channel 2;Potassium/sodium hyperpolarization-activated cyclic nucleotide-gated channel 4	Hcn4;Hcn2	tr|B2RY58|B2RY58_MOUSE Isoform of O70507, Cyclic nucleotide-binding domain-containing protein OS=Mus musculus (Mouse) OX=10090 GN=Hcn4 PE=1 SV=1;sp|O88703|HCN2_MOUSE Potassium/sodium hyperpolarization-activated cyclic nucleotide-gated channel 2 OS=Mus musc	4	4	2	2	1	0	1	0	0	0	2	4	1	0	0	0	0	0	0	1	2	0	0	0	0	0	0	0	1	2	0	2.7	0.8	0.8	129.06	1201	1201;863;1186;779	1	3			0.0015015
B7FAT5	B7FAT5	1	1	1		Dnah9	tr|B7FAT5|B7FAT5_MOUSE Isoform of B1AR51, Dynein, axonemal, heavy chain 9 OS=Mus musculus (Mouse) OX=10090 GN=Dnah9 PE=1 SV=1	1	1	1	1	1	0	1	0	0	0	0	0	0	1	0	1	0	0	0	0	0	0	1	0	1	0	0	0	0	0	0	5.4	5.4	5.4	30.972	279	279	3			2	0.008254
B7ZBU7;O70174;A0A0G2JFP3;Q9R0W9;Q91X60	B7ZBU7;O70174;A0A0G2JFP3;Q9R0W9;Q91X60	2;2;1;1;1	2;2;1;1;1	2;2;1;1;1	Neuronal acetylcholine receptor subunit alpha-4;Neuronal acetylcholine receptor subunit alpha-6;Neuronal acetylcholine receptor subunit alpha-2	Chrna4;Chrna6;Chrna2	tr|B7ZBU7|B7ZBU7_MOUSE Isoform of O70174, Neuronal acetylcholine receptor subunit alpha-4 OS=Mus musculus (Mouse) OX=10090 GN=Chrna4 PE=1 SV=1;sp|O70174|ACHA4_MOUSE Neuronal acetylcholine receptor subunit alpha-4 OS=Mus musculus (Mouse) OX=10090 GN=Chrna4	5	2	2	2	0	0	0	0	0	0	1	1	2	0	0	0	0	0	0	1	1	2	0	0	0	0	0	0	1	1	2	3.3	3.3	3.3	71.747	641	641;629;125;494;512	1	4			0.0015432
B7ZBW1;B7ZBV9;Q9Z351-13;Q9Z351-12;B7ZBW2;A0A0G2JFQ2;F6UC55;B7ZBV3;B7ZBV7;B7ZBV8;B7ZBV6;B7ZBV4;Q9Z351-4;Q9Z351-3;Q9Z351-2;Q9Z351;B7ZBV5;Q9Z351-5;Q9Z351-6;Q9Z351-7;Q9Z351-8;A0A0G2JGA6;Q9Z351-11;Q9Z351-10;Q9Z351-9;G3UYP4;G3UYG5;E9Q9F1;Q9JK97;Q9JK45	B7ZBW1;B7ZBV9;Q9Z351-13;Q9Z351-12;B7ZBW2;A0A0G2JFQ2;F6UC55;B7ZBV3;B7ZBV7;B7ZBV8;B7ZBV6;B7ZBV4;Q9Z351-4;Q9Z351-3;Q9Z351-2;Q9Z351;B7ZBV5;Q9Z351-5;Q9Z351-6	23;23;23;23;22;22;20;19;18;18;18;18;18;18;18;18;14;14;14;11;10;9;5;5;5;1;1;1;1;1	23;23;23;23;22;22;20;19;18;18;18;18;18;18;18;18;14;14;14;11;10;9;5;5;5;1;1;1;1;1	23;23;23;23;22;22;20;19;18;18;18;18;18;18;18;18;14;14;14;11;10;9;5;5;5;1;1;1;1;1	Potassium voltage-gated channel subfamily KQT member 2	Kcnq2	tr|B7ZBW1|B7ZBW1_MOUSE Isoform of Q9Z351, Potassium voltage-gated channel subfamily KQT member 2 OS=Mus musculus (Mouse) OX=10090 GN=Kcnq2 PE=1 SV=1;tr|B7ZBV9|B7ZBV9_MOUSE Isoform of Q9Z351, Potassium voltage-gated channel subfamily KQT member 2 OS=Mus mus	30	23	23	23	14	14	16	0	0	0	19	17	18	14	14	16	0	0	0	19	17	18	14	14	16	0	0	0	19	17	18	33.8	33.8	33.8	93.938	852	852;870;852;870;839;842;795;726;723;747;754;759;723;747;754;759;570;570;623;473;463;285;338;347;349;823;924;952;696;933	1	133			0
B7ZCU2;B7ZCU5;B7ZCU4;B7ZCU3;B7ZCU0;J3QNK8;Q8CBW3-5;Q8CBW3-2;Q8CBW3-4;Q8CBW3-3;Q8CBW3	B7ZCU2;B7ZCU5;B7ZCU4;B7ZCU3;B7ZCU0;J3QNK8;Q8CBW3-5;Q8CBW3-2;Q8CBW3-4;Q8CBW3-3;Q8CBW3	2;2;2;2;2;2;2;2;2;2;2	1;1;1;1;1;1;1;1;1;1;1	1;1;1;1;1;1;1;1;1;1;1	Abl interactor 1	Abi1	tr|B7ZCU2|B7ZCU2_MOUSE Isoform of Q8CBW3, Abl interactor 1 OS=Mus musculus (Mouse) OX=10090 GN=Abi1 PE=1 SV=1;tr|B7ZCU5|B7ZCU5_MOUSE Isoform of Q8CBW3, Abl interactor 1 OS=Mus musculus (Mouse) OX=10090 GN=Abi1 PE=1 SV=1;tr|B7ZCU4|B7ZCU4_MOUSE Isoform of Q8	11	2	1	1	1	0	0	0	0	2	1	1	0	1	0	0	0	0	1	0	0	0	1	0	0	0	0	1	0	0	0	6.1	3.8	3.8	43.174	393	393;422;451;452;480;481;388;446;475;476;481	1	2			0.0063694
B7ZDF7;Q3UJF1;B7ZDF5;Q9Z2V6;A2AWS5;B7ZDF4;B7ZDF6;A0A1B0GSE4;A0A1B0GT67;A0A1B0GR65;A0A1B0GRH0;A0A1B0GSQ5;D6RH93;F6RY11;F6VIB5;A0A087WQ92;A0A1B0GS15;A0A1B0GSB5;A0A0R4J1F3;E9PZG4;E9PX62;E9PXW8;E9PXW1;Q99N13-2;Q99N13-3;Q99N13;Q6NZM9-2;Q8C2B3-6;Q8C2B3-5;Q8C2B3;Q8C2B3-4;Q8C2B3-2;Q8C2B3-3;Q6NZM9	B7ZDF7;Q3UJF1;B7ZDF5;Q9Z2V6;A2AWS5	16;16;16;15;12;6;5;2;2;2;2;2;1;1;1;1;1;1;1;1;1;1;1;1;1;1;1;1;1;1;1;1;1;1	16;16;16;15;12;6;5;2;2;2;2;2;1;1;1;1;1;1;1;1;1;1;1;1;1;1;1;1;1;1;1;1;1;1	16;16;16;15;12;6;5;2;2;2;2;2;1;1;1;1;1;1;1;1;1;1;1;1;1;1;1;1;1;1;1;1;1;1	Histone deacetylase;Histone deacetylase 5	Hdac5	tr|B7ZDF7|B7ZDF7_MOUSE Isoform of Q9Z2V6, Histone deacetylase OS=Mus musculus (Mouse) OX=10090 GN=Hdac5 PE=1 SV=1;tr|Q3UJF1|Q3UJF1_MOUSE Isoform of Q9Z2V6, Histone deacetylase OS=Mus musculus (Mouse) OX=10090 GN=Hdac5 PE=1 SV=1;tr|B7ZDF5|B7ZDF5_MOUSE Isofo	34	16	16	16	3	2	3	0	0	0	12	8	10	3	2	3	0	0	0	12	8	10	3	2	3	0	0	0	12	8	10	18.6	18.6	18.6	119.82	1102	1102;1115;1121;1113;1030;175;158;936;975;1023;1064;1067;64;213;257;312;544;560;588;636;851;868;892;544;586;588;910;914;916;938;944;946;953;1076	1	40			0
B7ZNF6;E9QKH8;O35927-2;O35927;A0A2I3BQV6	B7ZNF6;E9QKH8;O35927-2;O35927	14;14;14;14;1	11;11;11;11;1	11;11;11;11;1	Catenin delta-2	Ctnnd2	tr|B7ZNF6|B7ZNF6_MOUSE Isoform of O35927, Catenin delta-2 OS=Mus musculus (Mouse) OX=10090 GN=Ctnnd2 PE=1 SV=1;tr|E9QKH8|E9QKH8_MOUSE Isoform of O35927, Catenin delta-2 OS=Mus musculus (Mouse) OX=10090 GN=Ctnnd2 PE=1 SV=1;sp|O35927-2|CTND2-2_MOUSE Isoform	5	14	11	11	4	4	10	8	10	7	0	1	0	2	3	8	5	8	6	0	0	0	2	3	8	5	8	6	0	0	0	15.1	12.8	12.8	132.36	1221	1221;1246;1222;1247;145	1	33			0
B7ZNL2;Q78ZA7;A0A140LJB5;A0A140LJ37;A0A140LI78	B7ZNL2;Q78ZA7;A0A140LJB5	11;11;6;3;1	11;11;6;3;1	9;9;4;3;1	Nucleosome assembly protein 1-like 4	Nap1l4	tr|B7ZNL2|B7ZNL2_MOUSE Isoform of Q78ZA7, Nap1l4 protein OS=Mus musculus (Mouse) OX=10090 GN=Nap1l4 PE=1 SV=1;sp|Q78ZA7|NP1L4_MOUSE Nucleosome assembly protein 1-like 4 OS=Mus musculus (Mouse) OX=10090 GN=Nap1l4 PE=1 SV=1;tr|A0A140LJB5|A0A140LJB5_MOUSE Iso	5	11	11	9	9	10	11	10	10	10	0	2	1	9	10	11	10	10	10	0	2	1	7	8	9	8	8	8	0	1	0	31.1	31.1	28.5	43.934	386	386;375;219;75;58	1.66	59	100	4	0
F7CYX4;B8QI34;Q8BSS9	F7CYX4;B8QI34;Q8BSS9	5;5;5	3;3;3	3;3;3	Liprin-alpha-2	Ppfia2	tr|F7CYX4|F7CYX4_MOUSE Isoform of Q8BSS9, Liprin-alpha-2 OS=Mus musculus (Mouse) OX=10090 GN=Ppfia2 PE=1 SV=1;tr|B8QI34|B8QI34_MOUSE Isoform of Q8BSS9, Liprin-alpha-2 OS=Mus musculus (Mouse) OX=10090 GN=Ppfia2 PE=1 SV=1;sp|Q8BSS9|LIPA2_MOUSE Liprin-alpha-2	3	5	3	3	1	1	0	0	1	0	4	1	1	0	1	0	0	1	0	2	0	0	0	1	0	0	1	0	2	0	0	5.1	3.1	3.1	143.24	1256	1256;1257;1257	1	4			0
B9EHJ3;P39447;A0A0U1RPW2;A0A0U1RPB2	B9EHJ3;P39447;A0A0U1RPW2	19;18;17;1	19;18;17;1	19;18;17;1	Tight junction protein ZO-1	Tjp1	tr|B9EHJ3|B9EHJ3_MOUSE Isoform of P39447, Tight junction protein ZO-1 OS=Mus musculus (Mouse) OX=10090 GN=Tjp1 PE=1 SV=1;sp|P39447|ZO1_MOUSE Tight junction protein ZO-1 OS=Mus musculus (Mouse) OX=10090 GN=Tjp1 PE=1 SV=2;tr|A0A0U1RPW2|A0A0U1RPW2_MOUSE Isofo	4	19	19	19	4	10	8	6	6	9	0	0	0	4	10	8	6	6	9	0	0	0	4	10	8	6	6	9	0	0	0	14.7	14.7	14.7	188.85	1685	1685;1745;1128;171	1	45			0
B9EHX4;Q62388	B9EHX4;Q62388	2;2	2;2	2;2	Serine-protein kinase ATM	Atm	tr|B9EHX4|B9EHX4_MOUSE Isoform of Q62388, Serine-protein kinase ATM OS=Mus musculus (Mouse) OX=10090 GN=Atm PE=1 SV=1;sp|Q62388|ATM_MOUSE Serine-protein kinase ATM OS=Mus musculus (Mouse) OX=10090 GN=Atm PE=1 SV=2	2	2	2	2	1	1	0	0	0	0	0	0	0	1	1	0	0	0	0	0	0	0	1	1	0	0	0	0	0	0	0	0.8	0.8	0.8	349.07	3063	3063;3066	1	2			0.0049929
B9EJA2-2;B9EJA2-3;B9EJA2-5;B9EJA2-4;B9EJA2;D3Z1E3;D3Z551;F6Q1W8	B9EJA2-2;B9EJA2-3;B9EJA2-5;B9EJA2-4;B9EJA2;D3Z1E3	6;6;6;6;6;3;2;1	6;6;6;6;6;3;2;1	6;6;6;6;6;3;2;1	Cortactin-binding protein 2	Cttnbp2	sp|B9EJA2-2|CTTB2-2_MOUSE Isoform of B9EJA2, Isoform 2 of Cortactin-binding protein 2 OS=Mus musculus (Mouse) OX=10090 GN=Cttnbp2 PE=1 SV=2;sp|B9EJA2-3|CTTB2-3_MOUSE Isoform of B9EJA2, Isoform 3 of Cortactin-binding protein 2 OS=Mus musculus (Mouse) OX=100	8	6	6	6	1	2	0	0	5	0	2	0	0	1	2	0	0	5	0	2	0	0	1	2	0	0	5	0	2	0	0	11.4	11.4	11.4	67.548	630	630;710;1607;1623;1648;160;94;1139	1	10			0
CON__ENSEMBL:ENSBTAP00000007350	CON__ENSEMBL:ENSBTAP00000007350	3	3	1				1	3	3	1	2	2	3	0	0	0	3	1	2	2	2	3	0	0	0	3	1	2	1	0	1	0	0	0	1	0	0	2.1	2.1	0.9	192.99	1742	1742	1	13			0
CON__ENSEMBL:ENSBTAP00000014147	CON__ENSEMBL:ENSBTAP00000014147	1	1	1				1	1	1	1	1	1	1	0	1	1	0	1	1	1	1	1	0	1	1	0	1	1	1	1	1	0	1	1	0	1	1	13.3	13.3	13.3	11.756	113	113	3			7	0.0070225
CON__ENSEMBL:ENSBTAP00000024462;CON__ENSEMBL:ENSBTAP00000024466	CON__ENSEMBL:ENSBTAP00000024462;CON__ENSEMBL:ENSBTAP00000024466	3;2	3;2	3;2			;	2	3	3	3	1	1	2	3	3	1	0	0	0	1	1	2	3	3	1	0	0	0	1	1	2	3	3	1	0	0	0	10	10	10	46.543	419	419;401	1.55	5	6		0
CON__O43790;CON__Q14533;CON__Q6NT21;CON__P78385;CON__P78386;E9Q1Y9;CON__Q61726;Q9ERE2;P97861;Q6IMF0;Q9Z2T6	CON__O43790;CON__Q14533;CON__Q6NT21;CON__P78385;CON__P78386	3;3;2;2;2;1;1;1;1;1;1	3;3;2;2;2;1;1;1;1;1;1	3;3;2;2;2;1;1;1;1;1;1			;;;;	11	3	3	3	0	0	0	0	0	0	0	3	0	0	0	0	0	0	0	0	3	0	0	0	0	0	0	0	0	3	0	7.2	7.2	7.2	53.5	486	486;505;493;493;507;479;479;481;486;495;507	1.25	3	1		0
CON__P00761	CON__P00761	4	4	4				1	4	4	4	4	4	4	4	4	4	4	4	4	4	4	4	4	4	4	4	4	4	4	4	4	4	4	4	4	4	4	25.1	25.1	25.1	24.409	231	231	2.11	77	79	106	0
CON__P01966	CON__P01966	3	1	1				1	3	1	1	1	2	2	0	1	2	0	0	2	0	1	0	0	0	0	0	0	1	0	1	0	0	0	0	0	0	1	16.9	10.6	10.6	15.184	142	142	2	1		1	0.0082803
CON__P02533;CON__P35900;CON__Q9D312;Q9D312;CON__Q8N1A0;Q8CCX5-2;Q8CCX5	CON__P02533	28;2;2;2;1;1;1	24;2;2;2;1;1;1	2;0;0;0;0;0;0				7	28	24	2	23	15	22	25	25	19	24	21	21	19	11	18	21	21	15	21	17	18	1	1	1	2	2	1	2	2	2	58.7	53.4	7.2	51.621	472	472;424;431;431;295;254;294	2.08	110	129	140	0
CON__P02538;CON__O95678;CON__Q8VED5;Q8VED5;CON__P05787;E9Q1Z0;Q99M73;CON__H-INV:HIT000292931;D3Z6R0	CON__P02538	32;9;8;8;6;6;3;2;1	2;0;0;0;0;0;0;0;0	2;0;0;0;0;0;0;0;0				9	32	2	2	22	12	24	28	26	21	28	21	20	1	0	1	2	2	1	2	1	2	1	0	1	2	2	1	2	1	2	46.5	3.5	3.5	60.044	564	564;551;531;531;483;538;603;443;159	2.14	6	6	9	0
CON__P02662	CON__P02662	5	5	5				1	5	5	5	4	4	3	2	4	4	5	4	4	4	4	3	2	4	4	5	4	4	4	4	3	2	4	4	5	4	4	33.7	33.7	33.7	22.975	199	199	2.1	31	29	41	0
CON__P02663	CON__P02663	4	4	4				1	4	4	4	2	3	1	1	1	2	3	3	2	2	3	1	1	1	2	3	3	2	2	3	1	1	1	2	3	3	2	18.8	18.8	18.8	24.348	207	207	2.23	8	4	14	0
CON__P02666	CON__P02666	1	1	1				1	1	1	1	1	1	1	1	1	1	1	1	1	1	1	1	1	1	1	1	1	1	1	1	1	1	1	1	1	1	1	9.1	9.1	9.1	23.583	209	209	2.17	11	12	18	0
CON__P02668	CON__P02668	2	2	2				1	2	2	2	1	2	1	1	1	1	2	1	1	1	2	1	1	1	1	2	1	1	1	2	1	1	1	1	2	1	1	16.6	16.6	16.6	18.974	169	169	2.41	4	2	11	0
CON__P02754	CON__P02754	6	6	6				1	6	6	6	2	3	3	0	3	3	6	0	2	2	3	3	0	3	3	6	0	2	2	3	3	0	3	3	6	0	2	48.1	48.1	48.1	18.281	162	162	2.83	2		22	0
CON__P02768-1	CON__P02768-1	7	2	2				1	7	2	2	5	5	4	4	4	5	6	5	5	0	1	0	0	0	0	2	1	1	0	1	0	0	0	0	2	1	1	11	4.8	4.8	69.366	609	609	1.6	3	1	1	0
CON__P02769	CON__P02769	23	23	19				1	23	23	19	20	20	21	20	23	20	20	22	20	20	20	21	20	23	20	20	22	20	16	16	17	16	19	16	16	18	16	33.1	33.1	28.3	69.293	607	607	1.96	329	276	293	0
CON__P04259	CON__P04259	32	17	1				1	32	17	1	20	12	25	28	25	19	28	22	20	9	5	13	14	14	8	16	11	11	0	1	1	1	1	0	1	1	1	46.5	28.2	3	59.998	564	564	2.2	31	82	66	0
CON__P04264;CON__H-INV:HIT000016045	CON__P04264	40;3	37;2	23;0				2	40	37	23	36	31	37	33	34	34	37	38	36	33	29	34	30	31	32	34	36	34	19	15	20	16	17	18	20	22	21	52.2	49.1	37.1	66.017	644	644;99	2.04	434	402	485	0
CON__P08727	CON__P08727	9	1	1				1	9	1	1	7	6	6	9	9	7	6	7	6	0	0	0	1	1	0	0	0	0	0	0	0	1	1	0	0	0	0	19.8	2.2	2.2	44.091	400	400	2.5		1	1	0.0065488
CON__P08779;CON__Q9Z2K1;CON__Q3ZAW8;Q9Z2K1	CON__P08779	27;12;12;12	15;4;4;4	15;4;4;4				4	27	15	15	19	16	20	24	24	16	23	20	18	8	6	9	13	12	8	13	9	9	8	6	9	13	12	8	13	9	9	56.7	38.9	38.9	51.267	473	473;469;474;469	2.23	40	55	81	0
CON__P12035;CON__Q01546;CON__Q9DCV7;CON__Q3KNV1;CON__P08729;CON__Q9NSB2;CON__Q6ISB0;Q9DCV7	CON__P12035;CON__Q01546	12;7;2;2;2;2;2;2	3;0;0;0;0;0;0;0	2;0;0;0;0;0;0;0			;	8	12	3	2	7	4	7	11	9	7	9	5	7	0	0	0	3	1	0	0	0	0	0	0	0	2	0	0	0	0	0	14.1	5.7	4.1	64.503	629	629;638;457;469;469;600;600;457	2.6		2	3	0
CON__P13645;P08730-2;CON__Q7Z3Y7;CON__P05784;CON__Q2M2I5;P05784;CON__A2AB72;B1ATJ5;CON__Q7Z3Y9;CON__O76014;Q62168;B1AQ75;A1L317	CON__P13645	32;5;4;2;2;2;1;1;1;1;1;1;1	32;5;4;2;2;2;1;1;1;1;1;1;1	20;0;1;0;0;0;0;0;0;0;0;0;0				13	32	32	20	30	29	31	30	29	31	29	30	30	30	29	31	30	29	31	29	30	30	18	19	19	19	19	19	19	18	19	45.9	45.9	34.2	59.51	593	593;311;486;423;525;423;453;453;468;471;407;473;512	2.05	371	392	425	0
CON__P13646-1	CON__P13646-1	16	11	2				1	16	11	2	5	4	5	15	10	7	8	5	7	0	0	0	11	6	2	3	0	2	0	0	0	2	0	0	1	0	0	30.6	22.9	5	49.586	458	458	2.52	1	10	14	0
CON__P13647	CON__P13647	33	26	7				1	33	26	7	23	21	26	27	24	22	29	25	25	18	17	20	20	18	16	22	20	21	4	6	5	7	6	5	6	7	7	45.3	38.5	9.8	62.378	590	590	2.1	104	137	143	0
CON__P15497	CON__P15497	4	3	3				1	4	3	3	3	0	1	2	2	1	1	1	0	2	0	1	2	1	1	1	1	0	2	0	1	2	1	1	1	1	0	18.5	14.7	14.7	30.276	265	265	3			9	0
CON__P19013	CON__P19013	12	9	6				1	12	9	6	2	2	2	10	8	2	3	2	6	0	0	0	7	5	0	1	0	4	0	0	0	4	4	0	0	0	3	21.9	17.5	12.3	63.91	594	594	2.53	1	6	10	0
CON__P20930	CON__P20930	2	2	2				1	2	2	2	1	0	0	2	0	1	1	2	1	1	0	0	2	0	1	1	2	1	1	0	0	2	0	1	1	2	1	0.3	0.3	0.3	435.16	4061	4061	2.56	2		7	0
CON__P35527	CON__P35527	32	31	31				1	32	31	31	28	23	27	27	28	26	27	23	22	27	22	26	26	27	25	27	22	22	27	22	26	26	27	25	27	22	22	60.4	59.2	59.2	62.129	623	623	1.95	365	246	322	0
CON__P35908;Q6IFZ9	CON__P35908	45;3	1;0	1;0				2	45	1	1	35	28	33	32	38	34	39	34	32	1	0	0	0	1	1	0	1	0	1	0	0	0	1	1	0	1	0	76.9	5.6	5.6	65.865	645	645;495	1.5	3		1	0
CON__P35908v2	CON__P35908v2	45	45	1				1	45	45	1	35	29	34	33	38	34	40	34	33	35	29	34	33	38	34	40	34	33	1	1	1	1	1	1	1	1	1	76.7	76.7	4.7	65.432	639	639	2.03	306	252	332	0
CON__P48668	CON__P48668	32	1	0				1	32	1	0	21	12	25	28	25	20	28	22	20	1	1	1	1	1	1	1	1	1	0	0	0	0	0	0	0	0	0	46.5	3	0	60.024	564	564	2.21	5	5	9	0.0069589
CON__Q04695	CON__Q04695	22	10	3				1	22	10	3	12	10	10	17	15	12	12	12	12	2	3	1	7	5	3	4	5	4	0	1	0	1	2	0	0	1	1	47.7	27.8	9	48.105	432	432	2.35	10	11	27	0
CON__Q9UE12;CON__Q15323;CON__Q6NTB9;CON__O76009;CON__Q14525;CON__Q9D646;CON__A2A5Y0;CON__Q8IUT8;CON__Q14532;CON__Q497I4;CON__REFSEQ:XP_986630;Q9D646;Q61897;Q61765;Q497I4;CON__O76011;CON__Q92764;CON__O76015;CON__O76013;Q8K0Y2;Q6IFX3;E9PV64;CON__Q6IFU5	CON__Q9UE12;CON__Q15323;CON__Q6NTB9;CON__O76009;CON__Q14525;CON__Q9D646;CON__A2A5Y0;CON__Q8IUT8;CON__Q14532;CON__Q497I4;CON__REFSEQ:XP_986630;Q9D646;Q61897;Q61765;Q497I4	5;5;4;4;4;3;3;3;3;3;3;3;3;3;3;2;2;2;2;2;2;1;1	4;4;4;4;3;3;2;3;2;2;2;3;2;2;2;2;1;1;1;2;1;1;1	4;4;4;4;3;3;2;3;2;2;2;3;2;2;2;2;1;1;1;2;1;1;1	Keratin, type I cuticular Ha4;Keratin, type I cuticular Ha3-II;Keratin, type I cuticular Ha1;Keratin, type I cuticular Ha5	Krt34;Krt33b;Krt31;Krt35	;;;;;;;;;;;sp|Q9D646|KRT34_MOUSE Keratin, type I cuticular Ha4 OS=Mus musculus (Mouse) OX=10090 GN=Krt34 PE=2 SV=1;sp|Q61897|KT33B_MOUSE Keratin, type I cuticular Ha3-II OS=Mus musculus (Mouse) OX=10090 GN=Krt33b PE=1 SV=2;sp|Q61765|K1H1_MOUSE Keratin, typ	23	5	4	4	1	1	1	1	1	1	1	5	1	0	0	0	0	0	0	0	4	0	0	0	0	0	0	0	0	4	0	11.8	10.1	10.1	47.237	416	416;416;404;404;404;392;416;436;448;455;476;392;404;416;455;394;425;456;467;404;439;359;431	1.4	4		1	0
CON__Q1A7A4;A0A0J9YUU3	CON__Q1A7A4	5;1	5;1	4;0				2	5	5	4	3	4	3	0	0	0	4	3	3	3	4	3	0	0	0	4	3	3	3	4	3	0	0	0	3	3	3	2.7	2.7	2.3	188.74	1677	1677;193	1	25			0
CON__Q1RMN8	CON__Q1RMN8	2	2	2				1	2	2	2	1	0	1	2	2	1	0	0	0	1	0	1	2	2	1	0	0	0	1	0	1	2	2	1	0	0	0	13.2	13.2	13.2	24.536	234	234	3			7	0
CON__Q2KIG3;Q9JHH6	CON__Q2KIG3;Q9JHH6	2;1	2;1	2;1	Carboxypeptidase B2	Cpb2	;sp|Q9JHH6|CBPB2_MOUSE Carboxypeptidase B2 OS=Mus musculus (Mouse) OX=10090 GN=Cpb2 PE=1 SV=1	2	2	2	2	2	2	0	1	2	0	0	0	0	2	2	0	1	2	0	0	0	0	2	2	0	1	2	0	0	0	0	5	5	5	48.821	423	423;422	2.25	3		5	0.002201
CON__Q2UVX4	CON__Q2UVX4	16	9	9				1	16	9	9	11	14	13	0	0	0	14	13	14	7	8	8	0	0	0	9	7	8	7	8	8	0	0	0	9	7	8	9.8	7	7	187.37	1662	1662	1.5	76	7	23	0
CON__Q3SY84;CON__Q7RTS7	CON__Q3SY84;CON__Q7RTS7	6;5	1;1	0;0			;	2	6	1	0	2	2	3	4	3	4	3	4	2	1	1	1	1	1	1	1	1	1	0	0	0	0	0	0	0	0	0	9.9	2.3	0	57.249	523	523;529	1.87	15	13	10	0
CON__Q5D862;E9QPZ3;Q2VIS4	CON__Q5D862	5;1;1	5;1;1	5;1;1				3	5	5	5	3	0	2	1	2	1	1	4	2	3	0	2	1	2	1	1	4	2	3	0	2	1	2	1	1	4	2	3.4	3.4	3.4	248.07	2391	2391;2336;2362	2.39	6	2	15	0
CON__Q61782	CON__Q61782	4	1	1				1	4	1	1	3	3	4	4	4	3	3	3	3	0	0	1	1	1	0	0	0	0	0	0	1	1	1	0	0	0	0	46.2	10.8	10.8	10.662	93	93	2.33		2	1	0.0097383
CON__Q6KB66-1;A0A2R8VHR6;CON__Q0VBK2;Q0VBK2;Q3TBQ1	CON__Q6KB66-1;A0A2R8VHR6;CON__Q0VBK2;Q0VBK2	3;2;2;2;1	3;2;2;2;1	3;2;2;2;1	Keratin, type II cytoskeletal 80	Krt80	;tr|A0A2R8VHR6|A0A2R8VHR6_MOUSE Isoform of Q0VBK2, Keratin, type II cytoskeletal 80 OS=Mus musculus (Mouse) OX=10090 GN=Krt80 PE=1 SV=1;;sp|Q0VBK2|K2C80_MOUSE Keratin, type II cytoskeletal 80 OS=Mus musculus (Mouse) OX=10090 GN=Krt80 PE=1 SV=1	5	3	3	3	1	0	0	1	1	0	0	2	1	1	0	0	1	1	0	0	2	1	1	0	0	1	1	0	0	2	1	7.3	7.3	7.3	50.525	452	452;399;452;452;221	3			6	0
CON__Q8N1N4-2;CON__Q7RTT2	CON__Q8N1N4-2;CON__Q7RTT2	6;6	5;5	5;5			;	2	6	5	5	1	1	1	4	3	2	3	2	3	1	1	1	3	2	2	3	2	3	1	1	1	3	2	2	3	2	3	12.5	10.6	10.6	56.964	521	521;521	2.27	5	6	11	0
CON__Q7Z3Y8;CON__Q7Z3Z0;Q8VCW2;Q9Z320	CON__Q7Z3Y8;CON__Q7Z3Z0	5;4;2;2	3;2;1;1	1;0;0;0			;	4	5	3	1	2	2	2	2	2	3	2	4	2	0	0	0	0	0	1	0	2	0	0	0	0	0	0	1	0	0	0	11.3	7.4	2.6	49.823	459	459;450;446;448	2.33	1		2	0
CON__Q7Z794	CON__Q7Z794	19	15	12				1	19	15	12	5	2	12	7	9	4	6	12	14	2	0	8	3	6	1	2	10	12	1	0	7	3	4	1	1	8	10	27.5	22.5	18.3	61.802	578	578	2.44	10	13	36	0
CON__Q86YZ3	CON__Q86YZ3	4	4	4				1	4	4	4	4	1	2	1	2	0	0	1	1	4	1	2	1	2	0	0	1	1	4	1	2	1	2	0	0	1	1	6.8	6.8	6.8	282.39	2850	2850	2.21	6	3	10	0
CON__Q9R0H5;Q9R0H5	CON__Q9R0H5;Q9R0H5	6;6	2;2	0;0	Keratin, type II cytoskeletal 71	Krt71	;sp|Q9R0H5|K2C71_MOUSE Keratin, type II cytoskeletal 71 OS=Mus musculus (Mouse) OX=10090 GN=Krt71 PE=1 SV=1	2	6	2	0	2	2	3	4	3	4	3	4	2	0	0	0	0	0	1	0	2	0	0	0	0	0	0	0	0	0	0	9.9	4	0	57.382	524	524;524	2.33	1		2	0
D0VYV6;Q9WV92-8;A0A3B2WBE1;A0A286YDY4;Q9WV92-7;A0A286YCT6;A0A286YCY8;A0A286YDD0	D0VYV6;Q9WV92-8;A0A3B2WBE1;A0A286YDY4;Q9WV92-7	24;23;20;20;20;6;3;1	1;1;1;1;1;0;0;0	1;1;1;1;1;0;0;0	Band 4.1-like protein 3;Band 4.1-like protein 3, N-terminally processed	Epb4.1l3;Epb41l3	tr|D0VYV6|D0VYV6_MOUSE Isoform of Q9WV92, FERM domain-containing protein OS=Mus musculus (Mouse) OX=10090 GN=Epb41l3 PE=1 SV=1;sp|Q9WV92-8|E41L3-8_MOUSE Isoform of Q9WV92, Isoform 8 of Band 4.1-like protein 3 OS=Mus musculus (Mouse) OX=10090 GN=Epb41l3 PE=	8	24	1	1	17	12	13	9	17	14	6	6	3	0	0	1	1	1	1	1	0	0	0	0	1	1	1	1	1	0	0	31.7	1.6	1.6	101.42	911	911;1052;819;852;823;223;287;53	1	5			0
D3YTV2;Q9R1K5;F8WJ80	D3YTV2;Q9R1K5;F8WJ80	4;4;3	4;4;3	4;4;3	Fizzy-related protein homolog	Fzr1	tr|D3YTV2|D3YTV2_MOUSE Isoform of Q9R1K5, WD_REPEATS_REGION domain-containing protein OS=Mus musculus (Mouse) OX=10090 GN=Fzr1 PE=1 SV=1;sp|Q9R1K5|FZR1_MOUSE Fizzy-related protein homolog OS=Mus musculus (Mouse) OX=10090 GN=Fzr1 PE=1 SV=1;tr|F8WJ80|F8WJ80_	3	4	4	4	2	3	2	0	0	0	0	0	0	2	3	2	0	0	0	0	0	0	2	3	2	0	0	0	0	0	0	11.4	11.4	11.4	44.81	404	404;493;361	2		7		0
D3YU58;Q9WVM3	D3YU58;Q9WVM3	8;8	8;8	8;8	Anaphase-promoting complex subunit 7	Anapc7	tr|D3YU58|D3YU58_MOUSE Isoform of Q9WVM3, Anaphase-promoting complex subunit 7 OS=Mus musculus (Mouse) OX=10090 GN=Anapc7 PE=1 SV=1;sp|Q9WVM3|APC7_MOUSE Anaphase-promoting complex subunit 7 OS=Mus musculus (Mouse) OX=10090 GN=Anapc7 PE=1 SV=3	2	8	8	8	2	1	3	0	0	0	5	3	2	2	1	3	0	0	0	5	3	2	2	1	3	0	0	0	5	3	2	21.9	21.9	21.9	56.167	503	503;565	1.12	15	2		0
D3YU75;P63028	D3YU75;P63028	1;1	1;1	1;1	Translationally-controlled tumor protein	Tpt1	tr|D3YU75|D3YU75_MOUSE Isoform of P63028, TCTP domain-containing protein OS=Mus musculus (Mouse) OX=10090 GN=Tpt1 PE=1 SV=1;sp|P63028|TCTP_MOUSE Translationally-controlled tumor protein OS=Mus musculus (Mouse) OX=10090 GN=Tpt1 PE=1 SV=1	2	1	1	1	1	0	0	0	1	0	0	0	0	1	0	0	0	1	0	0	0	0	1	0	0	0	1	0	0	0	0	9.4	9.4	9.4	15.481	138	138;172	3			2	0.0064935
D3YU80;K4DI65;P60824	D3YU80;K4DI65;P60824	2;2;2	2;2;2	2;2;2	Cold-inducible RNA-binding protein	Cirbp	tr|D3YU80|D3YU80_MOUSE Isoform of P60824, RRM domain-containing protein (Fragment) OS=Mus musculus (Mouse) OX=10090 GN=Cirbp PE=1 SV=1;tr|K4DI65|K4DI65_MOUSE Isoform of P60824, Cold-inducible RNA-binding protein OS=Mus musculus (Mouse) OX=10090 GN=Cirbp PE	3	2	2	2	0	1	1	0	0	1	1	1	1	0	1	1	0	0	1	1	1	1	0	1	1	0	0	1	1	1	1	23.1	23.1	23.1	11.782	108	108;168;172	3			6	0
Q3UEQ1;E9Q9A0;F6V2U0;D3YUD3;D3YUL8;D3Z230;Q9EPW0;F6R4N2;A0A0R4J0Q2;E9QAD0;A0A0A6YXS5;Q9EPW0-2	Q3UEQ1;E9Q9A0;F6V2U0;D3YUD3;D3YUL8;D3Z230;Q9EPW0;F6R4N2;A0A0R4J0Q2;E9QAD0	10;10;10;10;10;10;8;6;6;6;4;4	10;10;10;10;10;10;8;6;6;6;4;4	10;10;10;10;10;10;8;6;6;6;4;4	Type I inositol 3,4-bisphosphate 4-phosphatase	Inpp4a	tr|Q3UEQ1|Q3UEQ1_MOUSE Isoform of Q9EPW0, Inositol polyphosphate-4-phosphatase type I A OS=Mus musculus (Mouse) OX=10090 GN=Inpp4a PE=1 SV=1;tr|E9Q9A0|E9Q9A0_MOUSE Isoform of Q9EPW0, Inositol polyphosphate-4-phosphatase type I A OS=Mus musculus (Mouse) OX=	12	10	10	10	4	5	5	7	3	4	0	0	0	4	5	5	7	3	4	0	0	0	4	5	5	7	3	4	0	0	0	15.7	15.7	15.7	99.971	890	890;938;939;954;972;977;939;679;679;690;306;679	1	30			0
D3YUT3;D3YUG3;D3Z5R8;D3Z722;Q9CZX8;S4R223	D3YUT3;D3YUG3;D3Z5R8;D3Z722;Q9CZX8;S4R223	2;2;2;2;2;1	2;2;2;2;2;1	2;2;2;2;2;1	40S ribosomal protein S19	Rps19	tr|D3YUT3|D3YUT3_MOUSE Isoform of Q9CZX8, 40S ribosomal protein S19 (Fragment) OS=Mus musculus (Mouse) OX=10090 GN=Rps19 PE=1 SV=2;tr|D3YUG3|D3YUG3_MOUSE Isoform of Q9CZX8, 40S ribosomal protein S19 (Fragment) OS=Mus musculus (Mouse) OX=10090 GN=Rps19 PE=1	6	2	2	2	0	0	0	0	0	0	1	0	1	0	0	0	0	0	0	1	0	1	0	0	0	0	0	0	1	0	1	13.5	13.5	13.5	14.896	133	133;137;176;212;145;72	3			2	0.0028798
D3YUM1;Q91YT0;D3Z1U9;D6RG60;A0A494BAS8;D3YXX5;D3Z0K1;A0A494BA02	D3YUM1;Q91YT0;D3Z1U9	13;13;9;5;5;3;3;1	13;13;9;5;5;3;3;1	13;13;9;5;5;3;3;1	NADH dehydrogenase [ubiquinone] flavoprotein 1, mitochondrial	Ndufv1	tr|D3YUM1|D3YUM1_MOUSE Isoform of Q91YT0, NADH dehydrogenase [ubiquinone] flavoprotein 1, mitochondrial OS=Mus musculus (Mouse) OX=10090 GN=Ndufv1 PE=1 SV=1;sp|Q91YT0|NDUV1_MOUSE NADH dehydrogenase [ubiquinone] flavoprotein 1, mitochondrial OS=Mus musculus	8	13	13	13	5	3	2	1	11	4	1	2	1	5	3	2	1	11	4	1	2	1	5	3	2	1	11	4	1	2	1	27.9	27.9	27.9	49.913	455	455;464;385;120;128;115;146;41	2		30		0
D3YUP9;Q9R1V6-5;Q9R1V6-4;Q9R1V6-17;Q9R1V6-6;Q9R1V6;Q9R1V6-7;Q9R1V6-10;Q9R1V6-13;Q9R1V6-15;Q9R1V6-8;Q9R1V6-14;Q9R1V6-11;Q9R1V6-12;Q9R1V6-19;Q9R1V6-2;Q9R1V6-18;Q9R1V6-21;Q9R1V6-20;Q9R1V6-1;Q9R1V6-9;Q9R1V6-16;D3YUQ0;F7BXL9;F6SK63;F6XRZ6;F6TDF4;F7AYY9;F6VJ78;F7BZ55;F7DAP1;F7CDH3;F6XIT3;F6PZ09	D3YUP9;Q9R1V6-5;Q9R1V6-4;Q9R1V6-17;Q9R1V6-6;Q9R1V6;Q9R1V6-7;Q9R1V6-10;Q9R1V6-13;Q9R1V6-15;Q9R1V6-8;Q9R1V6-14;Q9R1V6-11;Q9R1V6-12;Q9R1V6-19;Q9R1V6-2;Q9R1V6-18;Q9R1V6-21;Q9R1V6-20;Q9R1V6-1;Q9R1V6-9;Q9R1V6-16	5;5;5;5;5;5;5;5;5;5;5;5;5;5;4;4;4;4;4;4;4;4;2;1;1;1;1;1;1;1;1;1;1;1	5;5;5;5;5;5;5;5;5;5;5;5;5;5;4;4;4;4;4;4;4;4;2;1;1;1;1;1;1;1;1;1;1;1	5;5;5;5;5;5;5;5;5;5;5;5;5;5;4;4;4;4;4;4;4;4;2;1;1;1;1;1;1;1;1;1;1;1	Disintegrin and metalloproteinase domain-containing protein 22	Adam22	tr|D3YUP9|D3YUP9_MOUSE Isoform of Q9R1V6, Disintegrin and metalloproteinase domain-containing protein 22 OS=Mus musculus (Mouse) OX=10090 GN=Adam22 PE=1 SV=1;sp|Q9R1V6-5|ADA22-5_MOUSE Isoform of Q9R1V6, Isoform 3 of Disintegrin and metalloproteinase domain	34	5	5	5	2	4	3	4	4	3	1	0	2	2	4	3	4	4	3	1	0	2	2	4	3	4	4	3	1	0	2	8.4	8.4	8.4	99.558	897	897;862;868;878;899;904;905;907;927;933;941;962;970;980;815;821;832;846;851;857;862;883;333;165;186;191;192;194;220;228;249;251;251;267	1.06	31		1	0
D3Z4F4;D3Z146;D3YUQ7;D3Z142;P58463-2;P58463	D3Z4F4;D3Z146;D3YUQ7;D3Z142;P58463-2;P58463	1;1;1;1;1;1	1;1;1;1;1;1	1;1;1;1;1;1	Forkhead box protein P2	Foxp2	tr|D3Z4F4|D3Z4F4_MOUSE Isoform of P58463, Forkhead box protein P2 (Fragment) OS=Mus musculus (Mouse) OX=10090 GN=Foxp2 PE=4 SV=1;tr|D3Z146|D3Z146_MOUSE Isoform of P58463, FOXP-CC domain-containing protein OS=Mus musculus (Mouse) OX=10090 GN=Foxp2 PE=1 SV=1	6	1	1	1	1	0	0	0	0	0	0	0	0	1	0	0	0	0	0	0	0	0	1	0	0	0	0	0	0	0	0	12.3	12.3	12.3	18.481	171	171;430;456;739;693;714	1	1			0
D3YUS5;E9PW37;D3YWZ9	D3YUS5;E9PW37;D3YWZ9	2;2;1	2;2;1	2;2;1		Rasal2	tr|D3YUS5|D3YUS5_MOUSE Isoform of E9PW37, RAS protein activator-like 2 OS=Mus musculus (Mouse) OX=10090 GN=Rasal2 PE=1 SV=1;tr|E9PW37|E9PW37_MOUSE RAS protein activator-like 2 OS=Mus musculus (Mouse) OX=10090 GN=Rasal2 PE=1 SV=1;tr|D3YWZ9|D3YWZ9_MOUSE Isof	3	2	2	2	0	2	0	1	0	0	0	0	0	0	2	0	1	0	0	0	0	0	0	2	0	1	0	0	0	0	0	2.1	2.1	2.1	142.01	1261	1261;1286;323	1.75	2	1	1	0.0063604
D3YUZ8;E9Q2L2;A0A571BEK3;A0A571BEZ4;A0A338P6J0;Q91XM9-3;Q91XM9-6;Q91XM9;Q91XM9-2;Q91XM9-4;Q91XM9-7;D3YWU0;Q91XM9-8	D3YUZ8;E9Q2L2;A0A571BEK3;A0A571BEZ4;A0A338P6J0;Q91XM9-3;Q91XM9-6;Q91XM9;Q91XM9-2;Q91XM9-4;Q91XM9-7;D3YWU0;Q91XM9-8	6;4;4;4;4;4;4;4;4;4;4;3;3	4;2;2;2;2;2;2;2;2;2;2;2;1	4;2;2;2;2;2;2;2;2;2;2;2;1	Disks large homolog 2	Dlg2	tr|D3YUZ8|D3YUZ8_MOUSE Isoform of Q91XM9, Disks large homolog 2 OS=Mus musculus (Mouse) OX=10090 GN=Dlg2 PE=1 SV=1;tr|E9Q2L2|E9Q2L2_MOUSE Isoform of Q91XM9, Disks large homolog 2 OS=Mus musculus (Mouse) OX=10090 GN=Dlg2 PE=1 SV=1;tr|A0A571BEK3|A0A571BEK3_M	13	6	4	4	1	3	1	1	2	1	0	0	0	1	2	0	0	1	0	0	0	0	1	2	0	0	1	0	0	0	0	12.3	7.8	7.8	83.95	755	755;870;901;919;994;791;810;852;859;887;976;481;852	1	4			0
D3YVA2;Q91X97;D3Z2Z8;D3Z1M0	D3YVA2;Q91X97;D3Z2Z8	3;3;2;1	3;3;2;1	2;2;2;1	Neurocalcin-delta	Ncald	tr|D3YVA2|D3YVA2_MOUSE Isoform of Q91X97, Neurocalcin-delta (Fragment) OS=Mus musculus (Mouse) OX=10090 GN=Ncald PE=1 SV=2;sp|Q91X97|NCALD_MOUSE Neurocalcin-delta OS=Mus musculus (Mouse) OX=10090 GN=Ncald PE=1 SV=4;tr|D3Z2Z8|D3Z2Z8_MOUSE Isoform of Q91X97,	4	3	3	2	2	1	1	2	3	2	0	0	0	2	1	1	2	3	2	0	0	0	1	1	1	1	2	1	0	0	0	17.6	17.6	13.4	21.667	187	187;193;161;88	3			11	0
D3YVM5;P14869	D3YVM5;P14869	1;1	1;1	1;1	60S acidic ribosomal protein P0	Rplp0	tr|D3YVM5|D3YVM5_MOUSE Isoform of P14869, RL10P_insert domain-containing protein (Fragment) OS=Mus musculus (Mouse) OX=10090 GN=Rplp0 PE=1 SV=1;sp|P14869|RLA0_MOUSE 60S acidic ribosomal protein P0 OS=Mus musculus (Mouse) OX=10090 GN=Rplp0 PE=1 SV=3	2	1	1	1	0	1	1	1	1	0	0	0	0	0	1	1	1	1	0	0	0	0	0	1	1	1	1	0	0	0	0	6.9	6.9	6.9	16.057	145	145;317	3			4	0.0068823
D3YVU0;P62069;Q9D9M2-2;Q9D9M2	D3YVU0;P62069;Q9D9M2-2;Q9D9M2	2;2;1;1	2;2;1;1	2;2;1;1	Ubiquitin carboxyl-terminal hydrolase 46;Ubiquitin carboxyl-terminal hydrolase 12	Usp46;Usp12	tr|D3YVU0|D3YVU0_MOUSE Isoform of P62069, USP domain-containing protein OS=Mus musculus (Mouse) OX=10090 GN=Usp46 PE=1 SV=1;sp|P62069|UBP46_MOUSE Ubiquitin carboxyl-terminal hydrolase 46 OS=Mus musculus (Mouse) OX=10090 GN=Usp46 PE=1 SV=1;sp|Q9D9M2-2|UBP12	4	2	2	2	0	1	1	1	1	2	0	0	0	0	1	1	1	1	2	0	0	0	0	1	1	1	1	2	0	0	0	9.1	9.1	9.1	39.499	339	339;366;250;370	3			6	0
D3YVV1;Q8VEK0	D3YVV1;Q8VEK0	1;1	1;1	1;1	Cell cycle control protein 50A	Tmem30a	tr|D3YVV1|D3YVV1_MOUSE Isoform of Q8VEK0, Cell cycle control protein OS=Mus musculus (Mouse) OX=10090 GN=Tmem30a PE=1 SV=1;sp|Q8VEK0|CC50A_MOUSE Cell cycle control protein 50A OS=Mus musculus (Mouse) OX=10090 GN=Tmem30a PE=1 SV=1	2	1	1	1	0	0	0	0	1	0	0	0	0	0	0	0	0	1	0	0	0	0	0	0	0	0	1	0	0	0	0	4.9	4.9	4.9	37.178	328	328;364	2		1		0.0065617
D3YWL1;D3YW33;P35276	D3YWL1;D3YW33;P35276	3;3;3	1;1;1	1;1;1	Ras-related protein Rab-3D	Rab3d	tr|D3YWL1|D3YWL1_MOUSE Isoform of P35276, Ras-related protein Rab-3D (Fragment) OS=Mus musculus (Mouse) OX=10090 GN=Rab3d PE=1 SV=1;tr|D3YW33|D3YW33_MOUSE Isoform of P35276, Ras-related protein Rab-3D OS=Mus musculus (Mouse) OX=10090 GN=Rab3d PE=1 SV=1;sp|	3	3	1	1	1	3	2	2	1	2	2	2	1	1	1	1	1	1	1	1	1	1	1	1	1	1	1	1	1	1	1	35.8	10.4	10.4	12.054	106	106;136;219	3			15	0.0015385
D3YWF6;Q7TQI3;D3Z7K0	D3YWF6;Q7TQI3;D3Z7K0	7;7;4	7;7;4	7;7;4	Ubiquitin thioesterase OTUB1	Otub1	tr|D3YWF6|D3YWF6_MOUSE Isoform of Q7TQI3, OTU domain-containing protein OS=Mus musculus (Mouse) OX=10090 GN=Otub1 PE=1 SV=1;sp|Q7TQI3|OTUB1_MOUSE Ubiquitin thioesterase OTUB1 OS=Mus musculus (Mouse) OX=10090 GN=Otub1 PE=1 SV=2;tr|D3Z7K0|D3Z7K0_MOUSE Isofor	3	7	7	7	6	3	2	0	3	3	1	1	0	6	3	2	0	3	3	1	1	0	6	3	2	0	3	3	1	1	0	36.1	36.1	36.1	28.036	241	241;271;95	3			19	0
D3YWJ4;Q8K2I1	D3YWJ4;Q8K2I1	2;2	2;2	2;2	Protein farnesyltransferase subunit beta	Fntb	tr|D3YWJ4|D3YWJ4_MOUSE Isoform of Q8K2I1, Protein farnesyltransferase subunit beta OS=Mus musculus (Mouse) OX=10090 GN=Fntb PE=1 SV=1;sp|Q8K2I1|FNTB_MOUSE Protein farnesyltransferase subunit beta OS=Mus musculus (Mouse) OX=10090 GN=Fntb PE=1 SV=1	2	2	2	2	0	0	0	1	2	1	0	0	0	0	0	0	1	2	1	0	0	0	0	0	0	1	2	1	0	0	0	3.8	3.8	3.8	52.784	471	471;437	2.25		3	1	0.0028923
E9QMU3;D3YWN7	E9QMU3;D3YWN7	1;1	1;1	1;1		Map7	tr|E9QMU3|E9QMU3_MOUSE Isoform of O88735, Ensconsin OS=Mus musculus (Mouse) OX=10090 GN=Map7 PE=1 SV=3;tr|D3YWN7|D3YWN7_MOUSE Isoform of O88735, Ensconsin OS=Mus musculus (Mouse) OX=10090 GN=Map7 PE=1 SV=2	2	1	1	1	0	0	1	0	1	1	1	0	0	0	0	1	0	1	1	1	0	0	0	0	1	0	1	1	1	0	0	2.5	2.5	2.5	81.973	730	730;738	1	4			0.0067981
F6TCV0;D3YX28;D3YX27;Q9JIY5	F6TCV0;D3YX28;D3YX27;Q9JIY5	1;1;1;1	1;1;1;1	1;1;1;1	Serine protease HTRA2, mitochondrial	Htra2	tr|F6TCV0|F6TCV0_MOUSE Isoform of Q9JIY5, PDZ domain-containing protein (Fragment) OS=Mus musculus (Mouse) OX=10090 GN=Htra2 PE=1 SV=1;tr|D3YX28|D3YX28_MOUSE Isoform of Q9JIY5, Serine protease HTRA2, mitochondrial OS=Mus musculus (Mouse) OX=10090 GN=Htra2	4	1	1	1	0	1	0	1	0	0	0	0	0	0	1	0	1	0	0	0	0	0	0	1	0	1	0	0	0	0	0	4.4	4.4	4.4	31.847	294	294;361;426;458	3			2	0.0082123
D3Z568;F6Y6V5;D3YX99;D3Z6W9;Q9CQH3	D3Z568;F6Y6V5;D3YX99;D3Z6W9;Q9CQH3	1;1;1;1;1	1;1;1;1;1	1;1;1;1;1	NADH dehydrogenase [ubiquinone] 1 beta subcomplex subunit 5, mitochondrial	Ndufb5	tr|D3Z568|D3Z568_MOUSE Isoform of Q9CQH3, NADH dehydrogenase [ubiquinone] 1 beta subcomplex subunit 5, mitochondrial OS=Mus musculus (Mouse) OX=10090 GN=Ndufb5 PE=1 SV=1;tr|F6Y6V5|F6Y6V5_MOUSE Isoform of Q9CQH3, NADH dehydrogenase [ubiquinone] 1 beta subco	5	1	1	1	1	1	1	0	1	1	0	0	0	1	1	1	0	1	1	0	0	0	1	1	1	0	1	1	0	0	0	9.2	9.2	9.2	14.038	119	119;135;172;181;189	3			5	0.0068353
D3YXA6;Q7TNM2;E9PUI3;Q3TC52;Q7TNM2-2	D3YXA6;Q7TNM2;E9PUI3;Q3TC52;Q7TNM2-2	2;2;1;1;1	2;2;1;1;1	2;2;1;1;1	Tripartite motif-containing protein 46	Trim46	tr|D3YXA6|D3YXA6_MOUSE Isoform of Q7TNM2, Tripartite motif-containing protein 46 OS=Mus musculus (Mouse) OX=10090 GN=Trim46 PE=1 SV=1;sp|Q7TNM2|TRI46_MOUSE Tripartite motif-containing protein 46 OS=Mus musculus (Mouse) OX=10090 GN=Trim46 PE=1 SV=1;tr|E9PUI	5	2	2	2	0	1	1	0	0	0	0	0	0	0	1	1	0	0	0	0	0	0	0	1	1	0	0	0	0	0	0	2.4	2.4	2.4	80.915	736	736;759;447;541;445	1	2			0.0029049
F6UKN5;D3YZU7;D3Z1S1;F6WYM0;D3YYB1;D3Z3C0;E9Q3V6;P42208;D3YV76	F6UKN5;D3YZU7;D3Z1S1;F6WYM0;D3YYB1;D3Z3C0;E9Q3V6;P42208;D3YV76	2;2;2;2;2;2;2;2;1	2;2;2;2;2;2;2;2;1	2;2;2;2;2;2;2;2;1	Septin-2	2023-09-02	tr|F6UKN5|F6UKN5_MOUSE Isoform of P42208, Septin-type G domain-containing protein (Fragment) OS=Mus musculus (Mouse) OX=10090 GN=Sept2 PE=1 SV=2;tr|D3YZU7|D3YZU7_MOUSE Isoform of P42208, Septin-type G domain-containing protein (Fragment) OS=Mus musculus (M	9	2	2	2	1	1	0	0	2	0	0	0	0	1	1	0	0	2	0	0	0	0	1	1	0	0	2	0	0	0	0	28	28	28	12.15	107	107;120;177;212;213;221;321;361;77	3			4	0
D3YYE1;D3Z7M9;O35381;F6UFG6;Q64G17	D3YYE1;D3Z7M9;O35381;F6UFG6	5;5;5;3;1	5;5;5;3;1	5;5;5;3;1	Acidic leucine-rich nuclear phosphoprotein 32 family member A	Anp32a	tr|D3YYE1|D3YYE1_MOUSE Isoform of O35381, Acidic leucine-rich nuclear phosphoprotein 32 family member A (Fragment) OS=Mus musculus (Mouse) OX=10090 GN=Anp32a PE=1 SV=1;tr|D3Z7M9|D3Z7M9_MOUSE Isoform of O35381, Acidic leucine-rich nuclear phosphoprotein 32	5	5	5	5	2	1	1	1	4	0	0	0	0	2	1	1	1	4	0	0	0	0	2	1	1	1	4	0	0	0	0	19.7	19.7	19.7	22.954	198	198;233;247;138;123	3			9	0
D3YYK8;E9Q6X0;Q8R001-2;Q8R001;Q3TG90	D3YYK8;E9Q6X0;Q8R001-2;Q8R001;Q3TG90	4;4;4;4;3	3;3;3;3;2	3;3;3;3;2	Microtubule-associated protein RP/EB family member 2	Mapre2	tr|D3YYK8|D3YYK8_MOUSE Isoform of Q8R001, Microtubule-associated protein RP/EB family member 2 (Fragment) OS=Mus musculus (Mouse) OX=10090 GN=Mapre2 PE=1 SV=1;tr|E9Q6X0|E9Q6X0_MOUSE Isoform of Q8R001, Microtubule-associated protein RP/EB family member 2 OS	5	4	3	3	2	1	2	1	1	0	1	1	0	1	0	1	0	1	0	0	0	0	1	0	1	0	1	0	0	0	0	14.2	10.4	10.4	29.425	260	260;284;317;326;171	3			3	0
D3YYN6;Q3UNN8-2;Q3UNN8;Q3UNN8-3	D3YYN6;Q3UNN8-2;Q3UNN8;Q3UNN8-3	6;6;6;5	6;6;6;5	6;6;6;5	Inactive phospholipase D5	Pld5	tr|D3YYN6|D3YYN6_MOUSE Isoform of Q3UNN8, PLD phosphodiesterase domain-containing protein OS=Mus musculus (Mouse) OX=10090 GN=Pld5 PE=4 SV=1;sp|Q3UNN8-2|PLD5-2_MOUSE Isoform of Q3UNN8, Isoform 2 of Inactive phospholipase D5 OS=Mus musculus (Mouse) OX=10090	4	6	6	6	2	4	5	0	0	0	0	0	0	2	4	5	0	0	0	0	0	0	2	4	5	0	0	0	0	0	0	14.6	14.6	14.6	53.743	474	474;445;536;328	1	11			0
D3YYN7;Q6PIE5;Q9WV27;Q91WH7;E9QNX7;Q64436;Q9Z1W8	D3YYN7;Q6PIE5	30;30;6;4;4;4;4	30;30;6;4;4;4;4	17;17;0;0;0;0;0	Sodium/potassium-transporting ATPase subunit alpha-2	Atp1a2	tr|D3YYN7|D3YYN7_MOUSE Isoform of Q6PIE5, Sodium/potassium-transporting ATPase subunit alpha OS=Mus musculus (Mouse) OX=10090 GN=Atp1a2 PE=1 SV=1;sp|Q6PIE5|AT1A2_MOUSE Sodium/potassium-transporting ATPase subunit alpha-2 OS=Mus musculus (Mouse) OX=10090 GN	7	30	30	17	21	16	19	12	26	16	13	16	17	21	16	19	12	26	16	13	16	17	10	5	7	1	15	5	2	5	5	35.6	35.6	19.2	103.58	947	947;1020;1032;1025;1034;1033;1035	1.08	235	9	5	0
D3YYT0;P15116;P39038	D3YYT0;P15116	11;11;1	11;11;1	11;11;1	Cadherin-2	Cdh2	tr|D3YYT0|D3YYT0_MOUSE Isoform of P15116, Cadherin-2 OS=Mus musculus (Mouse) OX=10090 GN=Cdh2 PE=1 SV=1;sp|P15116|CADH2_MOUSE Cadherin-2 OS=Mus musculus (Mouse) OX=10090 GN=Cdh2 PE=1 SV=2	3	11	11	11	6	6	3	6	6	10	0	1	1	6	6	3	6	6	10	0	1	1	6	6	3	6	6	10	0	1	1	18.4	18.4	18.4	93.856	849	849;906;913	1	40			0
D3Z7G3;F8WHN9;D3YYX8;D3Z2E9;Q9D882	D3Z7G3;F8WHN9;D3YYX8;D3Z2E9;Q9D882	1;1;1;1;1	1;1;1;1;1	1;1;1;1;1	Uncharacterized protein C10orf35 homolog	2010107G23Rik	tr|D3Z7G3|D3Z7G3_MOUSE Isoform of Q9D882, DUF4605 domain-containing protein (Fragment) OS=Mus musculus (Mouse) OX=10090 GN=Fam241b PE=1 SV=1;tr|F8WHN9|F8WHN9_MOUSE Isoform of Q9D882, DUF4605 domain-containing protein OS=Mus musculus (Mouse) OX=10090 GN=Fam	5	1	1	1	0	0	1	0	0	0	0	0	0	0	0	1	0	0	0	0	0	0	0	0	1	0	0	0	0	0	0	13.1	13.1	13.1	10.843	99	99;100;100;122;120	3			1	0.006689
D3YZ62;D3Z4J3;Q99104;F6TDE5;B8JK05;F6Z2S4;E9Q1F5;G5E8G6;G3X9Y9;P21271;P21271-3;D6RFU0;A0A1L1SUF0;D3Z135	D3YZ62;D3Z4J3;Q99104	92;92;91;35;18;16;5;5;5;5;5;3;3;1	92;92;91;35;18;16;5;5;5;5;5;3;3;1	92;92;91;35;18;16;5;5;5;5;5;3;3;1	Unconventional myosin-Va	Myo5a	tr|D3YZ62|D3YZ62_MOUSE Isoform of Q99104, Unconventional myosin-Va OS=Mus musculus (Mouse) OX=10090 GN=Myo5a PE=1 SV=1;tr|D3Z4J3|D3Z4J3_MOUSE Isoform of Q99104, Unconventional myosin-Va OS=Mus musculus (Mouse) OX=10090 GN=Myo5a PE=1 SV=1;sp|Q99104|MYO5A_MO	14	92	92	92	72	77	67	78	80	74	28	29	19	72	77	67	78	80	74	28	29	19	72	77	67	78	80	74	28	29	19	48.1	48.1	48.1	212.33	1828	1828;1855;1853;585;228;217;1742;1818;1844;1818;1844;47;269;183	1.05	811	20	12	0
D3YZA1;D3Z7T7;E9PW20;Q9CY57-5;Q9CY57-4;Q9CY57-3;Q9CY57-2;Q9CY57	D3YZA1;D3Z7T7;E9PW20;Q9CY57-5;Q9CY57-4;Q9CY57-3;Q9CY57-2;Q9CY57	2;2;2;2;2;2;2;2	2;2;2;2;2;2;2;2	2;2;2;2;2;2;2;2	Chromatin target of PRMT1 protein	Chtop	tr|D3YZA1|D3YZA1_MOUSE Isoform of Q9CY57, Chromatin target of PRMT1 protein (Fragment) OS=Mus musculus (Mouse) OX=10090 GN=Chtop PE=1 SV=8;tr|D3Z7T7|D3Z7T7_MOUSE Isoform of Q9CY57, Chromatin target of PRMT1 protein (Fragment) OS=Mus musculus (Mouse) OX=100	8	2	2	2	0	2	0	0	1	0	0	0	0	0	2	0	0	1	0	0	0	0	0	2	0	0	1	0	0	0	0	23.6	23.6	23.6	13.447	123	123;195;203;177;178;202;224;249	3			3	0
D3YZV2;E9QKI2;Q63959;A0A140LIW8;A0A140LHI4;A0A140LHT3;Q63959-2;A0A1W2P796;A0A571BG98;Q8R1C0;Q14B80	D3YZV2;E9QKI2;Q63959;A0A140LIW8;A0A140LHI4;A0A140LHT3;Q63959-2	9;9;9;6;6;6;6;2;2;2;2	9;9;9;6;6;6;6;2;2;2;2	8;8;8;5;5;5;5;1;1;1;1	Potassium voltage-gated channel subfamily C member 3	Kcnc3	tr|D3YZV2|D3YZV2_MOUSE Isoform of Q63959, BTB domain-containing protein OS=Mus musculus (Mouse) OX=10090 GN=Kcnc3 PE=1 SV=1;tr|E9QKI2|E9QKI2_MOUSE Isoform of Q63959, BTB domain-containing protein OS=Mus musculus (Mouse) OX=10090 GN=Kcnc3 PE=1 SV=1;sp|Q6395	11	9	9	8	4	6	9	0	1	0	0	0	0	4	6	9	0	1	0	0	0	0	4	5	8	0	1	0	0	0	0	14	14	13.1	81.945	769	769;770;769;729;730;768;757;639;666;628;642	1	21			0
D3YZW1;Q91Z69	D3YZW1;Q91Z69	5;5	2;2	2;2	SLIT-ROBO Rho GTPase-activating protein 1	Srgap1	tr|D3YZW1|D3YZW1_MOUSE Isoform of Q91Z69, SLIT-ROBO Rho GTPase-activating protein 1 OS=Mus musculus (Mouse) OX=10090 GN=Srgap1 PE=1 SV=1;sp|Q91Z69|SRGP1_MOUSE SLIT-ROBO Rho GTPase-activating protein 1 OS=Mus musculus (Mouse) OX=10090 GN=Srgap1 PE=1 SV=2	2	5	2	2	3	3	3	1	2	1	2	2	2	0	1	1	0	0	0	0	0	0	0	1	1	0	0	0	0	0	0	5.2	2.1	2.1	124.1	1085	1085;1062	1	2			0.0015129
D3YZZ4;F6VXN4;Q9EQN3;D3YW86;B1AVF2;A0A0G2JFZ4;E9Q7M2;D3Z0V7;E9QLZ1;Q9Z2S7;P62500-2;Q9Z2S7-3;Q9Z2S7-4;P62500-3;P62500	D3YZZ4;F6VXN4;Q9EQN3	6;4;4;1;1;1;1;1;1;1;1;1;1;1;1	6;4;4;1;1;1;1;1;1;1;1;1;1;1;1	6;4;4;1;1;1;1;1;1;1;1;1;1;1;1	TSC22 domain family protein 4	Tsc22d4	tr|D3YZZ4|D3YZZ4_MOUSE Isoform of Q9EQN3, TSC22 domain family protein 4 OS=Mus musculus (Mouse) OX=10090 GN=Tsc22d4 PE=1 SV=1;tr|F6VXN4|F6VXN4_MOUSE Isoform of Q9EQN3, TSC22 domain family protein 4 (Fragment) OS=Mus musculus (Mouse) OX=10090 GN=Tsc22d4 PE=	15	6	6	6	5	4	3	4	4	5	0	0	0	5	4	3	4	4	5	0	0	0	5	4	3	4	4	5	0	0	0	41.1	41.1	41.1	17.578	168	168;96;387;107;113;745;769;995;1077;137;143;201;234;995;1077	3			28	0
D3Z036;O88543	D3Z036;O88543	1;1	1;1	1;1	COP9 signalosome complex subunit 3	Cops3	tr|D3Z036|D3Z036_MOUSE Isoform of O88543, COP9 signalosome complex subunit 3 (Fragment) OS=Mus musculus (Mouse) OX=10090 GN=Cops3 PE=1 SV=1;sp|O88543|CSN3_MOUSE COP9 signalosome complex subunit 3 OS=Mus musculus (Mouse) OX=10090 GN=Cops3 PE=1 SV=3	2	1	1	1	1	1	1	1	1	1	0	0	1	1	1	1	1	1	1	0	0	1	1	1	1	1	1	1	0	0	1	11.3	11.3	11.3	11.465	106	106;423	3			7	0.0015267
F6QK86;D3Z0F5;O88545	F6QK86;D3Z0F5;O88545	1;1;1	1;1;1	1;1;1	COP9 signalosome complex subunit 6	Cops6	tr|F6QK86|F6QK86_MOUSE Isoform of O88545, MitMem_reg domain-containing protein (Fragment) OS=Mus musculus (Mouse) OX=10090 GN=Cops6 PE=1 SV=1;tr|D3Z0F5|D3Z0F5_MOUSE Isoform of O88545, MPN domain-containing protein OS=Mus musculus (Mouse) OX=10090 GN=Cops6	3	1	1	1	0	0	0	0	1	0	0	0	0	0	0	0	0	1	0	0	0	0	0	0	0	0	1	0	0	0	0	12.3	12.3	12.3	13.462	122	122;297;324	3			1	0.0092593
S4R238;Q9D9P1;D3Z0L4;Q9CRB9	S4R238;Q9D9P1;D3Z0L4;Q9CRB9	3;3;3;3	3;3;3;3	3;3;3;3	MICOS complex subunit Mic19	Chchd3	tr|S4R238|S4R238_MOUSE Isoform of Q9CRB9, MICOS complex subunit OS=Mus musculus (Mouse) OX=10090 GN=Chchd3 PE=1 SV=1;tr|Q9D9P1|Q9D9P1_MOUSE Isoform of Q9CRB9, MICOS complex subunit OS=Mus musculus (Mouse) OX=10090 GN=Chchd3 PE=1 SV=1;tr|D3Z0L4|D3Z0L4_MOUSE	4	3	3	3	3	3	1	1	1	2	0	3	1	3	3	1	1	1	2	0	3	1	3	3	1	1	1	2	0	3	1	40.5	40.5	40.5	9.4173	84	84;175;192;227	3			15	0
Q3TYJ3;D3Z0M6;O88485-2;O88485	Q3TYJ3;D3Z0M6;O88485-2;O88485	1;1;1;1	1;1;1;1	1;1;1;1	Cytoplasmic dynein 1 intermediate chain 1	Dync1i1	tr|Q3TYJ3|Q3TYJ3_MOUSE Isoform of O88485, WD_REPEATS_REGION domain-containing protein OS=Mus musculus (Mouse) OX=10090 GN=Dync1i1 PE=1 SV=1;tr|D3Z0M6|D3Z0M6_MOUSE Isoform of O88485, WD_REPEATS_REGION domain-containing protein OS=Mus musculus (Mouse) OX=100	4	1	1	1	0	1	0	0	1	0	0	0	0	0	1	0	0	1	0	0	0	0	0	1	0	0	1	0	0	0	0	2.4	2.4	2.4	69.625	617	617;645;608;628	1	2			0.0069979
D3Z0S6;Q62189;D6RI83;A2CES4;Q9CQI7	D3Z0S6;Q62189	5;5;2;1;1	5;5;2;1;1	5;5;2;1;1	U1 small nuclear ribonucleoprotein A	Snrpa	tr|D3Z0S6|D3Z0S6_MOUSE Isoform of Q62189, RRM domain-containing protein (Fragment) OS=Mus musculus (Mouse) OX=10090 GN=Snrpa PE=1 SV=1;sp|Q62189|SNRPA_MOUSE U1 small nuclear ribonucleoprotein A OS=Mus musculus (Mouse) OX=10090 GN=Snrpa PE=1 SV=3	5	5	5	5	2	1	4	0	3	1	3	2	3	2	1	4	0	3	1	3	2	3	2	1	4	0	3	1	3	2	3	22.7	22.7	22.7	27.372	247	247;287;44;143;225	3			25	0
D3Z0V6;P12849	D3Z0V6;P12849	4;4	2;2	2;2	cAMP-dependent protein kinase type I-beta regulatory subunit	Prkar1b	tr|D3Z0V6|D3Z0V6_MOUSE Isoform of P12849, cAMP-dependent protein kinase type I-beta regulatory subunit OS=Mus musculus (Mouse) OX=10090 GN=Prkar1b PE=1 SV=1;sp|P12849|KAP1_MOUSE cAMP-dependent protein kinase type I-beta regulatory subunit OS=Mus musculus (	2	4	2	2	1	1	2	1	1	2	2	0	0	1	1	2	0	0	0	1	0	0	1	1	2	0	0	0	1	0	0	15.6	7.8	7.8	28.916	257	257;381	2		5		0
D3Z124;D3Z6R9;P28352	D3Z124;D3Z6R9;P28352	1;1;1	1;1;1	1;1;1	DNA-(apurinic or apyrimidinic site) lyase;DNA-(apurinic or apyrimidinic site) lyase, mitochondrial	Apex1	tr|D3Z124|D3Z124_MOUSE Isoform of P28352, DNA-(apurinic or apyrimidinic site) lyase (Fragment) OS=Mus musculus (Mouse) OX=10090 GN=Apex1 PE=1 SV=1;tr|D3Z6R9|D3Z6R9_MOUSE Isoform of P28352, DNA-(apurinic or apyrimidinic site) lyase (Fragment) OS=Mus musculu	3	1	1	1	0	0	0	0	1	0	0	0	0	0	0	0	0	1	0	0	0	0	0	0	0	0	1	0	0	0	0	8.5	8.5	8.5	19.302	177	177;214;317	3			1	0.0097919
D3Z1H9;Q9JL62;D3Z1H8	D3Z1H9;Q9JL62;D3Z1H8	2;2;1	2;2;1	2;2;1	Glycolipid transfer protein	Gltp	tr|D3Z1H9|D3Z1H9_MOUSE Isoform of Q9JL62, Glycolipid transfer protein OS=Mus musculus (Mouse) OX=10090 GN=Gltp PE=1 SV=1;sp|Q9JL62|GLTP_MOUSE Glycolipid transfer protein OS=Mus musculus (Mouse) OX=10090 GN=Gltp PE=1 SV=3;tr|D3Z1H8|D3Z1H8_MOUSE Isoform of Q	3	2	2	2	1	1	0	1	0	2	0	0	0	1	1	0	1	0	2	0	0	0	1	1	0	1	0	2	0	0	0	13.2	13.2	13.2	21.535	190	190;209;179	3			5	0
D3Z1T4;D3Z1M1;P62880;D3YZX3;E9QKR0;P29387;A0A0A6YVN9;V9GWY1	D3Z1T4;D3Z1M1;P62880;D3YZX3;E9QKR0;P29387	6;6;6;4;4;4;2;2	2;2;2;0;0;2;2;2	2;2;2;0;0;2;2;2	Guanine nucleotide-binding protein G(I)/G(S)/G(T) subunit beta-2;Guanine nucleotide-binding protein subunit beta-4	Gnb2;Gnb4	tr|D3Z1T4|D3Z1T4_MOUSE Isoform of P62880, WD_REPEATS_REGION domain-containing protein (Fragment) OS=Mus musculus (Mouse) OX=10090 GN=Gnb2 PE=1 SV=1;tr|D3Z1M1|D3Z1M1_MOUSE Isoform of P62880, WD_REPEATS_REGION domain-containing protein (Fragment) OS=Mus musc	8	6	2	2	4	4	4	4	6	5	3	2	2	1	1	1	1	2	2	0	0	0	1	1	1	1	2	2	0	0	0	28.2	7.4	7.4	20.785	188	188;227;340;296;382;340;73;83	3			8	0
D3Z2B4;Q9Z0U0;Q9Z0U0-2	D3Z2B4;Q9Z0U0;Q9Z0U0-2	8;8;7	8;8;7	8;8;7	Xenotropic and polytropic retrovirus receptor 1	Xpr1	tr|D3Z2B4|D3Z2B4_MOUSE Isoform of Q9Z0U0, Xenotropic and polytropic retrovirus receptor 1 OS=Mus musculus (Mouse) OX=10090 GN=Xpr1 PE=1 SV=1;sp|Q9Z0U0|XPR1_MOUSE Xenotropic and polytropic retrovirus receptor 1 OS=Mus musculus (Mouse) OX=10090 GN=Xpr1 PE=1	3	8	8	8	0	2	3	0	0	0	8	4	4	0	2	3	0	0	0	8	4	4	0	2	3	0	0	0	8	4	4	15.2	15.2	15.2	74.034	630	630;695;679	1.04	23	1		0
D3Z2J6;Q9D710	D3Z2J6;Q9D710	1;1	1;1	1;1	Thioredoxin-related transmembrane protein 2	Tmx2	tr|D3Z2J6|D3Z2J6_MOUSE Isoform of Q9D710, Thioredoxin domain-containing protein OS=Mus musculus (Mouse) OX=10090 GN=Tmx2 PE=1 SV=1;sp|Q9D710|TMX2_MOUSE Thioredoxin-related transmembrane protein 2 OS=Mus musculus (Mouse) OX=10090 GN=Tmx2 PE=1 SV=1	2	1	1	1	0	0	0	0	1	0	0	0	0	0	0	0	0	1	0	0	0	0	0	0	0	0	1	0	0	0	0	3.9	3.9	3.9	29.591	257	257;295	3			1	0.006605
D3Z2T9;P11440;E9Q9E4;E9PZX7;E3W997;E9PVC7;A0A1L1SUS7;A0A1Y7VLM0;P97377-2;Q80YP0;P30285;Q64261;P97377;O35495-3;O35495-2;Q8K0D0-2;Q3V3A1-3;Q3V3A1;Q04899;Q04735-2;O35495;Q04735;Q8K0D0;Q14AX6-2;Q69ZA1-2;Q14AX6-3;Q14AX6;Q69ZA1	D3Z2T9;P11440;E9Q9E4;E9PZX7;E3W997;E9PVC7;A0A1L1SUS7;A0A1Y7VLM0;P97377-2;Q80YP0;P30285;Q64261;P97377;O35495-3;O35495-2;Q8K0D0-2;Q3V3A1-3;Q3V3A1;Q04899;Q04735-2;O35495;Q04735;Q8K0D0;Q14AX6-2;Q69ZA1-2;Q14AX6-3;Q14AX6;Q69ZA1	2;2;1;1;1;1;1;1;1;1;1;1;1;1;1;1;1;1;1;1;1;1;1;1;1;1;1;1	1;1;0;0;0;0;0;0;0;0;0;0;0;0;0;0;0;0;0;0;0;0;0;0;0;0;0;0	1;1;0;0;0;0;0;0;0;0;0;0;0;0;0;0;0;0;0;0;0;0;0;0;0;0;0;0	Cyclin-dependent kinase 1;Cyclin-dependent kinase 2;Cyclin-dependent kinase 3;Cyclin-dependent kinase 4;Cyclin-dependent kinase 6;Cyclin-dependent kinase 14;Cyclin-dependent kinase 17;Cyclin-dependent kinase 15;Cyclin-dependent kinase 18;Cyclin-dependent kinase 16;Cyclin-dependent kinase 12;Cyclin-dependent kinase 13	Cdk1;Cdk4;Cdk15;Cdk14;Cdk2;Cdk3;Cdk6;Cdk17;Cdk18;Cdk16;Cdk12;Cdk13	tr|D3Z2T9|D3Z2T9_MOUSE Isoform of P11440, Protein kinase domain-containing protein (Fragment) OS=Mus musculus (Mouse) OX=10090 GN=Cdk1 PE=1 SV=1;sp|P11440|CDK1_MOUSE Cyclin-dependent kinase 1 OS=Mus musculus (Mouse) OX=10090 GN=Cdk1 PE=1 SV=3;tr|E9Q9E4|E9Q	28	2	1	1	1	1	2	1	1	1	2	1	1	1	1	1	1	1	1	1	1	1	1	1	1	1	1	1	1	1	1	8.5	4.5	4.5	22.893	200	200;297;253;271;435;451;481;837;298;303;303;326;346;367;423;430;432;433;451;461;469;496;523;1258;1451;1475;1484;1511	2.2	11	10	19	0.0081916
D3Z3Z3;P54285;A0A2U3TZ49	D3Z3Z3;P54285;A0A2U3TZ49	2;2;1	1;1;1	1;1;1	Voltage-dependent L-type calcium channel subunit beta-3	Cacnb3	tr|D3Z3Z3|D3Z3Z3_MOUSE Isoform of P54285, SH3 domain-containing protein OS=Mus musculus (Mouse) OX=10090 GN=Cacnb3 PE=1 SV=1;sp|P54285|CACB3_MOUSE Voltage-dependent L-type calcium channel subunit beta-3 OS=Mus musculus (Mouse) OX=10090 GN=Cacnb3 PE=1 SV=2;	3	2	1	1	1	1	2	0	1	0	0	0	0	0	1	1	0	1	0	0	0	0	0	1	1	0	1	0	0	0	0	3.9	1.9	1.9	54.395	483	483;484;457	2		3		0.0092365
S4R2G9;D3Z494;G5E895	S4R2G9;D3Z494;G5E895	1;1;1	1;1;1	1;1;1		Akr1b10	tr|S4R2G9|S4R2G9_MOUSE Isoform of G5E895, Aldo-keto reductase family 1, member B10 (aldose reductase) OS=Mus musculus (Mouse) OX=10090 GN=Akr1b10 PE=1 SV=1;tr|D3Z494|D3Z494_MOUSE Isoform of G5E895, Aldo-keto reductase family 1, member B10 (aldose reductase	3	1	1	1	0	1	1	0	1	0	0	0	0	0	1	1	0	1	0	0	0	0	0	1	1	0	1	0	0	0	0	7.6	7.6	7.6	16.812	145	145;288;316	3			3	0.0068681
D3Z4B2;Q9CWZ7;A0A494BAE3;A0A494BA20;A0A494BBF5;A0A494BA49;A0A494BAX2	D3Z4B2;Q9CWZ7;A0A494BAE3;A0A494BA20	5;5;4;4;1;1;1	5;5;4;4;1;1;1	5;5;4;4;1;1;1	Gamma-soluble NSF attachment protein	Napg	tr|D3Z4B2|D3Z4B2_MOUSE Isoform of Q9CWZ7, Gamma-soluble NSF attachment protein (Fragment) OS=Mus musculus (Mouse) OX=10090 GN=Napg PE=1 SV=1;sp|Q9CWZ7|SNAG_MOUSE Gamma-soluble NSF attachment protein OS=Mus musculus (Mouse) OX=10090 GN=Napg PE=1 SV=1;tr|A0A	7	5	5	5	2	1	0	0	3	0	0	0	0	2	1	0	0	3	0	0	0	0	2	1	0	0	3	0	0	0	0	12.5	12.5	12.5	39.366	353	353;312;225;230;38;48;87	3			6	0
D3Z4J5;Q9D1H7;D3Z7S0;Q9D1H7-2	D3Z4J5;Q9D1H7;D3Z7S0;Q9D1H7-2	3;3;2;2	3;3;2;2	3;3;2;2	Golgi to ER traffic protein 4 homolog	Get4	tr|D3Z4J5|D3Z4J5_MOUSE Isoform of Q9D1H7, Golgi to ER traffic protein 4 homolog (Fragment) OS=Mus musculus (Mouse) OX=10090 GN=Get4 PE=1 SV=1;sp|Q9D1H7|GET4_MOUSE Golgi to ER traffic protein 4 homolog OS=Mus musculus (Mouse) OX=10090 GN=Get4 PE=1 SV=2;tr|D	4	3	3	3	2	2	2	0	1	0	1	2	1	2	2	2	0	1	0	1	2	1	2	2	2	0	1	0	1	2	1	16.3	16.3	16.3	27.58	246	246;327;197;274	3			12	0
D3Z5P0;Q5RJI5;Q5RJI5-4;Q5RJI5-2	D3Z5P0;Q5RJI5	6;6;1;1	6;6;1;1	6;6;1;1	Serine/threonine-protein kinase BRSK1	Brsk1	tr|D3Z5P0|D3Z5P0_MOUSE Isoform of Q5RJI5, Serine/threonine-protein kinase BRSK1 OS=Mus musculus (Mouse) OX=10090 GN=Brsk1 PE=1 SV=1;sp|Q5RJI5|BRSK1_MOUSE Serine/threonine-protein kinase BRSK1 OS=Mus musculus (Mouse) OX=10090 GN=Brsk1 PE=1 SV=1	4	6	6	6	3	3	0	1	1	0	2	2	2	3	3	0	1	1	0	2	2	2	3	3	0	1	1	0	2	2	2	11.8	11.8	11.8	77.196	703	703;778;307;343	1	14			0
D3Z603;Q5U5I3;Q99N85	D3Z603;Q5U5I3;Q99N85	1;1;1	1;1;1	1;1;1	28S ribosomal protein S18a, mitochondrial	Mrps18a	tr|D3Z603|D3Z603_MOUSE Isoform of Q99N85, 28S ribosomal protein S18a, mitochondrial OS=Mus musculus (Mouse) OX=10090 GN=Mrps18a PE=4 SV=1;tr|Q5U5I3|Q5U5I3_MOUSE Isoform of Q99N85, 28S ribosomal protein S18a, mitochondrial OS=Mus musculus (Mouse) OX=10090 G	3	1	1	1	0	0	0	0	0	1	0	0	0	0	0	0	0	0	1	0	0	0	0	0	0	0	0	1	0	0	0	7.4	7.4	7.4	16.711	149	149;196;196	1	1			1
E9Q7S0;F7BQW7;D3Z656;Q8CHC4;D3Z1M7;F7CD11;F6VSS8;A0A338P6C7	E9Q7S0;F7BQW7;D3Z656;Q8CHC4	20;20;20;20;9;1;1;1	20;20;20;20;9;1;1;1	20;20;20;20;9;1;1;1	Synaptojanin-1	Synj1	tr|E9Q7S0|E9Q7S0_MOUSE Isoform of Q8CHC4, Synaptojanin-1 OS=Mus musculus (Mouse) OX=10090 GN=Synj1 PE=1 SV=1;tr|F7BQW7|F7BQW7_MOUSE Isoform of Q8CHC4, Synaptojanin-1 (Fragment) OS=Mus musculus (Mouse) OX=10090 GN=Synj1 PE=1 SV=1;tr|D3Z656|D3Z656_MOUSE Isof	8	20	20	20	5	1	4	1	8	3	10	6	5	5	1	4	1	8	3	10	6	5	5	1	4	1	8	3	10	6	5	21.3	21.3	21.3	144.59	1309	1309;1324;1607;1574;693;189;200;242	1	43			0
D3Z6I8;D3YVR0	D3Z6I8	19;3	19;3	3;0		Tpm3	tr|D3Z6I8|D3Z6I8_MOUSE Isoform of P21107, Tropomyosin alpha-3 chain OS=Mus musculus (Mouse) OX=10090 GN=Tpm3 PE=1 SV=1	2	19	19	3	16	18	13	15	16	17	6	4	4	16	18	13	15	16	17	6	4	4	2	2	0	1	2	1	0	0	0	44.1	44.1	8.9	28.723	247	247;71	2.96	3		151	0
D3Z709;Q9D415-5;Q9D415-4;Q9D415-3;Q9D415-2;Q9D415;Q3UVU8;A0A3B2WD59;D3Z6F4;E9QAR5;D3Z508;A0A3B2W7Z1;Q9D415-6	D3Z709;Q9D415-5;Q9D415-4;Q9D415-3;Q9D415-2;Q9D415;Q3UVU8;A0A3B2WD59;D3Z6F4;E9QAR5;D3Z508;A0A3B2W7Z1;Q9D415-6	2;2;2;2;2;2;1;1;1;1;1;1;1	2;2;2;2;2;2;1;1;1;1;1;1;1	2;2;2;2;2;2;1;1;1;1;1;1;1	Disks large-associated protein 1	Dlgap1	tr|D3Z709|D3Z709_MOUSE Isoform of Q9D415, Disks large-associated protein 1 OS=Mus musculus (Mouse) OX=10090 GN=Dlgap1 PE=1 SV=1;sp|Q9D415-5|DLGP1-5_MOUSE Isoform of Q9D415, Isoform 5 of Disks large-associated protein 1 OS=Mus musculus (Mouse) OX=10090 GN=D	13	2	2	2	0	0	1	0	1	1	0	0	0	0	0	1	0	1	1	0	0	0	0	0	1	0	1	1	0	0	0	2.8	2.8	2.8	105.05	944	944;538;934;964;982;992;636;660;666;682;692;726;397	1	3			0.0022206
G3UZX6;H7BWX9;D3Z794;G3UZ60;G3UWI9;G3UWX9;G3UZA7;P61957;Q9Z172-2;Q9Z172	G3UZX6;H7BWX9;D3Z794;G3UZ60;G3UWI9;G3UWX9;G3UZA7;P61957;Q9Z172-2;Q9Z172	1;1;1;1;1;1;1;1;1;1	1;1;1;1;1;1;1;1;1;1	1;1;1;1;1;1;1;1;1;1	Small ubiquitin-related modifier;Small ubiquitin-related modifier 2;Small ubiquitin-related modifier 3	Sumo3;Sumo2	tr|G3UZX6|G3UZX6_MOUSE Isoform of Q9Z172, Rad60-SLD domain-containing protein (Fragment) OS=Mus musculus (Mouse) OX=10090 GN=Sumo3 PE=4 SV=1;tr|H7BWX9|H7BWX9_MOUSE Isoform of P61957, Rad60-SLD domain-containing protein OS=Mus musculus (Mouse) OX=10090 GN=S	10	1	1	1	0	0	0	0	1	1	0	0	0	0	0	0	0	1	1	0	0	0	0	0	0	0	1	1	0	0	0	25.5	25.5	25.5	5.2631	47	47;53;71;75;82;96;113;95;110;110	3			2	0.0069444
D3Z7P4;D3Z7P3-2;D3Z7P3	D3Z7P4;D3Z7P3-2;D3Z7P3	1;1;1	1;1;1	1;1;1	Glutaminase kidney isoform, mitochondrial	Gls	tr|D3Z7P4|D3Z7P4_MOUSE Isoform of D3Z7P3, ANK_REP_REGION domain-containing protein OS=Mus musculus (Mouse) OX=10090 GN=Gls PE=1 SV=1;sp|D3Z7P3-2|GLSK-2_MOUSE Isoform of D3Z7P3, Isoform 2 of Glutaminase kidney isoform, mitochondrial OS=Mus musculus (Mouse)	3	1	1	1	0	0	1	0	1	0	0	0	0	0	0	1	0	1	0	0	0	0	0	0	1	0	1	0	0	0	0	3.1	3.1	3.1	54.781	491	491;603;674	1.33	2	1		0.0029028
D6REV6;Q78JE5	D6REV6;Q78JE5	1;1	1;1	1;1	F-box only protein 22	Fbxo22	tr|D6REV6|D6REV6_MOUSE Isoform of Q78JE5, F-box domain-containing protein OS=Mus musculus (Mouse) OX=10090 GN=Fbxo22 PE=1 SV=1;sp|Q78JE5|FBX22_MOUSE F-box only protein 22 OS=Mus musculus (Mouse) OX=10090 GN=Fbxo22 PE=1 SV=2	2	1	1	1	1	0	0	0	0	0	0	0	0	1	0	0	0	0	0	0	0	0	1	0	0	0	0	0	0	0	0	8.4	8.4	8.4	18.296	166	166;402	3			1	0.0098099
D6RHN2;Q63836;P17563	D6RHN2;Q63836;P17563	1;1;1	1;1;1	1;1;1	Selenium-binding protein 2;Selenium-binding protein 1	Selenbp1;Selenbp2	tr|D6RHN2|D6RHN2_MOUSE Isoform of P17563, Methanethiol oxidase OS=Mus musculus (Mouse) OX=10090 GN=Selenbp1 PE=1 SV=1;sp|Q63836|SBP2_MOUSE Selenium-binding protein 2 OS=Mus musculus (Mouse) OX=10090 GN=Selenbp2 PE=1 SV=2;sp|P17563|SBP1_MOUSE Methanethiol o	3	1	1	1	0	0	0	0	1	0	0	0	0	0	0	0	0	1	0	0	0	0	0	0	0	0	1	0	0	0	0	8.1	8.1	8.1	13.666	123	123;472;472	2		1		0.00875
E0CXN5;P13707	E0CXN5;P13707	8;8	8;8	7;7	Glycerol-3-phosphate dehydrogenase [NAD(+)];Glycerol-3-phosphate dehydrogenase [NAD(+)], cytoplasmic	Gpd1	tr|E0CXN5|E0CXN5_MOUSE Isoform of P13707, Glycerol-3-phosphate dehydrogenase [NAD(+)] OS=Mus musculus (Mouse) OX=10090 GN=Gpd1 PE=1 SV=1;sp|P13707|GPDA_MOUSE Glycerol-3-phosphate dehydrogenase [NAD(+)], cytoplasmic OS=Mus musculus (Mouse) OX=10090 GN=Gpd1	2	8	8	7	4	1	0	0	7	2	0	0	0	4	1	0	0	7	2	0	0	0	4	1	0	0	6	2	0	0	0	24.2	24.2	20.9	35.231	326	326;349	2.88	1		15	0
E0CY11;Q9CS84-5;Q9CS84-4;Q9CS84-3;Q9CS84-2;Q9CS84;H3BK41;E0CZA5;A0A0H2UH29;P0DI97;G3UWQ9;A0A0G2JES8;A0A0G2JE40;Q9CS84-6	E0CY11;Q9CS84-5;Q9CS84-4;Q9CS84-3;Q9CS84-2;Q9CS84	6;6;6;6;6;6;2;2;2;2;1;1;1;1	6;6;6;6;6;6;2;2;2;2;1;1;1;1	5;5;5;5;5;5;2;2;2;2;1;1;1;1	Neurexin-1	Nrxn1	tr|E0CY11|E0CY11_MOUSE Isoform of Q9CS84, Neurexin-1 OS=Mus musculus (Mouse) OX=10090 GN=Nrxn1 PE=1 SV=2;sp|Q9CS84-5|NRX1A-5_MOUSE Isoform of Q9CS84, Isoform 5a of Neurexin-1 OS=Mus musculus (Mouse) OX=10090 GN=Nrxn1 PE=1 SV=3;sp|Q9CS84-4|NRX1A-4_MOUSE Iso	14	6	6	5	0	2	2	0	2	0	3	1	1	0	2	2	0	2	0	3	1	1	0	1	1	0	2	0	3	1	0	4.3	4.3	3.7	164.19	1495	1495;1477;1496;1499;1507;1514;213;438;465;468;142;172;186;139	1	11			0
E0CYB9;Q6PCP5;F7BC60;F7CTF8;E0CYI3;Q6PCP5-4;Q6PCP5-3	E0CYB9;Q6PCP5;F7BC60;F7CTF8;E0CYI3;Q6PCP5-4;Q6PCP5-3	2;2;1;1;1;1;1	2;2;1;1;1;1;1	2;2;1;1;1;1;1	Mitochondrial fission factor	Mff	tr|E0CYB9|E0CYB9_MOUSE Isoform of Q6PCP5, Miff domain-containing protein OS=Mus musculus (Mouse) OX=10090 GN=Mff PE=1 SV=1;sp|Q6PCP5|MFF_MOUSE Mitochondrial fission factor OS=Mus musculus (Mouse) OX=10090 GN=Mff PE=1 SV=1;tr|F7BC60|F7BC60_MOUSE Isoform of	7	2	2	2	1	0	1	1	1	0	0	0	0	1	0	1	1	1	0	0	0	0	1	0	1	1	1	0	0	0	0	12	12	12	35.878	316	316;291;137;220;243;218;238	3			4	0
E9Q6Q2;E9QMI9;E9QJQ9;E0CYT1;E9QMI8;E9QM73;E0CZE3;Q3UH66-6;Q3UH66-7;Q3UH66-4;Q3UH66-3;Q3UH66;Q3UH66-5;Q3UH66-2;A0A0R4J1Z1;F6SRP4;V9GXP7;V9GWU7;Q80XP9-2;Q80XP9;F7BQG5;F6TAR7	E9Q6Q2;E9QMI9;E9QJQ9;E0CYT1;E9QMI8;E9QM73;E0CZE3;Q3UH66-6;Q3UH66-7;Q3UH66-4;Q3UH66-3;Q3UH66;Q3UH66-5;Q3UH66-2	20;20;20;20;20;20;19;19;19;19;19;19;19;18;9;7;2;2;2;2;1;1	16;16;16;16;16;16;15;15;15;15;15;15;15;14;8;6;1;1;1;1;1;0	16;16;16;16;16;16;15;15;15;15;15;15;15;14;8;6;1;1;1;1;1;0	Serine/threonine-protein kinase WNK2	Wnk2	tr|E9Q6Q2|E9Q6Q2_MOUSE Isoform of Q3UH66, Protein kinase domain-containing protein OS=Mus musculus (Mouse) OX=10090 GN=Wnk2 PE=1 SV=1;tr|E9QMI9|E9QMI9_MOUSE Isoform of Q3UH66, Protein kinase domain-containing protein OS=Mus musculus (Mouse) OX=10090 GN=Wnk	22	20	16	16	8	12	13	0	0	0	10	5	9	5	10	10	0	0	0	6	3	5	5	10	10	0	0	0	6	3	5	14.9	13.4	13.4	211.11	1991	1991;2092;2101;2137;2149;2213;2065;1991;2092;2101;2149;2149;2213;2065;1332;708;623;1789;1710;1757;138;200	1.05	41		1	0
F7D432;E9PWE0;E0CYV0;P23506;P23506-2;F6V9F1;F6TXE3	F7D432;E9PWE0;E0CYV0;P23506;P23506-2	13;13;13;13;13;6;3	13;13;13;13;13;6;3	13;13;13;13;13;6;3	Protein-L-isoaspartate O-methyltransferase;Protein-L-isoaspartate(D-aspartate) O-methyltransferase	Pcmt1	tr|F7D432|F7D432_MOUSE Isoform of P23506, Protein-L-isoaspartate O-methyltransferase (Fragment) OS=Mus musculus (Mouse) OX=10090 GN=Pcmt1 PE=1 SV=1;tr|E9PWE0|E9PWE0_MOUSE Isoform of P23506, Protein-L-isoaspartate O-methyltransferase OS=Mus musculus (Mouse)	7	13	13	13	11	11	13	10	12	12	5	5	4	11	11	13	10	12	12	5	5	4	11	11	13	10	12	12	5	5	4	48.7	48.7	48.7	29.167	271	271;285;286;227;228;177;111	3			160	0
E0CZ78;P48453-2;P48453;E9Q6P2;G3X8U7	E0CZ78;P48453-2;P48453;E9Q6P2;G3X8U7	12;12;12;11;11	5;5;5;4;4	5;5;5;4;4	Serine/threonine-protein phosphatase;Serine/threonine-protein phosphatase 2B catalytic subunit beta isoform	Ppp3cb	tr|E0CZ78|E0CZ78_MOUSE Isoform of P48453, Serine/threonine-protein phosphatase OS=Mus musculus (Mouse) OX=10090 GN=Ppp3cb PE=1 SV=1;sp|P48453-2|PP2BB-2_MOUSE Isoform of P48453, Isoform 1 of Serine/threonine-protein phosphatase 2B catalytic subunit beta iso	5	12	5	5	6	5	4	2	5	2	9	8	8	1	1	0	0	2	0	3	2	2	1	1	0	0	2	0	3	2	2	27.7	12.2	12.2	59.074	524	524;524;525;497;515	2.14	3	6	5	0
E9PUC5;Q8C0E9;F6Z9E6;A0A1D5RLK2;A0A1D5RMH7;Q2PFD7-3;Q2PFD7-5;Q2PFD7-2;Q2PFD7;Q2PFD7-4	E9PUC5;Q8C0E9;F6Z9E6;A0A1D5RLK2;A0A1D5RMH7;Q2PFD7-3;Q2PFD7-5;Q2PFD7-2;Q2PFD7;Q2PFD7-4	5;4;4;4;4;4;4;4;4;3	5;4;4;4;4;4;4;4;4;3	5;4;4;4;4;4;4;4;4;3	PH and SEC7 domain-containing protein 3	Psd3	tr|E9PUC5|E9PUC5_MOUSE Isoform of Q2PFD7, PH domain-containing protein OS=Mus musculus (Mouse) OX=10090 GN=Psd3 PE=1 SV=1;tr|Q8C0E9|Q8C0E9_MOUSE Isoform of Q2PFD7, PH domain-containing protein OS=Mus musculus (Mouse) OX=10090 GN=Psd3 PE=1 SV=1;tr|F6Z9E6|F6	10	5	5	5	3	2	1	0	2	1	5	2	2	3	2	1	0	2	1	5	2	2	3	2	1	0	2	1	5	2	2	18.4	18.4	18.4	42.299	376	376;390;1005;1035;1289;518;1004;1036;1037;989	2.79		4	15	0
E9PUD2;Q8K1M6-3;Q8K1M6-2;Q8K1M6;Q8K1M6-4;A0A2U3TZ67;Q8K1M6-5	E9PUD2;Q8K1M6-3;Q8K1M6-2;Q8K1M6;Q8K1M6-4;A0A2U3TZ67	10;10;10;10;8;7;3	10;10;10;10;8;7;3	10;10;10;10;8;7;3	Dynamin-1-like protein	Dnm1l	tr|E9PUD2|E9PUD2_MOUSE Isoform of Q8K1M6, Dynamin-1-like protein OS=Mus musculus (Mouse) OX=10090 GN=Dnm1l PE=1 SV=1;sp|Q8K1M6-3|DNM1L-3_MOUSE Isoform of Q8K1M6, Isoform 3 of Dynamin-1-like protein OS=Mus musculus (Mouse) OX=10090 GN=Dnm1l PE=1 SV=2;sp|Q8K	7	10	10	10	3	2	5	0	9	1	0	0	1	3	2	5	0	9	1	0	0	1	3	2	5	0	9	1	0	0	1	21.3	21.3	21.3	79.532	712	712;699;716;742;612;587;221	1	22			0
E9PUD7;E9QLP0;Q66JT5	E9PUD7;E9QLP0;Q66JT5	1;1;1	1;1;1	1;1;1	Tubulin polyglutamylase complex subunit 2	Tpgs2	tr|E9PUD7|E9PUD7_MOUSE Isoform of Q66JT5, SMI1_KNR4 domain-containing protein OS=Mus musculus (Mouse) OX=10090 GN=Tpgs2 PE=1 SV=1;tr|E9QLP0|E9QLP0_MOUSE Isoform of Q66JT5, SMI1_KNR4 domain-containing protein OS=Mus musculus (Mouse) OX=10090 GN=Tpgs2 PE=1 S	3	1	1	1	0	0	0	0	0	1	0	0	0	0	0	0	0	0	1	0	0	0	0	0	0	0	0	1	0	0	0	6.6	6.6	6.6	27.414	241	241;296;296	3			1	0.0087065
E9PUL5	E9PUL5	2	2	2	Proline-rich transmembrane protein 2	Prrt2	sp|E9PUL5|PRRT2_MOUSE Proline-rich transmembrane protein 2 OS=Mus musculus (Mouse) OX=10090 GN=Prrt2 PE=1 SV=1	1	2	2	2	1	0	0	0	1	0	0	0	0	1	0	0	0	1	0	0	0	0	1	0	0	0	1	0	0	0	0	9.2	9.2	9.2	35.923	346	346	1	2			0
E9Q1M6;E9PUR0;F6SI14;F6RRY0	E9Q1M6;E9PUR0	4;4;1;1	4;4;1;1	2;2;1;1		Ankhd1	tr|E9Q1M6|E9Q1M6_MOUSE Isoform of E9PUR0, ANK_REP_REGION domain-containing protein OS=Mus musculus (Mouse) OX=10090 GN=Ankhd1 PE=1 SV=1;tr|E9PUR0|E9PUR0_MOUSE ANK_REP_REGION domain-containing protein OS=Mus musculus (Mouse) OX=10090 GN=Ankhd1 PE=1 SV=1	4	4	4	2	0	1	1	0	0	0	1	2	0	0	1	1	0	0	0	1	2	0	0	0	0	0	0	0	1	1	0	1.9	1.9	0.9	263.4	2485	2485;2548;219;335	1	5			0
E9PV26;H3BLA4;H3BJU6	E9PV26	4;1;1	4;1;1	4;1;1		Prr36	tr|E9PV26|E9PV26_MOUSE DUF4596 domain-containing protein OS=Mus musculus (Mouse) OX=10090 GN=Prr36 PE=1 SV=1	3	4	4	4	2	1	1	1	2	1	0	0	0	2	1	1	1	2	1	0	0	0	2	1	1	1	2	1	0	0	0	5.6	5.6	5.6	110.69	1098	1098;155;205	1	8			0
E9PW38;E9PV86	E9PW38;E9PV86	1;1	1;1	1;1		Mctp1	tr|E9PW38|E9PW38_MOUSE Isoform of E9PV86, Multiple C2 and transmembrane domain-containing protein 1 OS=Mus musculus (Mouse) OX=10090 GN=Mctp1 PE=1 SV=1;sp|E9PV86|MCTP1_MOUSE Multiple C2 and transmembrane domain-containing protein 1 OS=Mus musculus (Mouse)	2	1	1	1	0	1	0	0	0	0	0	0	0	0	1	0	0	0	0	0	0	0	0	1	0	0	0	0	0	0	0	2.3	2.3	2.3	80.593	694	694;951	1	1			0.0064977
E9PVM7;P48774;E9Q5L9;E9Q024	E9PVM7;P48774	3;3;1;1	2;2;1;1	2;2;1;1	Glutathione S-transferase Mu 5	Gstm5	tr|E9PVM7|E9PVM7_MOUSE Isoform of P48774, Glutathione S-transferase (Fragment) OS=Mus musculus (Mouse) OX=10090 GN=Gstm5 PE=1 SV=1;sp|P48774|GSTM5_MOUSE Glutathione S-transferase Mu 5 OS=Mus musculus (Mouse) OX=10090 GN=Gstm5 PE=1 SV=1	4	3	2	2	1	0	0	0	2	1	0	0	1	1	0	0	0	2	0	0	0	0	1	0	0	0	2	0	0	0	0	15.8	11.6	11.6	25.504	215	215;224;69;73	3			3	0.0022075
E9PVU0;E9Q175	E9PVU0;E9Q175	48;47	48;47	1;1		Myo6	tr|E9PVU0|E9PVU0_MOUSE Isoform of Q64331, Unconventional myosin-VI OS=Mus musculus (Mouse) OX=10090 GN=Myo6 PE=1 SV=1;tr|E9Q175|E9Q175_MOUSE Isoform of Q64331, Unconventional myosin-VI OS=Mus musculus (Mouse) OX=10090 GN=Myo6 PE=1 SV=1	2	48	48	1	37	37	38	37	42	36	3	6	3	37	37	38	37	42	36	3	6	3	1	0	0	1	0	1	0	0	0	37.8	37.8	1.3	146.31	1266	1266;1253	1.04	374	6	4	0
E9Q0X0;E9PW69;Q9R1P0	E9Q0X0;E9PW69;Q9R1P0	1;1;1	1;1;1	1;1;1	Proteasome subunit alpha type;Proteasome subunit alpha type-4	Psma4	tr|E9Q0X0|E9Q0X0_MOUSE Isoform of Q9R1P0, Proteasome subunit alpha type (Fragment) OS=Mus musculus (Mouse) OX=10090 GN=Psma4 PE=1 SV=1;tr|E9PW69|E9PW69_MOUSE Isoform of Q9R1P0, Proteasome subunit alpha type (Fragment) OS=Mus musculus (Mouse) OX=10090 GN=Ps	3	1	1	1	1	0	0	0	1	0	0	0	0	1	0	0	0	1	0	0	0	0	1	0	0	0	1	0	0	0	0	7.2	7.2	7.2	15.7	139	139;210;261	3			2	0.0097264
Q3TT92;E9PWE8;Q62188	Q3TT92;E9PWE8;Q62188	7;7;7	3;3;3	3;3;3	Dihydropyrimidinase-related protein 3	Dpysl3	tr|Q3TT92|Q3TT92_MOUSE Isoform of Q62188, Amidohydro-rel domain-containing protein OS=Mus musculus (Mouse) OX=10090 GN=Dpysl3 PE=1 SV=1;tr|E9PWE8|E9PWE8_MOUSE Isoform of Q62188, Amidohydro-rel domain-containing protein OS=Mus musculus (Mouse) OX=10090 GN=D	3	7	3	3	3	3	2	2	6	2	3	3	3	0	0	0	0	2	0	1	0	1	0	0	0	0	2	0	1	0	1	16.5	7.7	7.7	61.779	568	568;683;570	1.25	3	1		0
E9PWG9;O35099;D3YVC4;A2AQW0	E9PWG9;O35099;D3YVC4;A2AQW0	2;2;1;1	2;2;1;1	2;2;1;1	Mitogen-activated protein kinase kinase kinase 5;Mitogen-activated protein kinase kinase kinase 15	Map3k5;Map3k15	tr|E9PWG9|E9PWG9_MOUSE Isoform of O35099, Protein kinase domain-containing protein OS=Mus musculus (Mouse) OX=10090 GN=Map3k5 PE=1 SV=1;sp|O35099|M3K5_MOUSE Mitogen-activated protein kinase kinase kinase 5 OS=Mus musculus (Mouse) OX=10090 GN=Map3k5 PE=1 SV	4	2	2	2	1	0	1	0	0	0	1	0	0	1	0	1	0	0	0	1	0	0	1	0	1	0	0	0	1	0	0	1.7	1.7	1.7	153.58	1372	1372;1380;144;1331	1	3			0.0049964
E9PWK1;Q9D379	E9PWK1;Q9D379	3;3	3;3	3;3	Epoxide hydrolase 1	Ephx1	tr|E9PWK1|E9PWK1_MOUSE Isoform of Q9D379, Epoxide hydrolase OS=Mus musculus (Mouse) OX=10090 GN=Ephx1 PE=1 SV=1;sp|Q9D379|HYEP_MOUSE Epoxide hydrolase 1 OS=Mus musculus (Mouse) OX=10090 GN=Ephx1 PE=1 SV=2	2	3	3	3	3	0	1	0	0	0	0	0	0	3	0	1	0	0	0	0	0	0	3	0	1	0	0	0	0	0	0	9.1	9.1	9.1	50.969	441	441;455	2		4		0
G3UZI3;E9PWV3;Q505N6;F6RQA2;F6Q8A4;P18653;B1AXP0;B1AXN9;P18654;B1AXN5;A0A338P701;E9Q6Q5;A2CEE6;A2CEE5;E9PUP0;A2CEE7;E9QK39;E9Q6G0;E9Q4Q9;E9Q1M8;A0A1D5RM97;B1AST8;B1AST7;E9QLW6;E9Q1Q1;E9PWX8;E9QPR4;A0A0A6YXG1;Q8C0P0-2;Q7TPS0-2;Q9WUT3;Q7TPS0-3;Q7TPS0;Q8C0P0;Q811L6-2;Q3U214;Q9R1L5;Q60592;Q811L6	G3UZI3;E9PWV3;Q505N6;F6RQA2;F6Q8A4;P18653;B1AXP0;B1AXN9;P18654	4;4;4;4;4;4;2;2;2;1;1;1;1;1;1;1;1;1;1;1;1;1;1;1;1;1;1;1;1;1;1;1;1;1;1;1;1;1;1	4;4;4;4;4;4;2;2;2;1;1;1;1;1;1;1;1;1;1;1;1;1;1;1;1;1;1;1;1;1;1;1;1;1;1;1;1;1;1	4;4;4;4;4;4;2;2;2;1;1;1;1;1;1;1;1;1;1;1;1;1;1;1;1;1;1;1;1;1;1;1;1;1;1;1;1;1;1	Ribosomal protein S6 kinase;Ribosomal protein S6 kinase alpha-1;Ribosomal protein S6 kinase alpha-3	Rps6ka1;Rps6ka3	tr|G3UZI3|G3UZI3_MOUSE Isoform of P18653, Non-specific serine/threonine protein kinase OS=Mus musculus (Mouse) OX=10090 GN=Rps6ka1 PE=1 SV=1;tr|E9PWV3|E9PWV3_MOUSE Isoform of P18653, Ribosomal protein S6 kinase OS=Mus musculus (Mouse) OX=10090 GN=Rps6ka1 P	39	4	4	4	0	0	2	0	1	1	0	0	0	0	0	2	0	1	1	0	0	0	0	0	2	0	1	1	0	0	0	7.5	7.5	7.5	70.648	625	625;719;735;736;741;724;211;712;740;172;223;658;737;760;776;781;860;868;993;1210;1305;1733;1739;1794;1800;2426;2441;2451;342;720;733;759;764;865;1043;1321;1570;1734;2618	1	4			0
Q5U4C2;Q80VM5;E9PWX1;Q9Z218	Q5U4C2;Q80VM5;E9PWX1;Q9Z218	4;4;4;4	4;4;4;4	3;3;3;3	Dipeptidyl aminopeptidase-like protein 6	Dpp6	tr|Q5U4C2|Q5U4C2_MOUSE Isoform of Q9Z218, Dipeptidyl aminopeptidase-like protein 6 OS=Mus musculus (Mouse) OX=10090 GN=Dpp6 PE=1 SV=1;tr|Q80VM5|Q80VM5_MOUSE Isoform of Q9Z218, Dipeptidyl aminopeptidase-like protein 6 OS=Mus musculus (Mouse) OX=10090 GN=Dpp	4	4	4	3	1	0	0	0	3	0	0	0	0	1	0	0	0	3	0	0	0	0	1	0	0	0	2	0	0	0	0	5.2	5.2	4.1	91.131	801	801;803;859;804	1	4			0
E9PWY9;Q8C0C7;D6RIJ2	E9PWY9;Q8C0C7;D6RIJ2	4;4;2	4;4;2	4;4;2	Phenylalanine--tRNA ligase alpha subunit	Farsa	tr|E9PWY9|E9PWY9_MOUSE Isoform of Q8C0C7, AA_TRNA_LIGASE_II domain-containing protein OS=Mus musculus (Mouse) OX=10090 GN=Farsa PE=1 SV=1;sp|Q8C0C7|SYFA_MOUSE Phenylalanine--tRNA ligase alpha subunit OS=Mus musculus (Mouse) OX=10090 GN=Farsa PE=1 SV=1;tr|D	3	4	4	4	2	3	1	2	3	0	1	2	0	2	3	1	2	3	0	1	2	0	2	3	1	2	3	0	1	2	0	9.5	9.5	9.5	57.47	507	507;508;105	1.94	1	15		0
Q91ZE6;E9PX29;E9PZC2	Q91ZE6;E9PX29;E9PZC2	9;9;7	7;7;7	7;7;7		Sptbn4	tr|Q91ZE6|Q91ZE6_MOUSE Isoform of E9PX29, Spectrin beta chain OS=Mus musculus (Mouse) OX=10090 GN=Sptbn4 PE=1 SV=1;tr|E9PX29|E9PX29_MOUSE Spectrin beta chain OS=Mus musculus (Mouse) OX=10090 GN=Sptbn4 PE=1 SV=1;tr|E9PZC2|E9PZC2_MOUSE Isoform of E9PX29, PH	3	9	7	7	3	1	3	2	2	5	1	1	0	2	0	2	1	1	4	0	0	0	2	0	2	1	1	4	0	0	0	4.7	4	4	288.13	2555	2555;2561;1241	1	10			0
E9PXE2;G3UX72;E9PY13;E9PY12;E9PXE1;E9QPM7;Q64096;G3UXP9;E9Q863;D3YUF4;D3YUF3;F6VR53;G3UYM8;F6WPM5;F7BZ65;F6ZFQ8;F6UKC6;A0A571BEU5	E9PXE2;G3UX72;E9PY13;E9PY12;E9PXE1;E9QPM7;Q64096;G3UXP9;E9Q863;D3YUF4;D3YUF3;F6VR53;G3UYM8	35;34;33;33;33;33;33;32;32;30;29;27;21;11;10;7;5;1	35;34;33;33;33;33;33;32;32;30;29;27;21;11;10;7;5;1	35;34;33;33;33;33;33;32;32;30;29;27;21;11;10;7;5;1	Guanine nucleotide exchange factor DBS	Mcf2l	tr|E9PXE2|E9PXE2_MOUSE Isoform of Q64096, Guanine nucleotide exchange factor DBS OS=Mus musculus (Mouse) OX=10090 GN=Mcf2l PE=1 SV=1;tr|G3UX72|G3UX72_MOUSE Isoform of Q64096, Guanine nucleotide exchange factor DBS OS=Mus musculus (Mouse) OX=10090 GN=Mcf2l	18	35	35	35	22	20	24	0	0	0	25	24	19	22	20	24	0	0	0	25	24	19	22	20	24	0	0	0	25	24	19	34.7	34.7	34.7	132.39	1175	1175;1118;1097;1101;1125;1149;1149;1059;1067;1046;866;807;757;295;254;151;188;97	1	159			0
E9PY26;Q8R016	E9PY26;Q8R016	3;3	3;3	3;3	Bleomycin hydrolase	Blmh	tr|E9PY26|E9PY26_MOUSE Isoform of Q8R016, Bleomycin hydrolase (Fragment) OS=Mus musculus (Mouse) OX=10090 GN=Blmh PE=1 SV=1;sp|Q8R016|BLMH_MOUSE Bleomycin hydrolase OS=Mus musculus (Mouse) OX=10090 GN=Blmh PE=1 SV=1	2	3	3	3	0	0	0	0	2	0	0	0	1	0	0	0	0	2	0	0	0	1	0	0	0	0	2	0	0	0	1	20.7	20.7	20.7	20.909	179	179;455	2.33		2	1	0
F6TFN2;E9PYI7;F6VG99;E9PYF4	F6TFN2;E9PYI7;F6VG99;E9PYF4	2;2;2;2	2;2;2;2	2;2;2;2		Lmo7	tr|F6TFN2|F6TFN2_MOUSE Isoform of E9PYF4, LIM domain only 7 (Fragment) OS=Mus musculus (Mouse) OX=10090 GN=Lmo7 PE=1 SV=1;tr|E9PYI7|E9PYI7_MOUSE Isoform of E9PYF4, PDZ domain-containing protein OS=Mus musculus (Mouse) OX=10090 GN=Lmo7 PE=1 SV=1;tr|F6VG99|F	4	2	2	2	1	2	0	0	0	0	0	0	0	1	2	0	0	0	0	0	0	0	1	2	0	0	0	0	0	0	0	3.7	3.7	3.7	133.84	1189	1189;1453;1604;1699	1	3			0.0014914
E9PYH2;Q91V12-2;Q91V12-4;Q91V12;Q91V12-3	E9PYH2;Q91V12-2;Q91V12-4;Q91V12;Q91V12-3	8;8;8;8;7	8;8;8;8;7	8;8;8;8;7	Cytosolic acyl coenzyme A thioester hydrolase	Acot7	tr|E9PYH2|E9PYH2_MOUSE Isoform of Q91V12, Cytosolic acyl coenzyme A thioester hydrolase OS=Mus musculus (Mouse) OX=10090 GN=Acot7 PE=1 SV=1;sp|Q91V12-2|BACH-2_MOUSE Isoform of Q91V12, Isoform A of Cytosolic acyl coenzyme A thioester hydrolase OS=Mus muscul	5	8	8	8	7	7	5	6	7	8	5	5	4	7	7	5	6	7	8	5	5	4	7	7	5	6	7	8	5	5	4	34.6	34.6	34.6	42.826	384	384;338;379;381;350	2.99		1	88	0
E9PYL4;F6SUM2;O70496;A0A3B2W4I8	E9PYL4;F6SUM2;O70496	3;3;3;1	3;3;3;1	3;3;3;1	Chloride channel protein;H(+)/Cl(-) exchange transporter 7	Clcn7	tr|E9PYL4|E9PYL4_MOUSE Isoform of O70496, Chloride channel protein OS=Mus musculus (Mouse) OX=10090 GN=Clcn7 PE=1 SV=1;tr|F6SUM2|F6SUM2_MOUSE Isoform of O70496, Chloride channel protein OS=Mus musculus (Mouse) OX=10090 GN=Clcn7 PE=1 SV=2;sp|O70496|CLCN7_MO	4	3	3	3	1	1	2	0	0	0	1	0	0	1	1	2	0	0	0	1	0	0	1	1	2	0	0	0	1	0	0	4.9	4.9	4.9	86.495	783	783;860;803;391	1	5			0
E9PYT0;P97393	E9PYT0;P97393	3;3	3;3	3;3	Rho GTPase-activating protein 5	Arhgap5	tr|E9PYT0|E9PYT0_MOUSE Isoform of P97393, Rho GTPase-activating protein 5 OS=Mus musculus (Mouse) OX=10090 GN=Arhgap5 PE=1 SV=1;sp|P97393|RHG05_MOUSE Rho GTPase-activating protein 5 OS=Mus musculus (Mouse) OX=10090 GN=Arhgap5 PE=1 SV=2	2	3	3	3	0	1	1	0	1	0	0	0	0	0	1	1	0	1	0	0	0	0	0	1	1	0	1	0	0	0	0	2	2	2	172.47	1503	1503;1501	1	3			0
E9PZ22;G3X8W1	E9PZ22;G3X8W1	1;1	1;1	1;1		Mroh4	tr|E9PZ22|E9PZ22_MOUSE Isoform of G3X8W1, Maestro heat-like repeat family member 4 OS=Mus musculus (Mouse) OX=10090 GN=Mroh4 PE=1 SV=1;tr|G3X8W1|G3X8W1_MOUSE Maestro heat-like repeat family member 4 OS=Mus musculus (Mouse) OX=10090 GN=Mroh4 PE=1 SV=1	2	1	1	1	0	0	1	0	0	0	0	0	0	0	0	1	0	0	0	0	0	0	0	0	1	0	0	0	0	0	0	1.6	1.6	1.6	104.54	914	914;983	1	1			1
E9PZ43;A0A0G2JDN7;P27546-4;A0A0G2JG35;A0A0G2JFK3;A0A0G2JDY5;A0A0G2JFT4;A0A0G2JE57;A0A0G2JDU1	E9PZ43;A0A0G2JDN7;P27546-4	9;8;8;4;3;3;3;1;1	9;8;8;4;3;3;3;1;1	4;4;4;0;0;0;0;0;0	Microtubule-associated protein;Microtubule-associated protein 4	Map4	tr|E9PZ43|E9PZ43_MOUSE Isoform of P27546, Microtubule-associated protein OS=Mus musculus (Mouse) OX=10090 GN=Map4 PE=1 SV=3;tr|A0A0G2JDN7|A0A0G2JDN7_MOUSE Isoform of P27546, Microtubule-associated protein OS=Mus musculus (Mouse) OX=10090 GN=Map4 PE=1 SV=1;	9	9	9	4	6	2	7	0	5	3	2	2	1	6	2	7	0	5	3	2	2	1	2	0	3	0	0	1	1	0	0	15	15	7.2	97.795	933	933;902;902;290;207;220;276;81;116	1.03	29	1		0
E9PZ88;F8WIE1;Q91W89;F6U7S0;F6TFL1;E9PYM7	E9PZ88;F8WIE1;Q91W89;F6U7S0;F6TFL1;E9PYM7	2;2;2;1;1;1	2;2;2;1;1;1	2;2;2;1;1;1	Alpha-mannosidase;Alpha-mannosidase 2C1	Man2c1	tr|E9PZ88|E9PZ88_MOUSE Isoform of Q91W89, Alpha-mann_mid domain-containing protein OS=Mus musculus (Mouse) OX=10090 GN=Man2c1 PE=1 SV=1;tr|F8WIE1|F8WIE1_MOUSE Isoform of Q91W89, Alpha-mann_mid domain-containing protein OS=Mus musculus (Mouse) OX=10090 GN=M	6	2	2	2	0	0	1	1	1	0	0	0	0	0	0	1	1	1	0	0	0	0	0	0	1	1	1	0	0	0	0	2.2	2.2	2.2	104.68	940	940;1037;1039;138;190;866	1	3			0.0029112
E9PZF0;Q5NC80;P15532;Q01768;Q5NC79	E9PZF0;Q5NC80;P15532;Q01768;Q5NC79	4;3;3;3;2	4;3;3;3;2	4;3;3;3;2	Nucleoside diphosphate kinase;Nucleoside diphosphate kinase A;Nucleoside diphosphate kinase B	Gm20390;Nme1;Nme2	tr|E9PZF0|E9PZF0_MOUSE Gm20390 readthrough, Nucleoside diphosphate kinase OS=Mus musculus (Mouse) OX=10090 GN=Gm20390 PE=3 SV=1;tr|Q5NC80|Q5NC80_MOUSE Isoform of P15532, Nucleoside diphosphate kinase (Fragment) OS=Mus musculus (Mouse) OX=10090 GN=Nme1 PE=1	5	4	4	4	3	0	1	1	2	2	0	0	0	3	0	1	1	2	2	0	0	0	3	0	1	1	2	2	0	0	0	30.7	30.7	30.7	30.2	267	267;127;152;152;117	3			10	0
E9Q0H6;P51880	E9Q0H6;P51880	2;2	2;2	2;2	Fatty acid-binding protein, brain	Fabp7	tr|E9Q0H6|E9Q0H6_MOUSE Isoform of P51880, FABP domain-containing protein OS=Mus musculus (Mouse) OX=10090 GN=Fabp7 PE=1 SV=1;sp|P51880|FABP7_MOUSE Fatty acid-binding protein, brain OS=Mus musculus (Mouse) OX=10090 GN=Fabp7 PE=1 SV=2	2	2	2	2	0	0	0	0	2	0	0	0	0	0	0	0	0	2	0	0	0	0	0	0	0	0	2	0	0	0	0	16	16	16	20.615	188	188;132	3			2	0
E9Q0K9;Q3V1U8	E9Q0K9;Q3V1U8	7;7	7;7	7;7	ELMO domain-containing protein 1	Elmod1	tr|E9Q0K9|E9Q0K9_MOUSE Isoform of Q3V1U8, ELMO domain-containing protein OS=Mus musculus (Mouse) OX=10090 GN=Elmod1 PE=1 SV=1;sp|Q3V1U8|ELMD1_MOUSE ELMO domain-containing protein 1 OS=Mus musculus (Mouse) OX=10090 GN=Elmod1 PE=1 SV=2	2	7	7	7	4	1	1	0	0	0	5	4	2	4	1	1	0	0	0	5	4	2	4	1	1	0	0	0	5	4	2	29.1	29.1	29.1	37.901	326	326;326	3			17	0
Q8VCQ8;S4R1T7;E9Q0M9;E9QA16;D3Z6I7;E9QA15;E9Q9F3;F6RGN9;F6ZAW1;F6QLP8;F6T2Z7	Q8VCQ8;S4R1T7;E9Q0M9;E9QA16;D3Z6I7;E9QA15	8;8;8;8;7;7;3;1;1;1;1	8;8;8;8;7;7;3;1;1;1;1	8;8;8;8;7;7;3;1;1;1;1		Cald1	tr|Q8VCQ8|Q8VCQ8_MOUSE Isoform of E9QA15, Caldesmon 1 OS=Mus musculus (Mouse) OX=10090 GN=Cald1 PE=1 SV=1;tr|S4R1T7|S4R1T7_MOUSE Isoform of E9QA15, Caldesmon 1 OS=Mus musculus (Mouse) OX=10090 GN=Cald1 PE=1 SV=1;tr|E9Q0M9|E9Q0M9_MOUSE Isoform of E9QA15, Ca	11	8	8	8	3	5	3	2	4	3	0	0	0	3	5	3	2	4	3	0	0	0	3	5	3	2	4	3	0	0	0	20.9	20.9	20.9	60.452	530	530;534;534;536;554;768;253;137;211;274;354	1	20			0
E9Q0N0;Q9Z0R4;A0A338P7I4;F6U8U1;E9Q3I8;E9Q3I9;E9Q3I4;E9Q3I5;CON__ENSEMBL:ENSBTAP00000001528;Q9Z0R4-2;F6TCC6;Q6NZJ5;E9QNG1;B2RR82;Q9Z0R6	E9Q0N0;Q9Z0R4;A0A338P7I4;F6U8U1;E9Q3I8;E9Q3I9;E9Q3I4;E9Q3I5;CON__ENSEMBL:ENSBTAP00000001528;Q9Z0R4-2	4;4;2;2;2;2;2;2;2;2;1;1;1;1;1	4;4;2;2;2;2;2;2;2;2;1;1;1;1;1	4;4;2;2;2;2;2;2;2;2;1;1;1;1;1	Intersectin-1	Itsn1	tr|E9Q0N0|E9Q0N0_MOUSE Isoform of Q9Z0R4, Intersectin-1 OS=Mus musculus (Mouse) OX=10090 GN=Itsn1 PE=1 SV=1;sp|Q9Z0R4|ITSN1_MOUSE Intersectin-1 OS=Mus musculus (Mouse) OX=10090 GN=Itsn1 PE=1 SV=2;tr|A0A338P7I4|A0A338P7I4_MOUSE Isoform of Q9Z0R4, Intersecti	15	4	4	4	1	1	0	0	3	1	0	0	0	1	1	0	0	3	1	0	0	0	1	1	0	0	3	1	0	0	0	3.7	3.7	3.7	194.89	1719	1719;1714;279;346;1142;1147;1176;1218;1222;1213;173;621;1658;1685;1659	1	6			0
E9Q0U7;Q61699-2;Q61699;D3Z027;D3Z3I9	E9Q0U7;Q61699-2;Q61699	4;4;4;1;1	4;4;4;1;1	4;4;4;1;1	Heat shock protein 105 kDa	Hsph1	tr|E9Q0U7|E9Q0U7_MOUSE Isoform of Q61699, Heat shock protein 105 kDa OS=Mus musculus (Mouse) OX=10090 GN=Hsph1 PE=1 SV=1;sp|Q61699-2|HS105-2_MOUSE Isoform of Q61699, Isoform HSP105-beta of Heat shock protein 105 kDa OS=Mus musculus (Mouse) OX=10090 GN=Hsph	5	4	4	4	1	0	1	0	2	0	0	3	2	1	0	1	0	2	0	0	3	2	1	0	1	0	2	0	0	3	2	5.6	5.6	5.6	91.677	817	817;814;858;100;144	1	9			0
E9Q0W8;E9Q4F4;P62305	E9Q0W8;E9Q4F4;P62305	1;1;1	1;1;1	1;1;1	Small nuclear ribonucleoprotein E	Snrpe	tr|E9Q0W8|E9Q0W8_MOUSE Isoform of P62305, Small nuclear ribonucleoprotein E OS=Mus musculus (Mouse) OX=10090 GN=Snrpe PE=1 SV=1;tr|E9Q4F4|E9Q4F4_MOUSE Isoform of P62305, Small nuclear ribonucleoprotein E OS=Mus musculus (Mouse) OX=10090 GN=Snrpe PE=1 SV=1;	3	1	1	1	1	0	1	1	1	1	1	1	1	1	0	1	1	1	1	1	1	1	1	0	1	1	1	1	1	1	1	21.2	21.2	21.2	6.1593	52	52;91;92	3			12	0.0069396
E9Q133;P80318;Q3U0I3;F6Q609;F6ZVG8	E9Q133;P80318;Q3U0I3	5;5;4;2;1	5;5;4;2;1	5;5;4;2;1	T-complex protein 1 subunit gamma	Cct3	tr|E9Q133|E9Q133_MOUSE Isoform of P80318, T-complex protein 1 subunit gamma OS=Mus musculus (Mouse) OX=10090 GN=Cct3 PE=1 SV=1;sp|P80318|TCPG_MOUSE T-complex protein 1 subunit gamma OS=Mus musculus (Mouse) OX=10090 GN=Cct3 PE=1 SV=1;tr|Q3U0I3|Q3U0I3_MOUSE	5	5	5	5	2	0	3	1	3	0	2	0	0	2	0	3	1	3	0	2	0	0	2	0	3	1	3	0	2	0	0	11.2	11.2	11.2	56.526	507	507;545;521;306;85	1.08	11	1		0
E9Q9F5;E9Q1G8;O55131;A0A0R4J233;S4R2P6;A0A1W2P6J7;Q8C650-2;Q9DA97;Q8C650	E9Q9F5;E9Q1G8;O55131	11;11;11;1;1;1;1;1;1	11;11;11;1;1;1;1;1;1	11;11;11;1;1;1;1;1;1	Septin-7	2023-09-07	tr|E9Q9F5|E9Q9F5_MOUSE Isoform of O55131, Septin-type G domain-containing protein OS=Mus musculus (Mouse) OX=10090 GN=Sept7 PE=1 SV=2;tr|E9Q1G8|E9Q1G8_MOUSE Isoform of O55131, Septin-type G domain-containing protein OS=Mus musculus (Mouse) OX=10090 GN=Sept	9	11	11	11	10	5	6	5	9	6	3	5	3	10	5	6	5	9	6	3	5	3	10	5	6	5	9	6	3	5	3	33.4	33.4	33.4	50.68	437	437;437;436;427;429;452;427;430;452	2		65		0
E9Q1S3;Q01405;A2ANA0;Q9D662	E9Q1S3;Q01405	3;3;1;1	3;3;1;1	3;3;1;1	Protein transport protein Sec23A	Sec23a	tr|E9Q1S3|E9Q1S3_MOUSE Isoform of Q01405, Protein transport protein SEC23 OS=Mus musculus (Mouse) OX=10090 GN=Sec23a PE=1 SV=1;sp|Q01405|SC23A_MOUSE Protein transport protein Sec23A OS=Mus musculus (Mouse) OX=10090 GN=Sec23a PE=1 SV=2	4	3	3	3	1	0	0	0	3	0	0	0	0	1	0	0	0	3	0	0	0	0	1	0	0	0	3	0	0	0	0	5.8	5.8	5.8	82.955	736	736;765;278;767	1	4			0
E9Q1W0;Q6PHZ2-5;E9Q1T1;A0A0G2JGS4;Q6PHZ2-2;Q6PHZ2-4;Q6PHZ2;E9Q1V9;Q8CCM0;E9PXV3;F6RWZ9;E9QAJ4;D6RDQ8	E9Q1W0;Q6PHZ2-5;E9Q1T1;A0A0G2JGS4;Q6PHZ2-2;Q6PHZ2-4;Q6PHZ2;E9Q1V9;Q8CCM0	20;20;19;19;19;19;18;17;13;5;5;4;4	15;15;14;14;14;14;13;12;8;5;5;2;2	14;14;13;13;13;13;12;11;7;5;5;2;2	Calcium/calmodulin-dependent protein kinase type II subunit delta	Camk2d	tr|E9Q1W0|E9Q1W0_MOUSE Isoform of Q6PHZ2, Protein kinase domain-containing protein OS=Mus musculus (Mouse) OX=10090 GN=Camk2d PE=1 SV=2;sp|Q6PHZ2-5|KCC2D-5_MOUSE Isoform of Q6PHZ2, Isoform 4 of Calcium/calmodulin-dependent protein kinase type II subunit de	13	20	15	14	13	12	11	15	13	13	12	7	6	8	8	7	10	9	8	7	3	2	8	8	6	10	9	8	6	3	2	41.2	29.9	28.1	57.748	512	512;512;533;533;478;492;499;488;361;160;169;142;147	1.71	28	61	2	0
E9Q1X8;O08532-3;O08532-2;O08532-4;O08532-5;O08532	E9Q1X8;O08532-3;O08532-2;O08532-4;O08532-5;O08532	2;2;2;2;2;2	2;2;2;2;2;2	2;2;2;2;2;2	Voltage-dependent calcium channel subunit alpha-2/delta-1;Voltage-dependent calcium channel subunit alpha-2-1;Voltage-dependent calcium channel subunit delta-1	Cacna2d1	tr|E9Q1X8|E9Q1X8_MOUSE Isoform of O08532, VWFA domain-containing protein OS=Mus musculus (Mouse) OX=10090 GN=Cacna2d1 PE=1 SV=2;sp|O08532-3|CA2D1-3_MOUSE Isoform of O08532, Isoform 2C of Voltage-dependent calcium channel subunit alpha-2/delta-1 OS=Mus musc	6	2	2	2	2	0	0	0	0	0	0	0	0	2	0	0	0	0	0	0	0	0	2	0	0	0	0	0	0	0	0	2.4	2.4	2.4	123.2	1091	1091;1079;1084;1086;1091;1103	1	2			0.0029007
E9Q3T7;E9Q242;P54822;A0A140LHU1;A0A0G2JFI8;E9Q0A0	E9Q3T7;E9Q242;P54822;A0A140LHU1;A0A0G2JFI8;E9Q0A0	2;2;2;1;1;1	2;2;2;1;1;1	2;2;2;1;1;1	Adenylosuccinate lyase	Adsl	tr|E9Q3T7|E9Q3T7_MOUSE Isoform of P54822, Lyase_1 domain-containing protein OS=Mus musculus (Mouse) OX=10090 GN=Adsl PE=1 SV=1;tr|E9Q242|E9Q242_MOUSE Isoform of P54822, Adenylosuccinate lyase OS=Mus musculus (Mouse) OX=10090 GN=Adsl PE=1 SV=1;sp|P54822|PUR	6	2	2	2	0	0	0	0	1	1	0	0	0	0	0	0	0	1	1	0	0	0	0	0	0	0	1	1	0	0	0	5.6	5.6	5.6	48.296	425	425;469;484;133;149;164	2		2		0.001506
E9Q2A6;Q3UDE9;Q9QVP9;F7CCX1	E9Q2A6;Q3UDE9;Q9QVP9;F7CCX1	2;2;2;1	2;2;2;1	2;2;2;1	Protein-tyrosine kinase 2-beta	Ptk2b	tr|E9Q2A6|E9Q2A6_MOUSE Isoform of Q9QVP9, Protein-tyrosine kinase 2-beta OS=Mus musculus (Mouse) OX=10090 GN=Ptk2b PE=1 SV=1;tr|Q3UDE9|Q3UDE9_MOUSE Isoform of Q9QVP9, Protein-tyrosine kinase 2-beta OS=Mus musculus (Mouse) OX=10090 GN=Ptk2b PE=1 SV=1;sp|Q9Q	4	2	2	2	0	0	0	0	0	0	1	1	0	0	0	0	0	0	0	1	1	0	0	0	0	0	0	0	1	1	0	2	2	2	111.1	967	967;1005;1009;382	1	2			0.0021994
E9Q2W9	E9Q2W9	24	1	1		Actn4	tr|E9Q2W9|E9Q2W9_MOUSE Isoform of P57780, Alpha-actinin-4 (Fragment) OS=Mus musculus (Mouse) OX=10090 GN=Actn4 PE=1 SV=1	1	24	1	1	17	14	20	19	18	19	4	2	2	1	1	1	1	1	1	0	0	0	1	1	1	1	1	1	0	0	0	55.2	3.1	3.1	59.897	518	518	1	7			0.0069013
E9Q3E2;Q8CC35-3;Q8CC35-2;Q8CC35	E9Q3E2;Q8CC35-3;Q8CC35-2;Q8CC35	3;3;3;3	3;3;3;3	3;3;3;3	Synaptopodin	Synpo	tr|E9Q3E2|E9Q3E2_MOUSE Isoform of Q8CC35, Synaptopodin OS=Mus musculus (Mouse) OX=10090 GN=Synpo PE=1 SV=1;sp|Q8CC35-3|SYNPO-3_MOUSE Isoform of Q8CC35, Isoform 3 of Synaptopodin OS=Mus musculus (Mouse) OX=10090 GN=Synpo PE=1 SV=2;sp|Q8CC35-2|SYNPO-2_MOUSE	4	3	3	3	0	0	0	0	1	0	2	0	1	0	0	0	0	1	0	2	0	1	0	0	0	0	1	0	2	0	1	3.9	3.9	3.9	117.51	1100	1100;690;901;929	1	4			0
E9Q3M3;O08788;D3YX34;E9Q586;O08788-2	E9Q3M3;O08788;D3YX34;E9Q586;O08788-2	26;26;24;24;24	26;26;24;24;24	26;26;24;24;24	Dynactin subunit 1	Dctn1	tr|E9Q3M3|E9Q3M3_MOUSE Isoform of O08788, CAP-Gly domain-containing protein OS=Mus musculus (Mouse) OX=10090 GN=Dctn1 PE=1 SV=1;sp|O08788|DCTN1_MOUSE Dynactin subunit 1 OS=Mus musculus (Mouse) OX=10090 GN=Dctn1 PE=1 SV=3;tr|D3YX34|D3YX34_MOUSE Isoform of O	5	26	26	26	13	8	12	0	4	1	16	14	11	13	8	12	0	4	1	16	14	11	13	8	12	0	4	1	16	14	11	27.5	27.5	27.5	139.76	1264	1264;1281;1142;1239;1243	1	84			0
E9Q3M9;F7B0R9	E9Q3M9;F7B0R9	5;4	4;4	4;4		2010300C02Rik	tr|E9Q3M9|E9Q3M9_MOUSE DUF4592 domain-containing protein OS=Mus musculus (Mouse) OX=10090 GN=2010300C02Rik PE=1 SV=1;tr|F7B0R9|F7B0R9_MOUSE Isoform of E9Q3M9, RIKEN cDNA 2010300C02 gene (Fragment) OS=Mus musculus (Mouse) OX=10090 GN=2010300C02Rik PE=1 SV=1	2	5	4	4	1	1	2	1	1	1	2	1	3	1	0	1	0	0	0	2	0	2	1	0	1	0	0	0	2	0	2	5.6	5	5	125.91	1175	1175;652	1	6			0
E9Q3W4;Q9QXS1-15;Q9QXS1-10;Q9QXS1-9;Q9QXS1-12;Q9QXS1-11;Q9QXS1-13;Q9QXS1-5;Q9QXS1-3;Q9QXS1-16;Q9QXS1-4;Q9QXS1-14;Q9QXS1-6;Q9QXS1-7;Q9QXS1-8;Q9QXS1-2;Q9QXS1;A0A3B2W7J8;E9PW24;A0A0R4J223;E9Q9J6;A0A0R4J221;A0A0R4J218	E9Q3W4;Q9QXS1-15;Q9QXS1-10;Q9QXS1-9;Q9QXS1-12;Q9QXS1-11;Q9QXS1-13;Q9QXS1-5;Q9QXS1-3;Q9QXS1-16;Q9QXS1-4;Q9QXS1-14;Q9QXS1-6;Q9QXS1-7;Q9QXS1-8;Q9QXS1-2;Q9QXS1;A0A3B2W7J8	12;12;12;12;12;12;12;12;12;12;12;12;12;12;12;12;12;8;1;1;1;1;1	12;12;12;12;12;12;12;12;12;12;12;12;12;12;12;12;12;8;1;1;1;1;1	12;12;12;12;12;12;12;12;12;12;12;12;12;12;12;12;12;8;1;1;1;1;1	Plectin	Plec	tr|E9Q3W4|E9Q3W4_MOUSE Isoform of Q9QXS1, Plectin OS=Mus musculus (Mouse) OX=10090 GN=Plec PE=1 SV=1;sp|Q9QXS1-15|PLEC-15_MOUSE Isoform of Q9QXS1, Isoform PLEC-1H of Plectin OS=Mus musculus (Mouse) OX=10090 GN=Plec PE=1 SV=3;sp|Q9QXS1-10|PLEC-10_MOUSE Isof	23	12	12	12	0	2	1	4	5	3	0	0	0	0	2	1	4	5	3	0	0	0	0	2	1	4	5	3	0	0	0	3.2	3.2	3.2	499.1	4386	4386;4449;4511;4516;4521;4526;4534;4543;4543;4544;4548;4550;4572;4577;4589;4686;4691;1646;499;661;676;702;964	1	15			0
E9Q447;A3KGU5;P16546-2	E9Q447;A3KGU5;P16546-2	180;179;178	1;1;1	1;1;1	Spectrin alpha chain, non-erythrocytic 1	Sptan1	tr|E9Q447|E9Q447_MOUSE Isoform of P16546, Spectrin alpha chain, non-erythrocytic 1 OS=Mus musculus (Mouse) OX=10090 GN=Sptan1 PE=1 SV=1;tr|A3KGU5|A3KGU5_MOUSE Isoform of P16546, Spectrin alpha chain, non-erythrocytic 1 OS=Mus musculus (Mouse) OX=10090 GN=S	3	180	1	1	152	163	163	149	155	157	145	141	128	1	1	1	1	1	1	1	1	1	1	1	1	1	1	1	1	1	1	68.6	0.7	0.7	285.34	2478	2478;2457;2452	1	15			0
G5E8R0;E9Q453;E9Q455;S4R261	G5E8R0;E9Q453;E9Q455	17;17;15;3	12;12;10;3	0;0;0;0		Tpm1	tr|G5E8R0|G5E8R0_MOUSE Isoform of P58771, Tropomyosin alpha-1 chain OS=Mus musculus (Mouse) OX=10090 GN=Tpm1 PE=1 SV=1;tr|E9Q453|E9Q453_MOUSE Isoform of P58771, Tropomyosin alpha-1 chain OS=Mus musculus (Mouse) OX=10090 GN=Tpm1 PE=1 SV=1;tr|E9Q455|E9Q455_M	4	17	12	0	15	15	15	15	13	14	6	3	3	11	10	11	11	9	9	4	2	2	0	0	0	0	0	0	0	0	0	38.4	29	0	28.343	245	245;245;251;49	2.99		1	94	0
E9Q456	E9Q456	16	1	0		Tpm1	tr|E9Q456|E9Q456_MOUSE Isoform of P58771, Tropomyosin alpha-1 chain OS=Mus musculus (Mouse) OX=10090 GN=Tpm1 PE=1 SV=1	1	16	1	0	14	14	14	14	11	13	5	2	2	1	1	1	1	0	1	0	0	0	0	0	0	0	0	0	0	0	0	35.9	5.2	0	28.668	248	248	3			5	0
E9Q4K0;Q8BL65;Q8BL65-5;F7A5C5;F6UI99;F6W6N3	E9Q4K0;Q8BL65;Q8BL65-5	19;19;16;8;7;3	1;1;0;0;0;1	0;0;0;0;0;0	Actin-binding LIM protein 2	Ablim2	tr|E9Q4K0|E9Q4K0_MOUSE Isoform of Q8BL65, Actin-binding LIM protein 2 OS=Mus musculus (Mouse) OX=10090 GN=Ablim2 PE=1 SV=1;sp|Q8BL65|ABLM2_MOUSE Actin-binding LIM protein 2 OS=Mus musculus (Mouse) OX=10090 GN=Ablim2 PE=1 SV=1;sp|Q8BL65-5|ABLM2-5_MOUSE Isof	6	19	1	0	16	14	13	14	15	16	2	0	0	1	1	0	1	1	1	0	0	0	0	0	0	0	0	0	0	0	0	38.3	2	0	73.649	664	664;612;559;195;170;109	1	9			0.0068259
E9Q4M4;Q91VN4	E9Q4M4;Q91VN4	3;3	3;3	3;3	MICOS complex subunit Mic25	Chchd6	tr|E9Q4M4|E9Q4M4_MOUSE Isoform of Q91VN4, MICOS complex subunit OS=Mus musculus (Mouse) OX=10090 GN=Chchd6 PE=1 SV=1;sp|Q91VN4|MIC25_MOUSE MICOS complex subunit Mic25 OS=Mus musculus (Mouse) OX=10090 GN=Chchd6 PE=1 SV=2	2	3	3	3	2	2	2	0	1	1	1	1	1	2	2	2	0	1	1	1	1	1	2	2	2	0	1	1	1	1	1	17.1	17.1	17.1	26.388	245	245;273	3			11	0
E9Q557;E9PZW0	E9Q557;E9PZW0	25;19	25;19	25;19	Desmoplakin	Dsp	sp|E9Q557|DESP_MOUSE Desmoplakin OS=Mus musculus (Mouse) OX=10090 GN=Dsp PE=1 SV=1;tr|E9PZW0|E9PZW0_MOUSE Isoform of E9Q557, SH3 domain-containing protein OS=Mus musculus (Mouse) OX=10090 GN=Dsp PE=1 SV=1	2	25	25	25	6	0	3	4	8	2	6	18	9	6	0	3	4	8	2	6	18	9	6	0	3	4	8	2	6	18	9	9.9	9.9	9.9	332.91	2883	2883;2284	2.39	17	4	41	0
E9Q5L3;Q9DBL1	E9Q5L3;Q9DBL1	2;2	2;2	2;2	Short/branched chain specific acyl-CoA dehydrogenase, mitochondrial	Acadsb	tr|E9Q5L3|E9Q5L3_MOUSE Isoform of Q9DBL1, Short/branched chain-specific acyl-CoA dehydrogenase, mitochondrial OS=Mus musculus (Mouse) OX=10090 GN=Acadsb PE=1 SV=1;sp|Q9DBL1|ACDSB_MOUSE Short/branched chain specific acyl-CoA dehydrogenase, mitochondrial OS=	2	2	2	2	1	1	1	0	1	0	0	0	0	1	1	1	0	1	0	0	0	0	1	1	1	0	1	0	0	0	0	7.5	7.5	7.5	51.853	465	465;432	3			4	0
E9Q634;A0A1L1STM1;G3V011;Q8CG29;P70248	E9Q634	10;1;1;1;1	10;1;1;1;1	10;1;1;1;1	Unconventional myosin-Ie	Myo1e	sp|E9Q634|MYO1E_MOUSE Unconventional myosin-Ie OS=Mus musculus (Mouse) OX=10090 GN=Myo1e PE=1 SV=1	5	10	10	10	2	4	3	5	4	4	0	0	0	2	4	3	5	4	4	0	0	0	2	4	3	5	4	4	0	0	0	10.2	10.2	10.2	126.82	1107	1107;116;785;1098;1099	1	22			0
E9Q683;Q6PHS9-4;Q6PHS9-2;Q6PHS9-5;Q6PHS9;Q6PHS9-3;Q6PHS9-6	E9Q683;Q6PHS9-4;Q6PHS9-2;Q6PHS9-5;Q6PHS9;Q6PHS9-3;Q6PHS9-6	6;6;6;6;6;6;6	6;6;6;6;6;6;6	6;6;6;6;6;6;6	Voltage-dependent calcium channel subunit alpha-2/delta-2;Voltage-dependent calcium channel subunit alpha-2-2;Voltage-dependent calcium channel subunit delta-2	Cacna2d2	tr|E9Q683|E9Q683_MOUSE Isoform of Q6PHS9, VWFA domain-containing protein OS=Mus musculus (Mouse) OX=10090 GN=Cacna2d2 PE=1 SV=2;sp|Q6PHS9-4|CA2D2-4_MOUSE Isoform of Q6PHS9, Isoform 4 of Voltage-dependent calcium channel subunit alpha-2/delta-2 OS=Mus muscu	7	6	6	6	4	1	2	0	2	0	0	0	0	4	1	2	0	2	0	0	0	0	4	1	2	0	2	0	0	0	0	5	5	5	130.56	1157	1157;1147;1148;1150;1154;1156;1157	1	9			0
E9Q6B6;E9Q6E0;J3QNR6;K3W4S4;Q9ESN9-2;Q9ESN9-3;Q9ESN9-5;Q9ESN9-4;Q9ESN9;Q9ESN9-6;D3YWH6;F6SH61;Z4YMB8;A0A0R4J196;F8WH31;E9PUD1;Q58A65-6;Q58A65-3;Q58A65-4;Q58A65-5;Q58A65-2;Q58A65	E9Q6B6;E9Q6E0;J3QNR6;K3W4S4;Q9ESN9-2;Q9ESN9-3;Q9ESN9-5;Q9ESN9-4;Q9ESN9;Q9ESN9-6	5;5;5;5;5;5;5;5;5;5;2;1;1;1;1;1;1;1;1;1;1;1	5;5;5;5;5;5;5;5;5;5;2;1;1;1;1;1;1;1;1;1;1;1	5;5;5;5;5;5;5;5;5;5;2;1;1;1;1;1;1;1;1;1;1;1	C-Jun-amino-terminal kinase-interacting protein 3	Mapk8ip3	tr|E9Q6B6|E9Q6B6_MOUSE Isoform of Q9ESN9, C-Jun-amino-terminal kinase-interacting protein 3 OS=Mus musculus (Mouse) OX=10090 GN=Mapk8ip3 PE=1 SV=1;tr|E9Q6E0|E9Q6E0_MOUSE Isoform of Q9ESN9, C-Jun-amino-terminal kinase-interacting protein 3 OS=Mus musculus (	22	5	5	5	2	1	1	0	1	2	0	0	0	2	1	1	0	1	2	0	0	0	2	1	1	0	1	2	0	0	0	4.6	4.6	4.6	143.44	1300	1300;1306;1337;1345;1305;1314;1322;1336;1337;1345;235;775;901;1164;1169;1169;1142;1168;1177;1307;1307;1321	1	7			0
E9Q6Q4;Q3TU36;E9Q912;A0A0G2JGC8;A0A0G2JF70	E9Q6Q4;Q3TU36;E9Q912;A0A0G2JGC8	11;11;11;9;2	11;11;11;9;2	11;11;11;9;2		Rap1gds1	tr|E9Q6Q4|E9Q6Q4_MOUSE Isoform of E9Q912, RAP1, GTP-GDP dissociation stimulator 1 OS=Mus musculus (Mouse) OX=10090 GN=Rap1gds1 PE=1 SV=1;tr|Q3TU36|Q3TU36_MOUSE Isoform of E9Q912, RAP1, GTP-GDP dissociation stimulator 1 OS=Mus musculus (Mouse) OX=10090 GN=R	5	11	11	11	3	0	0	1	8	3	0	0	0	3	0	0	1	8	3	0	0	0	3	0	0	1	8	3	0	0	0	22.6	22.6	22.6	60.792	558	558;606;607;544;101	2		16		0
E9Q6R3;O08547	E9Q6R3;O08547	2;2	2;2	2;2	Vesicle-trafficking protein SEC22b	Sec22b	tr|E9Q6R3|E9Q6R3_MOUSE Isoform of O08547, Vesicle-trafficking protein SEC22b OS=Mus musculus (Mouse) OX=10090 GN=Sec22b PE=1 SV=1;sp|O08547|SC22B_MOUSE Vesicle-trafficking protein SEC22b OS=Mus musculus (Mouse) OX=10090 GN=Sec22b PE=1 SV=3	2	2	2	2	0	0	0	0	2	1	0	0	0	0	0	0	0	2	1	0	0	0	0	0	0	0	2	1	0	0	0	15.7	15.7	15.7	18.922	166	166;215	3			3	0
E9Q740;F8VQC1	E9Q740;F8VQC1	1;1	1;1	1;1	Signal recognition particle subunit SRP72	Srp72	tr|E9Q740|E9Q740_MOUSE Isoform of F8VQC1, Signal recognition particle subunit SRP72 OS=Mus musculus (Mouse) OX=10090 GN=Srp72 PE=1 SV=1;tr|F8VQC1|F8VQC1_MOUSE Signal recognition particle subunit SRP72 OS=Mus musculus (Mouse) OX=10090 GN=Srp72 PE=1 SV=1	2	1	1	1	0	1	0	0	0	0	0	0	0	0	1	0	0	0	0	0	0	0	0	1	0	0	0	0	0	0	0	2.8	2.8	2.8	67.928	610	610;671	1	1			0.0092421
E9Q7C1;Q3TE00;Q924H2;A0A338P6A9;A0A338P6V8;A0A338P730;A0A338P6U0;A0A338P7G2	E9Q7C1;Q3TE00;Q924H2;A0A338P6A9;A0A338P6V8;A0A338P730	4;4;4;3;3;3;1;1	4;4;4;3;3;3;1;1	4;4;4;3;3;3;1;1	Mediator of RNA polymerase II transcription subunit 15	Med15	tr|E9Q7C1|E9Q7C1_MOUSE Isoform of Q924H2, Mediator of RNA polymerase II transcription subunit 15 OS=Mus musculus (Mouse) OX=10090 GN=Med15 PE=1 SV=1;tr|Q3TE00|Q3TE00_MOUSE Isoform of Q924H2, Mediator of RNA polymerase II transcription subunit 15 OS=Mus mus	8	4	4	4	1	1	0	0	0	0	3	2	2	1	1	0	0	0	0	3	2	2	1	1	0	0	0	0	3	2	2	6.5	6.5	6.5	82.595	749	749;766;789;218;354;639;77;87	1	9			0
E9Q7G0;A0A1B0GSW3	E9Q7G0;A0A1B0GSW3	2;1	2;1	2;1		Numa1	sp|E9Q7G0|NUMA1_MOUSE Nuclear mitotic apparatus protein 1 OS=Mus musculus (Mouse) OX=10090 GN=Numa1 PE=1 SV=1;tr|A0A1B0GSW3|A0A1B0GSW3_MOUSE Isoform of E9Q7G0, Nuclear mitotic apparatus protein 1 (Fragment) OS=Mus musculus (Mouse) OX=10090 GN=Numa1 PE=1 SV	2	2	2	2	0	2	2	0	0	0	0	0	0	0	2	2	0	0	0	0	0	0	0	2	2	0	0	0	0	0	0	1.6	1.6	1.6	235.63	2094	2094;1082	1	4			0
E9Q7Q3;A0A0R4J1P2;P21107	E9Q7Q3;A0A0R4J1P2;P21107	18;10;10	2;2;2	2;2;2	Tropomyosin alpha-3 chain	Tpm3	tr|E9Q7Q3|E9Q7Q3_MOUSE Isoform of P21107, Tropomyosin alpha-3 chain OS=Mus musculus (Mouse) OX=10090 GN=Tpm3 PE=1 SV=1;tr|A0A0R4J1P2|A0A0R4J1P2_MOUSE Isoform of P21107, Tropomyosin alpha-3 chain OS=Mus musculus (Mouse) OX=10090 GN=Tpm3 PE=1 SV=1;sp|P21107|	3	18	2	2	16	18	15	16	16	18	6	4	4	2	2	2	2	2	2	0	0	0	2	2	2	2	2	2	0	0	0	46.8	11.7	11.7	28.734	248	248;284;285	3			15	0
E9Q852;Q9QZQ1-2;E9Q9C3;Q9QZQ1;E9PYX7;F7C3I9;D3Z7L2;D3YUD2	E9Q852;Q9QZQ1-2;E9Q9C3;Q9QZQ1;E9PYX7	19;19;18;18;16;3;2;2	19;19;18;18;16;3;2;2	19;19;18;18;16;3;2;2	Afadin	Mllt4	tr|E9Q852|E9Q852_MOUSE Isoform of Q9QZQ1, Afadin OS=Mus musculus (Mouse) OX=10090 GN=Afdn PE=1 SV=2;sp|Q9QZQ1-2|AFAD-2_MOUSE Isoform of Q9QZQ1, Isoform 1 of Afadin OS=Mus musculus (Mouse) OX=10090 GN=Afdn PE=1 SV=3;tr|E9Q9C3|E9Q9C3_MOUSE Isoform of Q9QZQ1,	8	19	19	19	8	8	2	4	9	8	0	0	0	8	8	2	4	9	8	0	0	0	8	8	2	4	9	8	0	0	0	14.3	14.3	14.3	204.52	1805	1805;1805;1827;1820;1663;380;221;229	1	40			0
E9Q8N5;Q08EB6;Q08EB5;F7DCH5;Q8BRT1;A0A1L1ST22;Q8BRT1-5;A0A1L1SRY3;Q8BSE7;Q8BRT1-6	E9Q8N5;Q08EB6;Q08EB5;F7DCH5;Q8BRT1	9;9;9;9;9;2;2;1;1;1	9;9;9;9;9;2;2;1;1;1	8;8;8;8;8;1;1;1;1;1	CLIP-associating protein 2	Clasp2	tr|E9Q8N5|E9Q8N5_MOUSE Isoform of Q8BRT1, CLIP-associating protein 2 OS=Mus musculus (Mouse) OX=10090 GN=Clasp2 PE=1 SV=1;tr|Q08EB6|Q08EB6_MOUSE Isoform of Q8BRT1, CLIP-associating protein 2 OS=Mus musculus (Mouse) OX=10090 GN=Clasp2 PE=1 SV=1;tr|Q08EB5|Q0	10	9	9	8	2	1	3	0	1	2	0	1	0	2	1	3	0	1	2	0	1	0	2	0	3	0	1	2	0	1	0	8.9	8.9	8.3	140.72	1286	1286;1287;1304;1307;1286;600;600;103;400;167	1	10			0
E9Q8X9;Q80YS6	E9Q8X9;Q80YS6	2;2	2;2	2;2	Actin filament-associated protein 1	Afap1	tr|E9Q8X9|E9Q8X9_MOUSE Isoform of Q80YS6, Actin filament-associated protein 1 (Fragment) OS=Mus musculus (Mouse) OX=10090 GN=Afap1 PE=1 SV=1;sp|Q80YS6|AFAP1_MOUSE Actin filament-associated protein 1 OS=Mus musculus (Mouse) OX=10090 GN=Afap1 PE=1 SV=1	2	2	2	2	1	0	0	1	0	0	0	0	0	1	0	0	1	0	0	0	0	0	1	0	0	1	0	0	0	0	0	2.9	2.9	2.9	69.665	627	627;731	1	2			0.0022026
E9Q919;Q9Z0Y1	E9Q919;Q9Z0Y1	4;4	4;4	4;4	Dynactin subunit 3	Dctn3	tr|E9Q919|E9Q919_MOUSE Isoform of Q9Z0Y1, Dynactin subunit 3 OS=Mus musculus (Mouse) OX=10090 GN=Dctn3 PE=1 SV=1;sp|Q9Z0Y1|DCTN3_MOUSE Dynactin subunit 3 OS=Mus musculus (Mouse) OX=10090 GN=Dctn3 PE=1 SV=2	2	4	4	4	2	2	3	0	1	0	2	1	0	2	2	3	0	1	0	2	1	0	2	2	3	0	1	0	2	1	0	22.6	22.6	22.6	17.982	159	159;186	3			11	0
E9Q9C0;E9Q9C1;E9Q9C2;Q8K4G5-2;E9Q9C4;Q8K4G5-4;F6YHE5;Q8K4G5-5	E9Q9C0;E9Q9C1;E9Q9C2;Q8K4G5-2;E9Q9C4;Q8K4G5-4	24;24;24;24;23;23;2;2	24;24;24;24;23;23;2;2	1;1;1;1;1;1;0;0	Actin-binding LIM protein 1	Ablim1	tr|E9Q9C0|E9Q9C0_MOUSE Isoform of Q8K4G5, Actin-binding LIM protein 1 OS=Mus musculus (Mouse) OX=10090 GN=Ablim1 PE=1 SV=1;tr|E9Q9C1|E9Q9C1_MOUSE Isoform of Q8K4G5, Actin-binding LIM protein 1 OS=Mus musculus (Mouse) OX=10090 GN=Ablim1 PE=1 SV=1;tr|E9Q9C2|	8	24	24	1	15	17	18	19	18	19	0	0	0	15	17	18	19	18	19	0	0	0	1	1	1	1	1	0	0	0	0	38.7	38.7	2.2	80.384	714	714;744;777;701;682;654;292;268	1.28	125	29	8	0
E9Q9C7;E9Q9D1;E9Q9D2;E9Q9Q7	E9Q9C7;E9Q9D1;E9Q9D2;E9Q9Q7	20;18;18;16	1;1;1;1	1;1;1;1		Ablim1	tr|E9Q9C7|E9Q9C7_MOUSE Isoform of Q8K4G5, Actin-binding LIM protein 1 OS=Mus musculus (Mouse) OX=10090 GN=Ablim1 PE=1 SV=1;tr|E9Q9D1|E9Q9D1_MOUSE Isoform of Q8K4G5, HP domain-containing protein OS=Mus musculus (Mouse) OX=10090 GN=Ablim1 PE=1 SV=1;tr|E9Q9D2	4	20	1	1	12	13	15	15	15	16	0	0	0	0	0	1	0	1	0	0	0	0	0	0	1	0	1	0	0	0	0	36.1	2.4	2.4	75.292	668	668;426;454;400	2		2		1
H7BWY4;E9Q9H0;Q811D0-2;Q811D0;Q811D0-3;D3Z3B8;F6UDT8;S4R2T8;A2BEF2;Q91XM9-5	H7BWY4;E9Q9H0;Q811D0-2;Q811D0;Q811D0-3;D3Z3B8;F6UDT8	15;15;15;15;15;14;9;7;1;1	15;15;15;15;15;14;9;7;1;1	13;13;13;13;13;12;8;6;0;0	Disks large homolog 1	Dlg1	tr|H7BWY4|H7BWY4_MOUSE Isoform of Q811D0, Disks large homolog 1 OS=Mus musculus (Mouse) OX=10090 GN=Dlg1 PE=1 SV=1;tr|E9Q9H0|E9Q9H0_MOUSE Isoform of Q811D0, Disks large homolog 1 OS=Mus musculus (Mouse) OX=10090 GN=Dlg1 PE=1 SV=1;sp|Q811D0-2|DLG1-2_MOUSE I	10	15	15	13	8	10	10	6	9	6	0	0	0	8	10	10	6	9	6	0	0	0	8	9	9	5	8	5	0	0	0	24.8	24.8	20.9	96.891	872	872;912;893;905;927;834;358;558;512;491	1	50			0
E9QAF9;Q0VGY8;Q0VGY8-2	E9QAF9;Q0VGY8;Q0VGY8-2	4;4;3	4;4;3	4;4;3	Protein TANC1	Tanc1	tr|E9QAF9|E9QAF9_MOUSE Isoform of Q0VGY8, Protein TANC1 OS=Mus musculus (Mouse) OX=10090 GN=Tanc1 PE=1 SV=1;sp|Q0VGY8|TANC1_MOUSE Protein TANC1 OS=Mus musculus (Mouse) OX=10090 GN=Tanc1 PE=1 SV=2;sp|Q0VGY8-2|TANC1-2_MOUSE Isoform of Q0VGY8, Isoform 2 of Pr	3	4	4	4	1	1	1	0	1	1	0	0	0	1	1	1	0	1	1	0	0	0	1	1	1	0	1	1	0	0	0	2.5	2.5	2.5	200.06	1849	1849;1856;990	1	5			0
E9QAK5;Q61768	E9QAK5;Q61768	3;3	1;1	1;1	Kinesin-like protein;Kinesin-1 heavy chain	Kif5b	tr|E9QAK5|E9QAK5_MOUSE Isoform of Q61768, Kinesin-like protein (Fragment) OS=Mus musculus (Mouse) OX=10090 GN=Kif5b PE=1 SV=1;sp|Q61768|KINH_MOUSE Kinesin-1 heavy chain OS=Mus musculus (Mouse) OX=10090 GN=Kif5b PE=1 SV=3	2	3	1	1	2	1	0	0	1	0	0	1	0	0	0	0	0	1	0	0	0	0	0	0	0	0	1	0	0	0	0	5.7	1.9	1.9	70.102	619	619;963	1	1			0.0092879
F6T836;E9QAQ3;Q6ZQ82;F6XTB7;D3Z1X5;F7D661;F6Q7M1	F6T836;E9QAQ3;Q6ZQ82	16;16;16;7;3;2;2	16;16;16;7;3;2;2	16;16;16;7;3;2;2	Rho GTPase-activating protein 26	Arhgap26	tr|F6T836|F6T836_MOUSE Isoform of Q6ZQ82, Rho GTPase-activating protein 26 OS=Mus musculus (Mouse) OX=10090 GN=Arhgap26 PE=1 SV=1;tr|E9QAQ3|E9QAQ3_MOUSE Isoform of Q6ZQ82, Rho GTPase-activating protein 26 OS=Mus musculus (Mouse) OX=10090 GN=Arhgap26 PE=1 S	7	16	16	16	5	6	7	9	10	10	0	0	1	5	6	7	9	10	10	0	0	1	5	6	7	9	10	10	0	0	1	25.6	25.6	25.6	82.238	722	722;759;814;388;170;115;144	1	55			0
E9QAQ5;Q9WV60	E9QAQ5;Q9WV60	4;3	4;3	4;3	Glycogen synthase kinase-3 beta	Gsk3b	tr|E9QAQ5|E9QAQ5_MOUSE Isoform of Q9WV60, Protein kinase domain-containing protein OS=Mus musculus (Mouse) OX=10090 GN=Gsk3b PE=1 SV=1;sp|Q9WV60|GSK3B_MOUSE Glycogen synthase kinase-3 beta OS=Mus musculus (Mouse) OX=10090 GN=Gsk3b PE=1 SV=2	2	4	4	4	1	0	2	0	4	1	0	0	0	1	0	2	0	4	1	0	0	0	1	0	2	0	4	1	0	0	0	14.5	14.5	14.5	47.989	433	433;420	2.25		6	2	0
Q7TNC9;Q3TZT4;E9QAS7	Q7TNC9;Q3TZT4;E9QAS7	3;3;3	3;3;3	3;3;3		Inpp5a	tr|Q7TNC9|Q7TNC9_MOUSE Isoform of E9QAS7, IPPc domain-containing protein OS=Mus musculus (Mouse) OX=10090 GN=Inpp5a PE=1 SV=1;tr|Q3TZT4|Q3TZT4_MOUSE Isoform of E9QAS7, IPPc domain-containing protein OS=Mus musculus (Mouse) OX=10090 GN=Inpp5a PE=1 SV=1;tr|E	3	3	3	3	1	1	1	0	2	0	0	0	0	1	1	1	0	2	0	0	0	0	1	1	1	0	2	0	0	0	0	6.6	6.6	6.6	47.622	412	412;420;422	3			5	0
E9QK41;Q8K4G5;E9Q030;Q8K4G5-3	E9QK41;Q8K4G5;E9Q030;Q8K4G5-3	24;24;22;22	1;1;1;1	1;1;1;1	Actin-binding LIM protein 1	Ablim1	tr|E9QK41|E9QK41_MOUSE Isoform of Q8K4G5, Actin-binding LIM protein 1 OS=Mus musculus (Mouse) OX=10090 GN=Ablim1 PE=1 SV=1;sp|Q8K4G5|ABLM1_MOUSE Actin-binding LIM protein 1 OS=Mus musculus (Mouse) OX=10090 GN=Ablim1 PE=1 SV=1;tr|E9Q030|E9Q030_MOUSE Isoform	4	24	1	1	14	16	17	18	17	20	0	0	0	0	0	0	0	0	1	0	0	0	0	0	0	0	0	1	0	0	0	32.3	2.1	2.1	96.834	861	861;861;545;545	1	1			1
E9QKZ2;Q91YE6;F6UT58;E0CY46;E0CXB2	E9QKZ2;Q91YE6;F6UT58;E0CY46;E0CXB2	2;2;1;1;1	2;2;1;1;1	2;2;1;1;1	Importin-9	Ipo9	tr|E9QKZ2|E9QKZ2_MOUSE Isoform of Q91YE6, Importin N-terminal domain-containing protein OS=Mus musculus (Mouse) OX=10090 GN=Ipo9 PE=1 SV=1;sp|Q91YE6|IPO9_MOUSE Importin-9 OS=Mus musculus (Mouse) OX=10090 GN=Ipo9 PE=1 SV=3;tr|F6UT58|F6UT58_MOUSE Isoform of	5	2	2	2	1	1	0	0	2	0	0	0	0	1	1	0	0	2	0	0	0	0	1	1	0	0	2	0	0	0	0	2.8	2.8	2.8	115.95	1040	1040;1041;52;55;655	1	4			0
E9QLC2;Q6R653-4;Q6R653-2;Q6R653	E9QLC2;Q6R653-4;Q6R653-2;Q6R653	1;1;1;1	1;1;1;1	1;1;1;1	UNC5C-like protein	Unc5cl	tr|E9QLC2|E9QLC2_MOUSE Isoform of Q6R653, UNC5C-like protein OS=Mus musculus (Mouse) OX=10090 GN=Unc5cl PE=4 SV=1;sp|Q6R653-4|UN5CL-4_MOUSE Isoform of Q6R653, Isoform 4 of UNC5C-like protein OS=Mus musculus (Mouse) OX=10090 GN=Unc5cl PE=2 SV=2;sp|Q6R653-2|	4	1	1	1	1	1	1	0	1	1	0	1	0	1	1	1	0	1	1	0	1	0	1	1	1	0	1	1	0	1	0	3.3	3.3	3.3	57.972	518	518;164;176;518	1	6			0.0066094
E9QLL2;Q8BZ98-2;Q8BZ98;F2Z460;E0CXZ8	E9QLL2;Q8BZ98-2;Q8BZ98	12;12;12;2;2	7;7;7;2;2	6;6;6;2;2	Dynamin-3	Dnm3	tr|E9QLL2|E9QLL2_MOUSE Isoform of Q8BZ98, Dynamin-3 OS=Mus musculus (Mouse) OX=10090 GN=Dnm3 PE=1 SV=1;sp|Q8BZ98-2|DYN3-2_MOUSE Isoform of Q8BZ98, Isoform 2 of Dynamin-3 OS=Mus musculus (Mouse) OX=10090 GN=Dnm3 PE=1 SV=1;sp|Q8BZ98|DYN3_MOUSE Dynamin-3 OS=M	5	12	7	6	5	4	5	0	7	1	4	4	4	3	1	2	0	3	0	0	0	0	2	1	2	0	2	0	0	0	0	17.4	11.2	9	97.272	863	863;859;863;319;319	1	9			0
E9QM38;P55012	E9QM38;P55012	2;2	2;2	2;2	Solute carrier family 12 member 2	Slc12a2	tr|E9QM38|E9QM38_MOUSE Isoform of P55012, Solute carrier family 12 member 2 OS=Mus musculus (Mouse) OX=10090 GN=Slc12a2 PE=1 SV=1;sp|P55012|S12A2_MOUSE Solute carrier family 12 member 2 OS=Mus musculus (Mouse) OX=10090 GN=Slc12a2 PE=1 SV=2	2	2	2	2	1	1	0	0	0	0	0	0	0	1	1	0	0	0	0	0	0	0	1	1	0	0	0	0	0	0	0	1.8	1.8	1.8	130.67	1206	1206;1205	1	2			0.0049787
E9QMC2;Q3UVX5;Q3UVX5-2	E9QMC2;Q3UVX5	23;23;4	23;23;4	23;23;4	Metabotropic glutamate receptor 5	Grm5	tr|E9QMC2|E9QMC2_MOUSE Isoform of Q3UVX5, G_PROTEIN_RECEP_F3_4 domain-containing protein OS=Mus musculus (Mouse) OX=10090 GN=Grm5 PE=1 SV=1;sp|Q3UVX5|GRM5_MOUSE Metabotropic glutamate receptor 5 OS=Mus musculus (Mouse) OX=10090 GN=Grm5 PE=1 SV=2	3	23	23	23	2	1	2	0	0	0	22	21	19	2	1	2	0	0	0	22	21	19	2	1	2	0	0	0	22	21	19	21.3	21.3	21.3	128.27	1171	1171;1203;303	1.01	93	1		0
E9QMR2;A0A1D5RLE0;A0A5F8MPL9;A0A1D5RMM1;F8VPN7;Q8BIK4;Q8BIK4-2;Q8BIK4-3;A0A1D5RLB8;A2AF65;A2AF67;A2AF47	E9QMR2;A0A1D5RLE0;A0A5F8MPL9;A0A1D5RMM1;F8VPN7;Q8BIK4;Q8BIK4-2	12;11;11;11;11;11;11;3;1;1;1;1	12;11;11;11;11;11;11;3;1;1;1;1	12;11;11;11;11;11;11;3;1;1;1;1	Dedicator of cytokinesis protein 9	Dock9	tr|E9QMR2|E9QMR2_MOUSE Isoform of Q8BIK4, Dedicator of cytokinesis protein 9 OS=Mus musculus (Mouse) OX=10090 GN=Dock9 PE=1 SV=1;tr|A0A1D5RLE0|A0A1D5RLE0_MOUSE Isoform of Q8BIK4, Dedicator of cytokinesis protein 9 OS=Mus musculus (Mouse) OX=10090 GN=Dock9	12	12	12	12	2	2	3	4	4	5	0	0	0	2	2	3	4	4	5	0	0	0	2	2	3	4	4	5	0	0	0	7.1	7.1	7.1	234.91	2058	2058;2042;2055;2088;2113;2055;2128;689;166;527;1902;2073	1	22			0
E9QN08;Q80T06;P57776;A0A0R4J1L2;Q91VK2;A0A0R4J1E2;P57776-2;P57776-3;D3YUQ9;F6ZFU0;D3Z7N2;D3YZT9;D3YY68	E9QN08;Q80T06;P57776;A0A0R4J1L2;Q91VK2;A0A0R4J1E2;P57776-2;P57776-3;D3YUQ9;F6ZFU0;D3Z7N2;D3YZT9	7;7;7;6;6;6;6;6;5;5;4;4;3	7;7;7;6;6;6;6;6;5;5;4;4;3	7;7;7;6;6;6;6;6;5;5;4;4;3	Elongation factor 1-delta	Eef1d	tr|E9QN08|E9QN08_MOUSE Isoform of P57776, Elongation factor 1-delta (Fragment) OS=Mus musculus (Mouse) OX=10090 GN=Eef1d PE=1 SV=1;tr|Q80T06|Q80T06_MOUSE Isoform of P57776, Elongation factor 1-delta OS=Mus musculus (Mouse) OX=10090 GN=Eef1d PE=1 SV=1;sp|P5	13	7	7	7	4	5	5	0	1	0	3	2	1	4	5	5	0	1	0	3	2	1	4	5	5	0	1	0	3	2	1	37.6	37.6	37.6	27.217	245	245;281;281;257;276;660;257;660;193;552;129;210;190	2.9	1		20	0
E9QN14;F8VPQ4;Q812A2	E9QN14;F8VPQ4;Q812A2	14;14;14	14;14;14	13;13;13	SLIT-ROBO Rho GTPase-activating protein 3	Srgap3	tr|E9QN14|E9QN14_MOUSE Isoform of Q812A2, SLIT-ROBO Rho GTPase-activating protein 3 OS=Mus musculus (Mouse) OX=10090 GN=Srgap3 PE=1 SV=1;tr|F8VPQ4|F8VPQ4_MOUSE Isoform of Q812A2, SLIT-ROBO Rho GTPase-activating protein 3 OS=Mus musculus (Mouse) OX=10090 GN	3	14	14	13	4	8	4	1	2	3	4	2	4	4	8	4	1	2	3	4	2	4	3	8	4	1	2	3	4	2	4	16.1	16.1	15.3	121.72	1075	1075;1099;1099	1	32			0
E9QN70;P02469	E9QN70;P02469	2;2	2;2	2;2	Laminin subunit beta-1	Lamb1	tr|E9QN70|E9QN70_MOUSE Isoform of P02469, Laminin subunit beta-1 OS=Mus musculus (Mouse) OX=10090 GN=Lamb1 PE=1 SV=1;sp|P02469|LAMB1_MOUSE Laminin subunit beta-1 OS=Mus musculus (Mouse) OX=10090 GN=Lamb1 PE=1 SV=3	2	2	2	2	1	1	1	0	1	0	1	1	1	1	1	1	0	1	0	1	1	1	1	1	1	0	1	0	1	1	1	1.1	1.1	1.1	202.44	1834	1834;1786	2	3	11	3	0
E9QND8;Q6PA06-2;Q6PA06	E9QND8;Q6PA06-2;Q6PA06	2;2;2	2;2;2	2;2;2	Atlastin-2	Atl2	tr|E9QND8|E9QND8_MOUSE Isoform of Q6PA06, GB1/RHD3-type G domain-containing protein OS=Mus musculus (Mouse) OX=10090 GN=Atl2 PE=1 SV=1;sp|Q6PA06-2|ATLA2-2_MOUSE Isoform of Q6PA06, Isoform 2 of Atlastin-2 OS=Mus musculus (Mouse) OX=10090 GN=Atl2 PE=1 SV=1;s	3	2	2	2	0	0	0	0	2	0	0	0	0	0	0	0	0	2	0	0	0	0	0	0	0	0	2	0	0	0	0	8	8	8	46.875	412	412;388;583	1	2			0.0022043
E9QNF7;Q9CPW0;A0A140LJB1	E9QNF7;Q9CPW0	8;7;1	8;7;1	8;7;1	Contactin-associated protein-like 2	Cntnap2	tr|E9QNF7|E9QNF7_MOUSE Isoform of Q9CPW0, Contactin-associated protein-like 2 OS=Mus musculus (Mouse) OX=10090 GN=Cntnap2 PE=1 SV=1;sp|Q9CPW0|CNTP2_MOUSE Contactin-associated protein-like 2 OS=Mus musculus (Mouse) OX=10090 GN=Cntnap2 PE=1 SV=2	3	8	8	8	2	1	5	3	3	2	0	0	0	2	1	5	3	3	2	0	0	0	2	1	5	3	3	2	0	0	0	8.3	8.3	8.3	148.25	1332	1332;1332;119	1	16			0
E9QP87;Q8VHK5	E9QP87;Q8VHK5	1;1	1;1	1;1	Membrane protein MLC1	Mlc1	tr|E9QP87|E9QP87_MOUSE Isoform of Q8VHK5, Membrane protein MLC1 OS=Mus musculus (Mouse) OX=10090 GN=Mlc1 PE=1 SV=1;sp|Q8VHK5|MLC1_MOUSE Membrane protein MLC1 OS=Mus musculus (Mouse) OX=10090 GN=Mlc1 PE=1 SV=1	2	1	1	1	0	1	0	1	0	0	0	0	0	0	1	0	1	0	0	0	0	0	0	1	0	1	0	0	0	0	0	4.6	4.6	4.6	42.168	388	388;382	3			2	0.007129
G5E8R3;E9QPD7;Q05920;A0A494B951;A0A286YCC5;A0A494B912	G5E8R3;E9QPD7;Q05920	7;7;7;1;1;1	7;7;7;1;1;1	7;7;7;1;1;1	Pyruvate carboxylase;Pyruvate carboxylase, mitochondrial	Pcx;Pc	tr|G5E8R3|G5E8R3_MOUSE Isoform of Q05920, Pyruvate carboxylase OS=Mus musculus (Mouse) OX=10090 GN=Pcx PE=1 SV=1;tr|E9QPD7|E9QPD7_MOUSE Isoform of Q05920, Pyruvate carboxylase OS=Mus musculus (Mouse) OX=10090 GN=Pcx PE=1 SV=1;sp|Q05920|PYC_MOUSE Pyruvate c	6	7	7	7	3	1	1	0	4	0	0	0	0	3	1	1	0	4	0	0	0	0	3	1	1	0	4	0	0	0	0	7.6	7.6	7.6	129.7	1178	1178;1179;1178;97;116;120	1	10			0
E9QPE7;A0A2R8VHF9;O08638;O08638-2	E9QPE7;A0A2R8VHF9;O08638;O08638-2	119;116;113;110	2;2;2;2	2;2;2;2	Myosin-11	Myh11	tr|E9QPE7|E9QPE7_MOUSE Isoform of O08638, Myosin-11 OS=Mus musculus (Mouse) OX=10090 GN=Myh11 PE=1 SV=2;tr|A0A2R8VHF9|A0A2R8VHF9_MOUSE Isoform of O08638, Myosin-11 OS=Mus musculus (Mouse) OX=10090 GN=Myh11 PE=1 SV=1;sp|O08638|MYH11_MOUSE Myosin-11 OS=Mus m	4	119	2	2	94	101	89	99	97	95	51	62	46	1	1	1	2	0	0	0	0	0	1	1	1	2	0	0	0	0	0	53.3	0.6	0.6	227.12	1972	1972;1938;1972;1938	1	6			0
E9QPX3;Q9CXZ1;A0A338P7A0	E9QPX3;Q9CXZ1;A0A338P7A0	2;2;1	2;2;1	2;2;1	NADH dehydrogenase [ubiquinone] iron-sulfur protein 4, mitochondrial	Ndufs4	tr|E9QPX3|E9QPX3_MOUSE Isoform of Q9CXZ1, NADH dehydrogenase [ubiquinone] iron-sulfur protein 4, mitochondrial OS=Mus musculus (Mouse) OX=10090 GN=Ndufs4 PE=1 SV=1;sp|Q9CXZ1|NDUS4_MOUSE NADH dehydrogenase [ubiquinone] iron-sulfur protein 4, mitochondrial O	3	2	2	2	1	1	0	0	2	1	0	0	0	1	1	0	0	2	1	0	0	0	1	1	0	0	2	1	0	0	0	14.3	14.3	14.3	19.803	175	175;175;118	3			5	0
F2Z3X3;Q8R3V6	F2Z3X3;Q8R3V6	4;4	4;4	4;4	CUE domain-containing protein 1	Cuedc1	tr|F2Z3X3|F2Z3X3_MOUSE Isoform of Q8R3V6, CUE domain-containing protein OS=Mus musculus (Mouse) OX=10090 GN=Cuedc1 PE=1 SV=1;sp|Q8R3V6|CUED1_MOUSE CUE domain-containing protein 1 OS=Mus musculus (Mouse) OX=10090 GN=Cuedc1 PE=2 SV=2	2	4	4	4	0	1	0	1	1	3	0	0	0	0	1	0	1	1	3	0	0	0	0	1	0	1	1	3	0	0	0	20.3	20.3	20.3	34.406	316	316;388	2		6		0
F6VRL0;F2Z465;P97318-4;P97318-5;P97318-6;P97318-3;P97318-8;P97318-2;P97318;A0A0A0MQI4	F6VRL0;F2Z465;P97318-4;P97318-5;P97318-6;P97318-3;P97318-8;P97318-2;P97318;A0A0A0MQI4	2;2;2;2;2;2;2;2;2;1	2;2;2;2;2;2;2;2;2;1	2;2;2;2;2;2;2;2;2;1	Disabled homolog 1	Dab1	tr|F6VRL0|F6VRL0_MOUSE Isoform of P97318, PID domain-containing protein (Fragment) OS=Mus musculus (Mouse) OX=10090 GN=Dab1 PE=1 SV=1;tr|F2Z465|F2Z465_MOUSE Isoform of P97318, PID domain-containing protein OS=Mus musculus (Mouse) OX=10090 GN=Dab1 PE=1 SV=1	10	2	2	2	1	1	0	1	0	0	0	0	0	1	1	0	1	0	0	0	0	0	1	1	0	1	0	0	0	0	0	9.8	9.8	9.8	23.952	214	214;258;197;204;217;271;553;555;588;160	1	3			0
F6QC57;Q5U430-3;Q5U430;F6RDS0	F6QC57;Q5U430-3;Q5U430;F6RDS0	3;3;3;2	3;3;3;2	3;3;3;2	E3 ubiquitin-protein ligase UBR3	Ubr3	tr|F6QC57|F6QC57_MOUSE Isoform of Q5U430, E3 ubiquitin-protein ligase OS=Mus musculus (Mouse) OX=10090 GN=Ubr3 PE=1 SV=1;sp|Q5U430-3|UBR3-3_MOUSE Isoform of Q5U430, Isoform 3 of E3 ubiquitin-protein ligase UBR3 OS=Mus musculus (Mouse) OX=10090 GN=Ubr3 PE=1	4	3	3	3	1	0	1	0	1	0	0	0	0	1	0	1	0	1	0	0	0	0	1	0	1	0	1	0	0	0	0	2	2	2	213.07	1892	1892;1769;1889;517	1	3			0
F6QFD1;B1PSD9;B2KF57;B2KF84;E9PVU7;Q01063-2;Q01063;A6XDB1;A6XDB0;Q01063-3;O89084-2;O89084-3;O89084	F6QFD1;B1PSD9;B2KF57;B2KF84;E9PVU7;Q01063-2;Q01063;A6XDB1;A6XDB0;Q01063-3	6;5;5;5;5;5;5;3;3;3;2;2;2	6;5;5;5;5;5;5;3;3;3;2;2;2	5;4;4;4;4;4;4;2;2;2;1;1;1	cAMP-specific 3,5-cyclic phosphodiesterase 4D	Pde4d	tr|F6QFD1|F6QFD1_MOUSE Isoform of Q01063, Phosphodiesterase (Fragment) OS=Mus musculus (Mouse) OX=10090 GN=Pde4d PE=1 SV=1;tr|B1PSD9|B1PSD9_MOUSE Isoform of Q01063, Phosphodiesterase OS=Mus musculus (Mouse) OX=10090 GN=Pde4d PE=1 SV=1;tr|B2KF57|B2KF57_MOUS	13	6	6	5	3	1	0	1	1	1	1	0	2	3	1	0	1	1	1	1	0	2	2	1	0	1	1	1	1	0	1	11.1	11.1	9	85.44	754	754;698;700;703;803;678;747;504;517;584;610;787;844	1.6	7		3	0
F6QYE1;O09161;E9PZ67	F6QYE1;O09161;E9PZ67	4;4;3	4;4;3	4;4;3	Calsequestrin;Calsequestrin-2	Casq2	tr|F6QYE1|F6QYE1_MOUSE Isoform of O09161, Calsequestrin OS=Mus musculus (Mouse) OX=10090 GN=Casq2 PE=1 SV=1;sp|O09161|CASQ2_MOUSE Calsequestrin-2 OS=Mus musculus (Mouse) OX=10090 GN=Casq2 PE=1 SV=3;tr|E9PZ67|E9PZ67_MOUSE Isoform of O09161, Calsequestrin (F	3	4	4	4	1	2	1	1	0	3	0	0	0	1	2	1	1	0	3	0	0	0	1	2	1	1	0	3	0	0	0	10	10	10	48.435	418	418;415;312	2		8		0
F6YMV1;F6QYS7;Q8VHG2-2;Q8VHG2;B1AXE9;A0A067XG49;A0A1Y7VM69;Q9D4H4-2;Q9D4H4	F6YMV1;F6QYS7;Q8VHG2-2;Q8VHG2;B1AXE9;A0A067XG49	8;8;8;8;6;4;1;1;1	8;8;8;8;6;4;1;1;1	8;8;8;8;6;4;1;1;1	Angiomotin	Amot	tr|F6YMV1|F6YMV1_MOUSE Isoform of Q8VHG2, Angiomotin_C domain-containing protein (Fragment) OS=Mus musculus (Mouse) OX=10090 GN=Amot PE=1 SV=1;tr|F6QYS7|F6QYS7_MOUSE Isoform of Q8VHG2, Angiomotin_C domain-containing protein (Fragment) OS=Mus musculus (Mous	9	8	8	8	1	3	3	2	1	2	0	0	0	1	3	3	2	1	2	0	0	0	1	3	3	2	1	2	0	0	0	15.6	15.6	15.6	75.618	672	672;929;853;1126;522;737;1005;882;968	1	12			0
F6RJV6;Q9JJK2	F6RJV6;Q9JJK2	10;10	10;10	10;10	LanC-like protein 2	Lancl2	tr|F6RJV6|F6RJV6_MOUSE Isoform of Q9JJK2, LanC-like protein 2 (Fragment) OS=Mus musculus (Mouse) OX=10090 GN=Lancl2 PE=1 SV=1;sp|Q9JJK2|LANC2_MOUSE LanC-like protein 2 OS=Mus musculus (Mouse) OX=10090 GN=Lancl2 PE=1 SV=1	2	10	10	10	2	3	5	3	4	7	0	0	2	2	3	5	3	4	7	0	0	2	2	3	5	3	4	7	0	0	2	26.5	26.5	26.5	49.742	441	441;450	2		28		0
F6ST32;Q64444	F6ST32;Q64444	2;2	2;2	2;2	Carbonic anhydrase 4	Car4;Ca4	tr|F6ST32|F6ST32_MOUSE Isoform of Q64444, Alpha-carbonic anhydrase domain-containing protein (Fragment) OS=Mus musculus (Mouse) OX=10090 GN=Car4 PE=1 SV=1;sp|Q64444|CAH4_MOUSE Carbonic anhydrase 4 OS=Mus musculus (Mouse) OX=10090 GN=Ca4 PE=1 SV=1	2	2	2	2	0	0	0	0	2	0	0	0	0	0	0	0	0	2	0	0	0	0	0	0	0	0	2	0	0	0	0	10.4	10.4	10.4	18.684	164	164;305	3			2	0.002907
F6U6Z2;F7D3N3;Q8BGT8-2;Q8BGT8	F6U6Z2;F7D3N3;Q8BGT8-2;Q8BGT8	2;2;2;2	1;1;1;1	1;1;1;1	Phytanoyl-CoA hydroxylase-interacting protein-like	Phyhipl	tr|F6U6Z2|F6U6Z2_MOUSE Isoform of Q8BGT8, Fibronectin type-III domain-containing protein (Fragment) OS=Mus musculus (Mouse) OX=10090 GN=Phyhipl PE=1 SV=1;tr|F7D3N3|F7D3N3_MOUSE Isoform of Q8BGT8, Fibronectin type-III domain-containing protein OS=Mus muscul	4	2	1	1	1	0	0	1	2	0	0	0	0	1	0	0	0	1	0	0	0	0	1	0	0	0	1	0	0	0	0	9.9	5.7	5.7	24.261	212	212;330;198;375	3			2	0.0067476
F6V8R7;Q3TE40;Q62193	F6V8R7;Q3TE40;Q62193	1;1;1	1;1;1	1;1;1	Replication protein A 32 kDa subunit	Rpa2	tr|F6V8R7|F6V8R7_MOUSE Isoform of Q62193, RPA_C domain-containing protein (Fragment) OS=Mus musculus (Mouse) OX=10090 GN=Rpa2 PE=1 SV=1;tr|Q3TE40|Q3TE40_MOUSE Isoform of Q62193, RPA_C domain-containing protein OS=Mus musculus (Mouse) OX=10090 GN=Rpa2 PE=1	3	1	1	1	0	1	0	0	0	0	1	0	0	0	1	0	0	0	0	1	0	0	0	1	0	0	0	0	1	0	0	17.1	17.1	17.1	7.5075	70	70;270;270	3			2	1
F6VQZ6;Q3UH99-2;Q3UH99	F6VQZ6;Q3UH99-2;Q3UH99	4;4;3	4;4;3	4;4;3	Protein shisa-6 homolog	Shisa6	tr|F6VQZ6|F6VQZ6_MOUSE Isoform of Q3UH99, Protein shisa-6 (Fragment) OS=Mus musculus (Mouse) OX=10090 GN=Shisa6 PE=1 SV=1;sp|Q3UH99-2|SHSA6-2_MOUSE Isoform of Q3UH99, Isoform 2 of Protein shisa-6 OS=Mus musculus (Mouse) OX=10090 GN=Shisa6 PE=1 SV=1;sp|Q3UH	3	4	4	4	2	1	1	0	1	1	2	1	1	2	1	1	0	1	1	2	1	1	2	1	1	0	1	1	2	1	1	12.6	12.6	12.6	56.12	501	501;557;525	1	10			0
F6W2Q5;Q5JC28;H3BK65;P42567;H3BJB8;A0A0R4J0A0;P42567-2	F6W2Q5;Q5JC28;H3BK65;P42567	4;4;4;4;1;1;1	4;4;4;4;1;1;1	4;4;4;4;1;1;1	Epidermal growth factor receptor substrate 15	Eps15	tr|F6W2Q5|F6W2Q5_MOUSE Isoform of P42567, Epidermal growth factor receptor substrate 15 OS=Mus musculus (Mouse) OX=10090 GN=Eps15 PE=1 SV=1;tr|Q5JC28|Q5JC28_MOUSE Isoform of P42567, Epidermal growth factor receptor pathway substrate 15 isoform B OS=Mus mus	7	4	4	4	2	0	1	0	1	1	0	0	0	2	0	1	0	1	1	0	0	0	2	0	1	0	1	1	0	0	0	6.7	6.7	6.7	83.593	764	764;793;933;897;103;583;581	1	5			0
F6X9I3;P26883	F6X9I3;P26883	1;1	1;1	1;1	Peptidyl-prolyl cis-trans isomerase;Peptidyl-prolyl cis-trans isomerase FKBP1A	Fkbp1a	tr|F6X9I3|F6X9I3_MOUSE Isoform of P26883, Peptidylprolyl isomerase (Fragment) OS=Mus musculus (Mouse) OX=10090 GN=Fkbp1a PE=1 SV=1;sp|P26883|FKB1A_MOUSE Peptidyl-prolyl cis-trans isomerase FKBP1A OS=Mus musculus (Mouse) OX=10090 GN=Fkbp1a PE=1 SV=2	2	1	1	1	1	1	1	0	1	0	0	0	0	1	1	1	0	1	0	0	0	0	1	1	1	0	1	0	0	0	0	8.7	8.7	8.7	18.297	161	161;108	3			5	0
F6XWD4;Q3UMT1	F6XWD4;Q3UMT1	10;10	10;10	10;10	Protein phosphatase 1 regulatory subunit 12C	Ppp1r12c	tr|F6XWD4|F6XWD4_MOUSE Isoform of Q3UMT1, ANK_REP_REGION domain-containing protein (Fragment) OS=Mus musculus (Mouse) OX=10090 GN=Ppp1r12c PE=1 SV=1;sp|Q3UMT1|PP12C_MOUSE Protein phosphatase 1 regulatory subunit 12C OS=Mus musculus (Mouse) OX=10090 GN=Ppp1	2	10	10	10	0	1	0	3	2	6	0	0	0	0	1	0	3	2	6	0	0	0	0	1	0	3	2	6	0	0	0	16.9	16.9	16.9	76.641	704	704;782	1	12			0
F6ZV59;G5E8G0;G3X9W0;Q60668-4;Q60668-3;Q60668-2;Q60668;E9Q5B6;F6SHF3;F6VQH5;D3YTQ3;Q9D3U4;Q9Z130	F6ZV59;G5E8G0;G3X9W0;Q60668-4;Q60668-3;Q60668-2;Q60668;E9Q5B6;F6SHF3	3;3;3;3;3;3;3;2;2;1;1;1;1	3;3;3;3;3;3;3;2;2;1;1;1;1	3;3;3;3;3;3;3;2;2;1;1;1;1	Heterogeneous nuclear ribonucleoprotein D0	Hnrnpd	tr|F6ZV59|F6ZV59_MOUSE Isoform of Q60668, Heterogeneous nuclear ribonucleoprotein D0 (Fragment) OS=Mus musculus (Mouse) OX=10090 GN=Hnrnpd PE=1 SV=1;tr|G5E8G0|G5E8G0_MOUSE Isoform of Q60668, Heterogeneous nuclear ribonucleoprotein D0 OS=Mus musculus (Mouse	13	3	3	3	3	1	1	0	1	0	1	0	0	3	1	1	0	1	0	1	0	0	3	1	1	0	1	0	1	0	0	19	19	19	24.611	216	216;287;336;287;306;336;355;107;150;323;420;565;301	2.78		2	7	0
Q8C446;F6ZYH6;P63080;F6WUM4	Q8C446;F6ZYH6;P63080	13;13;13;5	7;7;7;0	7;7;7;0	Gamma-aminobutyric acid receptor subunit beta-3	Gabrb3	tr|Q8C446|Q8C446_MOUSE Isoform of P63080, Gamma-aminobutyric acid receptor subunit beta-3 OS=Mus musculus (Mouse) OX=10090 GN=Gabrb3 PE=1 SV=1;tr|F6ZYH6|F6ZYH6_MOUSE Isoform of P63080, Gamma-aminobutyric acid receptor subunit beta-3 OS=Mus musculus (Mouse)	4	13	7	7	12	13	12	12	12	11	0	0	1	6	7	6	6	6	6	0	0	1	6	7	6	6	6	6	0	0	1	30	18	18	54.282	473	473;495;473;193	1.93	23	100	13	0
Q8CFX3;F7BJK1;E0CXD4	Q8CFX3;F7BJK1	3;3;1	3;3;1	3;3;1		Pcdh1	tr|Q8CFX3|Q8CFX3_MOUSE Protocadherin 1 OS=Mus musculus (Mouse) OX=10090 GN=Pcdh1 PE=1 SV=1;tr|F7BJK1|F7BJK1_MOUSE Isoform of Q8CFX3, Protocadherin 1 (Fragment) OS=Mus musculus (Mouse) OX=10090 GN=Pcdh1 PE=1 SV=1	3	3	3	3	0	0	0	0	0	0	1	2	1	0	0	0	0	0	0	1	2	1	0	0	0	0	0	0	1	2	1	4.8	4.8	4.8	112.41	1038	1038;1077;360	1	4			0
F7BX26;Q60676	F7BX26;Q60676	1;1	1;1	1;1	Serine/threonine-protein phosphatase;Serine/threonine-protein phosphatase 5	Ppp5c	tr|F7BX26|F7BX26_MOUSE Isoform of Q60676, Serine/threonine-protein phosphatase (Fragment) OS=Mus musculus (Mouse) OX=10090 GN=Ppp5c PE=1 SV=1;sp|Q60676|PPP5_MOUSE Serine/threonine-protein phosphatase 5 OS=Mus musculus (Mouse) OX=10090 GN=Ppp5c PE=1 SV=3	2	1	1	1	0	0	0	0	1	0	0	0	0	0	0	0	0	1	0	0	0	0	0	0	0	0	1	0	0	0	0	2.7	2.7	2.7	54.205	476	476;499	2		1		0.0082331
F7C0H6;Q5M8N0	F7C0H6;Q5M8N0	2;2	2;2	2;2	CB1 cannabinoid receptor-interacting protein 1	Cnrip1	tr|F7C0H6|F7C0H6_MOUSE Isoform of Q5M8N0, CB1 cannabinoid receptor-interacting protein 1 (Fragment) OS=Mus musculus (Mouse) OX=10090 GN=Cnrip1 PE=1 SV=1;sp|Q5M8N0|CNRP1_MOUSE CB1 cannabinoid receptor-interacting protein 1 OS=Mus musculus (Mouse) OX=10090 G	2	2	2	2	1	2	1	1	1	0	1	1	0	1	2	1	1	1	0	1	1	0	1	2	1	1	1	0	1	1	0	21.2	21.2	21.2	20.726	184	184;164	3			8	0
V9GWT6;V9GXH3;V9GXF0;V9GXP8;F8VPM7;Q99MI1-2;Q99MI1;V9GX53;Q6PH08-3;Q99MI1-4;Q6PH08-4;A0A1B0GSQ8;A0A1B0GSU7;V9GXL1;A0A1B0GS69	V9GWT6;V9GXH3;V9GXF0;V9GXP8;F8VPM7;Q99MI1-2;Q99MI1;V9GX53;Q6PH08-3	9;9;9;9;9;9;9;5;5;4;2;1;1;1;1	9;9;9;9;9;9;9;5;5;4;2;1;1;1;1	4;4;4;4;4;4;4;2;0;2;0;0;0;0;0	ELKS/Rab6-interacting/CAST family member 1;ERC protein 2	Erc1;Erc2	tr|V9GWT6|V9GWT6_MOUSE Isoform of Q99MI1, ELKS/Rab6-interacting/CAST family member 1 OS=Mus musculus (Mouse) OX=10090 GN=Erc1 PE=1 SV=1;tr|V9GXH3|V9GXH3_MOUSE Isoform of Q99MI1, ELKS/Rab6-interacting/CAST family member 1 OS=Mus musculus (Mouse) OX=10090 GN	15	9	9	4	3	3	3	0	4	3	1	2	3	3	3	3	0	4	3	1	2	3	1	2	0	0	2	1	0	0	0	11.1	11.1	5.9	108.85	948	948;992;1088;1116;1120;976;1120;720;1002;368;523;51;251;285;347	1	22			0
F8VPU2;E9Q805	F8VPU2;E9Q805	5;3	5;3	5;3	FERM, RhoGEF and pleckstrin domain-containing protein 1	Farp1	sp|F8VPU2|FARP1_MOUSE FERM, ARHGEF and pleckstrin domain-containing protein 1 OS=Mus musculus (Mouse) OX=10090 GN=Farp1 PE=1 SV=1;tr|E9Q805|E9Q805_MOUSE Isoform of F8VPU2, FERM domain-containing protein (Fragment) OS=Mus musculus (Mouse) OX=10090 GN=Farp1	2	5	5	5	1	1	1	0	3	0	1	0	0	1	1	1	0	3	0	1	0	0	1	1	1	0	3	0	1	0	0	6.1	6.1	6.1	118.87	1048	1048;211	1	7			0
F8VQF9;Q3TLI0	F8VQF9;Q3TLI0	3;3	3;3	3;3	Trafficking protein particle complex subunit 10	Trappc10	tr|F8VQF9|F8VQF9_MOUSE Isoform of Q3TLI0, Trafficking protein particle complex subunit 10 OS=Mus musculus (Mouse) OX=10090 GN=Trappc10 PE=1 SV=1;sp|Q3TLI0|TPC10_MOUSE Trafficking protein particle complex subunit 10 OS=Mus musculus (Mouse) OX=10090 GN=Trapp	2	3	3	3	1	0	0	0	0	0	2	0	1	1	0	0	0	0	0	2	0	1	1	0	0	0	0	0	2	0	1	4.1	4.1	4.1	141.49	1258	1258;1259	1	4			0
F8WGM8	F8WGM8	8	1	1		Actg1	tr|F8WGM8|F8WGM8_MOUSE Isoform of P63260, Actin, cytoplasmic 2 (Fragment) OS=Mus musculus (Mouse) OX=10090 GN=Actg1 PE=1 SV=1	1	8	1	1	5	6	6	6	5	5	4	4	3	0	0	0	1	0	0	0	0	0	0	0	0	1	0	0	0	0	0	58.1	8.6	8.6	11.884	105	105	3			1	0.0086903
Q3UHH0;F8WHB1;Q9R0K7;A0A1W2P867	Q3UHH0;F8WHB1;Q9R0K7	26;26;26;1	26;26;26;1	3;3;3;0	Calcium-transporting ATPase;Plasma membrane calcium-transporting ATPase 2	Atp2b2	tr|Q3UHH0|Q3UHH0_MOUSE Isoform of Q9R0K7, Calcium-transporting ATPase OS=Mus musculus (Mouse) OX=10090 GN=Atp2b2 PE=1 SV=1;tr|F8WHB1|F8WHB1_MOUSE Isoform of Q9R0K7, Calcium-transporting ATPase OS=Mus musculus (Mouse) OX=10090 GN=Atp2b2 PE=1 SV=1;sp|Q9R0K7|	4	26	26	3	15	12	13	7	20	11	4	3	6	15	12	13	7	20	11	4	3	6	1	0	2	0	2	0	0	0	0	26.9	26.9	4.4	132.1	1194	1194;1243;1198;175	1.01	104	1		0
F8WHL2;Q8CIE6	F8WHL2;Q8CIE6	4;4	4;4	4;4	Coatomer subunit alpha;Coatomer subunit alpha;Xenin;Proxenin	Copa	tr|F8WHL2|F8WHL2_MOUSE Isoform of Q8CIE6, Coatomer subunit alpha OS=Mus musculus (Mouse) OX=10090 GN=Copa PE=1 SV=1;sp|Q8CIE6|COPA_MOUSE Coatomer subunit alpha OS=Mus musculus (Mouse) OX=10090 GN=Copa PE=1 SV=2	2	4	4	4	3	0	1	0	1	0	0	0	0	3	0	1	0	1	0	0	0	0	3	0	1	0	1	0	0	0	0	3.9	3.9	3.9	139.41	1233	1233;1224	1	5			0
F8WHW6;O70161-3;O70161;O70161-2;F7C0X9;F6SMP3;D3YUY3;F8WI18;P70182-2;P70182;P70182-3;E0CYP4;P70181-2;P70181	F8WHW6;O70161-3;O70161;O70161-2	10;10;10;8;3;2;2;2;2;2;2;1;1;1	10;10;10;8;3;2;2;2;2;2;2;1;1;1	10;10;10;8;3;2;2;2;2;2;2;1;1;1	Phosphatidylinositol 4-phosphate 5-kinase type-1 gamma	Pip5k1c	tr|F8WHW6|F8WHW6_MOUSE Isoform of O70161, PIPK domain-containing protein OS=Mus musculus (Mouse) OX=10090 GN=Pip5k1c PE=1 SV=1;sp|O70161-3|PI51C-3_MOUSE Isoform of O70161, Isoform 3 of Phosphatidylinositol 4-phosphate 5-kinase type-1 gamma OS=Mus musculus	14	10	10	10	1	1	0	1	2	1	7	3	3	1	1	0	1	2	1	7	3	3	1	1	0	1	2	1	7	3	3	21.1	21.1	21.1	75.515	687	687;635;661;627;216;133;497;545;353;546;547;100;487;539	1.11	17	2		0
F8WI90;P05480;D3YZ57;E9Q696;P06240;P39688-2;P39688;Q04736	F8WI90;P05480	5;5;1;1;1;1;1;1	5;5;1;1;1;1;1;1	5;5;1;1;1;1;1;1	Neuronal proto-oncogene tyrosine-protein kinase Src	Src	tr|F8WI90|F8WI90_MOUSE Isoform of P05480, Tyrosine-protein kinase OS=Mus musculus (Mouse) OX=10090 GN=Src PE=1 SV=1;sp|P05480|SRC_MOUSE Neuronal proto-oncogene tyrosine-protein kinase Src OS=Mus musculus (Mouse) OX=10090 GN=Src PE=1 SV=4	8	5	5	5	0	0	0	1	3	1	1	0	0	0	0	0	1	3	1	1	0	0	0	0	0	1	3	1	1	0	0	12.3	12.3	12.3	59.89	535	535;541;482;520;509;534;537;541	1.83	1	5		0
F8WID5;E9Q448;B7ZNL3	F8WID5;E9Q448;B7ZNL3	17;13;13	2;2;2	2;2;2		Tpm1	tr|F8WID5|F8WID5_MOUSE Isoform of P58771, Tropomyosin alpha-1 chain OS=Mus musculus (Mouse) OX=10090 GN=Tpm1 PE=1 SV=1;tr|E9Q448|E9Q448_MOUSE Isoform of P58771, Tropomyosin alpha-1 chain OS=Mus musculus (Mouse) OX=10090 GN=Tpm1 PE=1 SV=1;tr|B7ZNL3|B7ZNL3_M	3	17	2	2	11	11	9	12	10	13	3	1	1	1	1	0	1	2	1	0	0	0	1	1	0	1	2	1	0	0	0	31.9	7.1	7.1	37.412	326	326;284;284	3			6	0
Q3T9X3;Q3TCR7;G3X9G4;F8WIV5;P39054-2;P39054;G3UZZ3	Q3T9X3;Q3TCR7;G3X9G4;F8WIV5;P39054-2;P39054;G3UZZ3	9;9;9;9;9;9;8	1;1;1;1;1;1;1	1;1;1;1;1;1;1	Dynamin-2	Dnm2	tr|Q3T9X3|Q3T9X3_MOUSE Isoform of P39054, Dynamin-2 OS=Mus musculus (Mouse) OX=10090 GN=Dnm2 PE=1 SV=1;tr|Q3TCR7|Q3TCR7_MOUSE Isoform of P39054, Dynamin-2 OS=Mus musculus (Mouse) OX=10090 GN=Dnm2 PE=1 SV=1;tr|G3X9G4|G3X9G4_MOUSE Isoform of P39054, Dynamin-	7	9	1	1	5	3	4	1	6	2	7	6	5	0	0	0	0	0	0	1	0	1	0	0	0	0	0	0	1	0	1	10.7	1.2	1.2	97.194	860	860;869;870;870;866;870;807	1	2			0.0065147
F8WJK8;Q99L47;E9Q1V0	F8WJK8;Q99L47	3;3;1	3;3;1	3;3;1	Hsc70-interacting protein	St13	tr|F8WJK8|F8WJK8_MOUSE Isoform of Q99L47, TPR_REGION domain-containing protein OS=Mus musculus (Mouse) OX=10090 GN=St13 PE=1 SV=1;sp|Q99L47|F10A1_MOUSE Hsc70-interacting protein OS=Mus musculus (Mouse) OX=10090 GN=St13 PE=1 SV=1	3	3	3	3	3	0	0	0	3	0	0	0	0	3	0	0	0	3	0	0	0	0	3	0	0	0	3	0	0	0	0	9.7	9.7	9.7	40.538	362	362;371;129	2		6		0
G3UVV4;P17710-3;P17710-4;P17710;P17710-2;D3YYR4;D3Z365;E9Q5B5;O08528;Q91W97;E9Q9M6;B4YB29;D3Z105;E9Q3Z4;E9Q8S8;Q3TRM8	G3UVV4;P17710-3;P17710-4;P17710;P17710-2	18;18;18;18;17;5;5;4;4;3;1;1;1;1;1;1	18;18;18;18;17;5;5;4;4;3;1;1;1;1;1;1	18;18;18;18;17;5;5;4;4;3;1;1;1;1;1;1	Hexokinase;Hexokinase-1	Hk1	tr|G3UVV4|G3UVV4_MOUSE Isoform of P17710, Hexokinase-1 OS=Mus musculus (Mouse) OX=10090 GN=Hk1 PE=1 SV=1;sp|P17710-3|HXK1-3_MOUSE Isoform of P17710, Isoform HK1 of Hexokinase-1 OS=Mus musculus (Mouse) OX=10090 GN=Hk1 PE=1 SV=3;sp|P17710-4|HXK1-4_MOUSE Isof	16	18	18	18	9	9	6	3	12	7	0	0	2	9	9	6	3	12	7	0	0	2	9	9	6	3	12	7	0	0	2	21.8	21.8	21.8	101.87	917	917;918;922;974;945;184;223;889;917;915;43;49;80;867;877;922	1	51			0
G3UW48;G3UYG8;G3V005	G3UW48	15;3;1	1;0;0	1;0;0	Coronin	Coro2b	tr|G3UW48|G3UW48_MOUSE Isoform of Q8BH44, Coronin (Fragment) OS=Mus musculus (Mouse) OX=10090 GN=Coro2b PE=1 SV=1	3	15	1	1	12	12	10	14	12	13	4	1	2	1	1	1	1	1	1	0	0	0	1	1	1	1	1	1	0	0	0	35	2.2	2.2	36.1	317	317;94;121	1.86	1	6		1
G3UX26;Q60930;A0A286YCR8;D3YZT5	G3UX26;Q60930;A0A286YCR8	7;7;4;3	7;7;4;3	7;7;4;3	Voltage-dependent anion-selective channel protein 2	Vdac2	tr|G3UX26|G3UX26_MOUSE Isoform of Q60930, Voltage-dependent anion-selective channel protein 2 OS=Mus musculus (Mouse) OX=10090 GN=Vdac2 PE=1 SV=1;sp|Q60930|VDAC2_MOUSE Voltage-dependent anion-selective channel protein 2 OS=Mus musculus (Mouse) OX=10090 GN=	4	7	7	7	6	5	4	3	6	6	1	0	2	6	5	4	3	6	6	1	0	2	6	5	4	3	6	6	1	0	2	30.7	30.7	30.7	30.446	283	283;295;246;201	2.89	1	2	33	0
G3UXL2;Q9D7G0;Q9CS42	G3UXL2;Q9D7G0;Q9CS42	4;4;4	4;4;4	2;2;2	Ribose-phosphate pyrophosphokinase 1;Ribose-phosphate pyrophosphokinase 2	Prps1l3;Prps1;Prps2	tr|G3UXL2|G3UXL2_MOUSE Pribosyltran_N domain-containing protein OS=Mus musculus (Mouse) OX=10090 GN=Prps1l3 PE=3 SV=1;sp|Q9D7G0|PRPS1_MOUSE Ribose-phosphate pyrophosphokinase 1 OS=Mus musculus (Mouse) OX=10090 GN=Prps1 PE=1 SV=4;sp|Q9CS42|PRPS2_MOUSE Ribos	3	4	4	2	0	1	0	0	0	0	4	1	2	0	1	0	0	0	0	4	1	2	0	1	0	0	0	0	2	1	1	17.6	17.6	10.1	34.824	318	318;318;318	3			8	0
G3UY93;Q9Z1Q9;G3UZ22;G3UYW2	G3UY93;Q9Z1Q9	9;9;4;2	9;9;4;2	9;9;4;2	Valine--tRNA ligase	Vars	tr|G3UY93|G3UY93_MOUSE Isoform of Q9Z1Q9, GST C-terminal domain-containing protein (Fragment) OS=Mus musculus (Mouse) OX=10090 GN=Vars PE=1 SV=1;sp|Q9Z1Q9|SYVC_MOUSE Valine--tRNA ligase OS=Mus musculus (Mouse) OX=10090 GN=Vars PE=1 SV=1	4	9	9	9	1	6	5	0	0	0	5	5	2	1	6	5	0	0	0	5	5	2	1	6	5	0	0	0	5	5	2	9	9	9	141.41	1278	1278;1263;230;125	1	24			0
G3UZN1;G3UYJ7;O35215	G3UZN1;G3UYJ7;O35215	2;2;2	2;2;2	2;2;2	D-dopachrome decarboxylase	Ddt;Gm20441	tr|G3UZN1|G3UZN1_MOUSE Isoform of O35215, D-dopachrome decarboxylase OS=Mus musculus (Mouse) OX=10090 GN=Ddt PE=1 SV=1;tr|G3UYJ7|G3UYJ7_MOUSE Gm20441 readthrough, Predicted gene 20441 (Fragment) OS=Mus musculus (Mouse) OX=10090 GN=Gm20441 PE=4 SV=1;sp|O352	3	2	2	2	1	0	0	0	2	0	0	0	0	1	0	0	0	2	0	0	0	0	1	0	0	0	2	0	0	0	0	31.5	31.5	31.5	8.2315	73	73;252;118	3			3	0
G3UYR8;Q9DBF1-2;Q9DBF1;G3UY72;E9Q1G1;E9Q1H3	G3UYR8;Q9DBF1-2;Q9DBF1;G3UY72	3;3;3;2;1;1	3;3;3;2;1;1	3;3;3;2;1;1	Alpha-aminoadipic semialdehyde dehydrogenase	Aldh7a1	tr|G3UYR8|G3UYR8_MOUSE Isoform of Q9DBF1, Alpha-aminoadipic semialdehyde dehydrogenase OS=Mus musculus (Mouse) OX=10090 GN=Aldh7a1 PE=1 SV=1;sp|Q9DBF1-2|AL7A1-2_MOUSE Isoform of Q9DBF1, Isoform 2 of Alpha-aminoadipic semialdehyde dehydrogenase OS=Mus muscu	6	3	3	3	0	0	0	0	3	1	0	0	0	0	0	0	0	3	1	0	0	0	0	0	0	0	3	1	0	0	0	7.4	7.4	7.4	51.684	475	475;511;539;321;121;161	2		4		0
G3UYZ1;A0A0R4J117;Q8R366;A0A0A6YWK7;D3Z4Q8;A0A0A6YVX9	G3UYZ1;A0A0R4J117;Q8R366	13;12;11;3;2;1	13;12;11;3;2;1	13;12;11;3;2;1	Immunoglobulin superfamily member 8	Igsf8	tr|G3UYZ1|G3UYZ1_MOUSE Isoform of Q8R366, Ig-like domain-containing protein OS=Mus musculus (Mouse) OX=10090 GN=Igsf8 PE=1 SV=1;tr|A0A0R4J117|A0A0R4J117_MOUSE Isoform of Q8R366, Immunoglobulin superfamily member 8 OS=Mus musculus (Mouse) OX=10090 GN=Igsf8	6	13	13	13	11	11	10	0	4	1	9	9	9	11	11	10	0	4	1	9	9	9	11	11	10	0	4	1	9	9	9	35.2	35.2	35.2	58.131	548	548;611;611;208;149;107	1.01	84	1		0
G3UZA4;G3UZJ5;G3UZX4;P67871;G3UWU5;G3UXG7	G3UZA4;G3UZJ5;G3UZX4;P67871;G3UWU5;G3UXG7	2;2;2;2;1;1	2;2;2;2;1;1	2;2;2;2;1;1	Casein kinase II subunit beta	Csnk2b	tr|G3UZA4|G3UZA4_MOUSE Isoform of P67871, Casein kinase II subunit beta (Fragment) OS=Mus musculus (Mouse) OX=10090 GN=Csnk2b PE=1 SV=8;tr|G3UZJ5|G3UZJ5_MOUSE Isoform of P67871, Casein kinase II subunit beta (Fragment) OS=Mus musculus (Mouse) OX=10090 GN=C	6	2	2	2	1	1	1	0	2	1	0	0	0	1	1	1	0	2	1	0	0	0	1	1	1	0	2	1	0	0	0	18	18	18	14.279	122	122;206;257;215;58;164	3			6	0
G3UZD3;P46638;G3UZL4;G3UY29;E9Q3P9;F8WGS1;P62492	G3UZD3;P46638;G3UZL4;G3UY29;E9Q3P9;F8WGS1;P62492	5;5;4;4;4;4;4	5;5;4;4;4;4;4	5;5;4;4;4;4;4	Ras-related protein Rab-11B;Ras-related protein Rab-11A	Rab11b;Rab11a	tr|G3UZD3|G3UZD3_MOUSE Isoform of P46638, Ras-related protein Rab-11B OS=Mus musculus (Mouse) OX=10090 GN=Rab11b PE=1 SV=1;sp|P46638|RB11B_MOUSE Ras-related protein Rab-11B OS=Mus musculus (Mouse) OX=10090 GN=Rab11b PE=1 SV=3;tr|G3UZL4|G3UZL4_MOUSE Isoform	7	5	5	5	2	0	1	0	4	2	0	0	0	2	0	1	0	4	2	0	0	0	2	0	1	0	4	2	0	0	0	29	29	29	21.771	193	193;218;125;149;153;155;216	3			9	0
G3X9J0;S4R2N4;S4R1S0;S4R1U8	G3X9J0;S4R2N4;S4R1S0	6;4;4;1	6;4;4;1	6;4;4;1		Sipa1l3	sp|G3X9J0|SI1L3_MOUSE Signal-induced proliferation-associated 1-like protein 3 OS=Mus musculus (Mouse) OX=10090 GN=Sipa1l3 PE=1 SV=1;tr|S4R2N4|S4R2N4_MOUSE Isoform of G3X9J0, SPAR_C domain-containing protein OS=Mus musculus (Mouse) OX=10090 GN=Sipa1l3 PE=1	4	6	6	6	2	1	2	1	1	1	0	0	0	2	1	2	1	1	1	0	0	0	2	1	2	1	1	1	0	0	0	4.2	4.2	4.2	195.06	1776	1776;726;849;25	1	8			0
G3X9V4;Q01097;A0A0G2JEA7	G3X9V4;Q01097;A0A0G2JEA7	2;2;1	2;2;1	2;2;1	Glutamate receptor ionotropic, NMDA 2B	Grin2b	tr|G3X9V4|G3X9V4_MOUSE Isoform of Q01097, Glutamate receptor ionotropic, NMDA 2B OS=Mus musculus (Mouse) OX=10090 GN=Grin2b PE=1 SV=1;sp|Q01097|NMDE2_MOUSE Glutamate receptor ionotropic, NMDA 2B OS=Mus musculus (Mouse) OX=10090 GN=Grin2b PE=1 SV=3;tr|A0A0G	3	2	2	2	0	0	0	0	0	0	1	1	0	0	0	0	0	0	0	1	1	0	0	0	0	0	0	0	1	1	0	1.8	1.8	1.8	165.99	1482	1482;1482;337	1	2			0
G3X9Y1;O35681	G3X9Y1;O35681	4;4	4;4	4;4	Synaptotagmin-3	Syt3	tr|G3X9Y1|G3X9Y1_MOUSE Isoform of O35681, Synaptotagmin-3 OS=Mus musculus (Mouse) OX=10090 GN=Syt3 PE=1 SV=1;sp|O35681|SYT3_MOUSE Synaptotagmin-3 OS=Mus musculus (Mouse) OX=10090 GN=Syt3 PE=1 SV=2	2	4	4	4	2	1	2	0	1	0	4	2	3	2	1	2	0	1	0	4	2	3	2	1	2	0	1	0	4	2	3	9.7	9.7	9.7	63.244	587	587;587	1	15			0
G3XA53;Q63912	G3XA53;Q63912	2;2	2;2	2;2	Oligodendrocyte-myelin glycoprotein	Omg	tr|G3XA53|G3XA53_MOUSE Isoform of Q63912, Oligodendrocyte-myelin glycoprotein OS=Mus musculus (Mouse) OX=10090 GN=Omg PE=4 SV=1;sp|Q63912|OMGP_MOUSE Oligodendrocyte-myelin glycoprotein OS=Mus musculus (Mouse) OX=10090 GN=Omg PE=1 SV=1	2	2	2	2	0	0	1	1	1	1	0	0	0	0	0	1	1	1	1	0	0	0	0	0	1	1	1	1	0	0	0	4.5	4.5	4.5	49.598	443	443;440	1	4			0.0015302
G5E814;Q9D8B4	G5E814;Q9D8B4	1;1	1;1	1;1	NADH dehydrogenase [ubiquinone] 1 alpha subcomplex subunit 11	Ndufa11	tr|G5E814|G5E814_MOUSE Isoform of Q9D8B4, NADH dehydrogenase [ubiquinone] 1 alpha subcomplex subunit 11 OS=Mus musculus (Mouse) OX=10090 GN=Ndufa11 PE=1 SV=1;sp|Q9D8B4|NDUAB_MOUSE NADH dehydrogenase [ubiquinone] 1 alpha subcomplex subunit 11 OS=Mus musculu	2	1	1	1	1	0	0	0	0	0	0	0	0	1	0	0	0	0	0	0	0	0	1	0	0	0	0	0	0	0	0	7.7	7.7	7.7	15.115	143	143;141	3			1	0.0067024
G5E829;Q6Q477-2;F7AAP4;E9Q828;Q6Q477;A0A1W2P7C7;A0A1W2P772;A0A1W2P7R3;A0A1W2P6X7;A0A1W2P882	G5E829;Q6Q477-2;F7AAP4;E9Q828;Q6Q477	19;11;11;11;11;7;2;1;1;1	9;3;3;3;3;6;1;1;1;1	9;3;3;3;3;6;1;1;1;1	Plasma membrane calcium-transporting ATPase 1;Calcium-transporting ATPase	Atp2b1;Atp2b4	sp|G5E829|AT2B1_MOUSE Plasma membrane calcium-transporting ATPase 1 OS=Mus musculus (Mouse) OX=10090 GN=Atp2b1 PE=1 SV=1;sp|Q6Q477-2|AT2B4-2_MOUSE Isoform of Q6Q477, Isoform 2 of Plasma membrane calcium-transporting ATPase 4 OS=Mus musculus (Mouse) OX=1009	10	19	9	9	10	8	6	4	9	4	6	9	10	5	2	1	1	1	0	1	5	6	5	2	1	1	1	0	1	5	6	17.8	9.8	9.8	134.75	1220	1220;1107;1166;1172;1205;430;317;212;245;279	1	22			0
G5E8R2;G5E8R1	G5E8R2;G5E8R1	17;17	2;2	0;0		Tpm1	tr|G5E8R2|G5E8R2_MOUSE Isoform of P58771, Tropomyosin alpha-1 chain OS=Mus musculus (Mouse) OX=10090 GN=Tpm1 PE=1 SV=1;tr|G5E8R1|G5E8R1_MOUSE Isoform of P58771, Tropomyosin alpha-1 chain OS=Mus musculus (Mouse) OX=10090 GN=Tpm1 PE=1 SV=1	2	17	2	0	13	13	13	14	11	14	5	2	2	0	0	0	1	0	2	0	0	0	0	0	0	0	0	0	0	0	0	41.9	11.3	0	28.696	248	248;248	3			3	0
G5E8T0;P60904;A2AUE1	G5E8T0;P60904;A2AUE1	3;3;2	3;3;2	3;3;2	DnaJ homolog subfamily C member 5	Dnajc5	tr|G5E8T0|G5E8T0_MOUSE Isoform of P60904, DnaJ homolog subfamily C member 5 OS=Mus musculus (Mouse) OX=10090 GN=Dnajc5 PE=1 SV=1;sp|P60904|DNJC5_MOUSE DnaJ homolog subfamily C member 5 OS=Mus musculus (Mouse) OX=10090 GN=Dnajc5 PE=1 SV=1;tr|A2AUE1|A2AUE1_M	3	3	3	3	1	1	0	1	3	1	0	0	1	1	1	0	1	3	1	0	0	1	1	1	0	1	3	1	0	0	1	33.5	33.5	33.5	18.753	167	167;198;141	3			9	0
G5E902;Q8VEM8	G5E902;Q8VEM8	12;12	12;12	12;12	Phosphate carrier protein, mitochondrial	Slc25a3	tr|G5E902|G5E902_MOUSE Isoform of Q8VEM8, Phosphate carrier protein, mitochondrial OS=Mus musculus (Mouse) OX=10090 GN=Slc25a3 PE=1 SV=1;sp|Q8VEM8|MPCP_MOUSE Phosphate carrier protein, mitochondrial OS=Mus musculus (Mouse) OX=10090 GN=Slc25a3 PE=1 SV=1	2	12	12	12	11	9	10	7	8	8	6	5	7	11	9	10	7	8	8	6	5	7	11	9	10	7	8	8	6	5	7	29.9	29.9	29.9	39.736	358	358;357	2.8	8	4	90	0
H3BIX0;H3BL37;O08784;F6R3V4	H3BIX0;H3BL37;O08784;F6R3V4	8;8;8;7	8;8;8;7	8;8;8;7	Treacle protein	Tcof1	tr|H3BIX0|H3BIX0_MOUSE Isoform of O08784, LisH domain-containing protein (Fragment) OS=Mus musculus (Mouse) OX=10090 GN=Tcof1 PE=1 SV=1;tr|H3BL37|H3BL37_MOUSE Isoform of O08784, LisH domain-containing protein OS=Mus musculus (Mouse) OX=10090 GN=Tcof1 PE=1	4	8	8	8	4	6	4	0	0	0	3	2	1	4	6	4	0	0	0	3	2	1	4	6	4	0	0	0	3	2	1	10.6	10.6	10.6	107.02	1056	1056;1356;1320;1013	1	23			0
H3BJ75;Q9QZB9	H3BJ75;Q9QZB9	1;1	1;1	1;1	Dynactin subunit 5	Dctn5	tr|H3BJ75|H3BJ75_MOUSE Isoform of Q9QZB9, Dynactin subunit 5 OS=Mus musculus (Mouse) OX=10090 GN=Dctn5 PE=1 SV=1;sp|Q9QZB9|DCTN5_MOUSE Dynactin subunit 5 OS=Mus musculus (Mouse) OX=10090 GN=Dctn5 PE=1 SV=1	2	1	1	1	1	1	1	1	0	1	1	0	0	1	1	1	1	0	1	1	0	0	1	1	1	1	0	1	1	0	0	18.5	18.5	18.5	6.2671	54	54;182	3			6	0.0066181
H3BKQ7;H3BJD0;H3BL28;Q7TN74;H3BJD6;Q3UXW4;Q8BMP0;H3BKE7;H3BJA6	H3BKQ7;H3BJD0;H3BL28;Q7TN74;H3BJD6;Q3UXW4	22;22;22;22;22;16;8;8;7	21;21;21;21;21;15;8;8;6	21;21;21;21;21;15;8;8;6		Ppp1r9a	tr|H3BKQ7|H3BKQ7_MOUSE Isoform of H3BJD6, PDZ domain-containing protein OS=Mus musculus (Mouse) OX=10090 GN=Ppp1r9a PE=1 SV=1;tr|H3BJD0|H3BJD0_MOUSE Isoform of H3BJD6, PDZ domain-containing protein OS=Mus musculus (Mouse) OX=10090 GN=Ppp1r9a PE=1 SV=1;tr|H	9	22	21	21	15	11	13	11	13	13	2	2	2	14	11	12	10	12	12	1	2	1	14	11	12	10	12	12	1	2	1	28.6	27.5	27.5	107.17	955	955;977;1042;1095;1292;642;447;533;232	1	83			0
H3BJS1;Q8CBE3;H3BJR7;H3BK66;Q05BF4;H3BJR4;H3BJB3	H3BJS1;Q8CBE3;H3BJR7;H3BK66;Q05BF4	4;4;3;2;2;1;1	4;4;3;2;2;1;1	4;4;3;2;2;1;1	WD repeat-containing protein 37	Wdr37	tr|H3BJS1|H3BJS1_MOUSE Isoform of Q8CBE3, WD_REPEATS_REGION domain-containing protein (Fragment) OS=Mus musculus (Mouse) OX=10090 GN=Wdr37 PE=1 SV=1;sp|Q8CBE3|WDR37_MOUSE WD repeat-containing protein 37 OS=Mus musculus (Mouse) OX=10090 GN=Wdr37 PE=1 SV=1;t	7	4	4	4	2	2	3	1	1	1	0	0	0	2	2	3	1	1	1	0	0	0	2	2	3	1	1	1	0	0	0	26.5	26.5	26.5	20.466	185	185;496;179;133;170;78;193	1.33	8	4		0
H3BK03;P52430	H3BK03;P52430	1;1	1;1	1;1	Serum paraoxonase/arylesterase 1	Pon1	tr|H3BK03|H3BK03_MOUSE Isoform of P52430, Serum paraoxonase/arylesterase 1 (Fragment) OS=Mus musculus (Mouse) OX=10090 GN=Pon1 PE=1 SV=9;sp|P52430|PON1_MOUSE Serum paraoxonase/arylesterase 1 OS=Mus musculus (Mouse) OX=10090 GN=Pon1 PE=1 SV=2	2	1	1	1	0	0	0	0	0	0	0	1	0	0	0	0	0	0	0	0	1	0	0	0	0	0	0	0	0	1	0	4.3	4.3	4.3	28.76	256	256;355	3			1	0.0082174
H3BKM0;Q9DBG3;Q9DBG3-2;H3BIY9;H3BJ06;Q5SWR0	H3BKM0;Q9DBG3;Q9DBG3-2;H3BIY9	30;30;30;27;3;1	30;30;30;27;3;1	20;20;20;17;2;0	AP-2 complex subunit beta;AP complex subunit beta	Ap2b1	tr|H3BKM0|H3BKM0_MOUSE Isoform of Q9DBG3, AP complex subunit beta OS=Mus musculus (Mouse) OX=10090 GN=Ap2b1 PE=1 SV=1;sp|Q9DBG3|AP2B1_MOUSE AP-2 complex subunit beta OS=Mus musculus (Mouse) OX=10090 GN=Ap2b1 PE=1 SV=1;sp|Q9DBG3-2|AP2B1-2_MOUSE Isoform of Q	6	30	30	20	18	14	18	13	19	15	22	20	18	18	14	18	13	19	15	22	20	18	13	8	12	7	11	8	14	13	10	40.4	40.4	29	101.36	913	913;937;951;942;199;44	1	189			0
H3BLF7;H3BKR2;P62874	H3BLF7;H3BKR2;P62874	6;6;6	6;6;6	2;2;2	Guanine nucleotide-binding protein G(I)/G(S)/G(T) subunit beta-1	Gnb1	tr|H3BLF7|H3BLF7_MOUSE Isoform of P62874, WD_REPEATS_REGION domain-containing protein (Fragment) OS=Mus musculus (Mouse) OX=10090 GN=Gnb1 PE=1 SV=1;tr|H3BKR2|H3BKR2_MOUSE Isoform of P62874, WD_REPEATS_REGION domain-containing protein (Fragment) OS=Mus musc	3	6	6	2	4	5	4	4	6	5	4	2	3	4	5	4	4	6	5	4	2	3	1	2	1	1	2	2	1	0	1	49.1	49.1	13	12.285	108	108;273;340	3			49	0
H7BX01;P58281;P58281-2;E0CXD1;F6U775	H7BX01;P58281;P58281-2;E0CXD1	4;4;4;3;1	4;4;4;3;1	4;4;4;3;1	Dynamin-like 120 kDa protein, mitochondrial;Dynamin-like 120 kDa protein, form S1	Opa1	tr|H7BX01|H7BX01_MOUSE Isoform of P58281, Dynamin-type G domain-containing protein OS=Mus musculus (Mouse) OX=10090 GN=Opa1 PE=1 SV=1;sp|P58281|OPA1_MOUSE Dynamin-like 120 kDa protein, mitochondrial OS=Mus musculus (Mouse) OX=10090 GN=Opa1 PE=1 SV=1;sp|P58	5	4	4	4	2	1	1	0	1	0	0	0	1	2	1	1	0	1	0	0	0	1	2	1	1	0	1	0	0	0	1	5.1	5.1	5.1	113.23	978	978;960;997;692;296	1	6			0
H7BX26;Q6A065;A0A0A6YXK7;A0A0A6YX99;Q6A065-2;Q6A065-3;A0A0A6YWV9;A0A0A6YXR9;A0A0A6YVZ3	H7BX26;Q6A065;A0A0A6YXK7	9;9;6;2;2;2;1;1;1	9;9;6;2;2;2;1;1;1	9;9;6;2;2;2;1;1;1	Centrosomal protein of 170 kDa	Cep170	tr|H7BX26|H7BX26_MOUSE Isoform of Q6A065, FHA domain-containing protein OS=Mus musculus (Mouse) OX=10090 GN=Cep170 PE=1 SV=1;sp|Q6A065|CE170_MOUSE Centrosomal protein of 170 kDa OS=Mus musculus (Mouse) OX=10090 GN=Cep170 PE=1 SV=2;tr|A0A0A6YXK7|A0A0A6YXK7_	9	9	9	9	2	4	6	1	2	1	1	1	0	2	4	6	1	2	1	1	1	0	2	4	6	1	2	1	1	1	0	7.2	7.2	7.2	173.94	1578	1578;1588;787;346;236;321;91;96;296	1	21			0
K4DI76;J3QJW3;Q80TJ1-4;Q80TJ1;Q80TJ1-2;A0A286YDH6;A0A286YE00;Q8BYR5-6	K4DI76;J3QJW3;Q80TJ1-4;Q80TJ1;Q80TJ1-2;A0A286YDH6	8;8;8;8;8;5;3;2	8;8;8;8;8;5;3;2	6;6;6;6;6;3;3;0	Calcium-dependent secretion activator 1	Cadps	tr|K4DI76|K4DI76_MOUSE Isoform of Q80TJ1, Calcium-dependent secretion activator 1 OS=Mus musculus (Mouse) OX=10090 GN=Cadps PE=1 SV=1;tr|J3QJW3|J3QJW3_MOUSE Isoform of Q80TJ1, Calcium-dependent secretion activator 1 OS=Mus musculus (Mouse) OX=10090 GN=Cadp	8	8	8	6	1	0	0	0	7	1	1	0	0	1	0	0	0	7	1	1	0	0	1	0	0	0	5	1	1	0	0	6.6	6.6	4.6	153.06	1354	1354;1356;1351;1355;1361;867;402;768	1	10			0
J3QJX3;Q9Z2G6-2;Q9Z2G6	J3QJX3;Q9Z2G6-2;Q9Z2G6	1;1;1	1;1;1	1;1;1	Protein sel-1 homolog 1	Sel1l	tr|J3QJX3|J3QJX3_MOUSE Isoform of Q9Z2G6, Protein sel-1 homolog 1 OS=Mus musculus (Mouse) OX=10090 GN=Sel1l PE=1 SV=1;sp|Q9Z2G6-2|SE1L1-2_MOUSE Isoform of Q9Z2G6, Isoform 2 of Protein sel-1 homolog 1 OS=Mus musculus (Mouse) OX=10090 GN=Sel1l PE=1 SV=2;sp|Q	3	1	1	1	0	1	0	0	0	0	0	0	0	0	1	0	0	0	0	0	0	0	0	1	0	0	0	0	0	0	0	3.6	3.6	3.6	82.425	740	740;740;790	1	1			0
J3QJZ8	J3QJZ8	1	1	1		Pnrc2	tr|J3QJZ8|J3QJZ8_MOUSE Isoform of Q9CR73, Proline-rich nuclear receptor coactivator 2 OS=Mus musculus (Mouse) OX=10090 GN=Pnrc2 PE=4 SV=1	1	1	1	1	0	1	0	0	0	0	0	0	0	0	1	0	0	0	0	0	0	0	0	1	0	0	0	0	0	0	0	28.6	28.6	28.6	6.6587	56	56	3			1	1
J3QK20;Q8R0S4-2;Q8R0S4-1;Q8R0S4;A2A542;A2A545;A2A543;A0A0R4J194;Q8R3Z5-3;Q8R3Z5-4;Q8R3Z5;Q8R3Z5-2;A0A0A6YWX5;C7IVS7;Q8CC27-4;Q8CC27-2;Q8CC27-3;Q8CC27	J3QK20;Q8R0S4-2;Q8R0S4-1;Q8R0S4;A2A542;A2A545;A2A543;A0A0R4J194;Q8R3Z5-3;Q8R3Z5-4;Q8R3Z5;Q8R3Z5-2	5;5;5;5;3;3;3;3;3;3;3;3;2;2;2;2;2;2	5;5;5;5;3;3;3;3;3;3;3;3;2;2;2;2;2;2	4;4;4;4;2;2;2;2;2;2;2;2;1;1;1;1;1;1	Voltage-dependent L-type calcium channel subunit beta-4;Voltage-dependent L-type calcium channel subunit beta-1	Cacnb4;Cacnb1	tr|J3QK20|J3QK20_MOUSE Isoform of Q8R0S4, SH3 domain-containing protein OS=Mus musculus (Mouse) OX=10090 GN=Cacnb4 PE=1 SV=1;sp|Q8R0S4-2|CACB4-2_MOUSE Isoform of Q8R0S4, Isoform 2 of Voltage-dependent L-type calcium channel subunit beta-4 OS=Mus musculus (	18	5	5	4	3	3	4	0	0	1	1	1	0	3	3	4	0	0	1	1	1	0	2	3	3	0	0	1	1	1	0	11.9	11.9	10	57.849	519	519;473;486;519;477;524;597;677;479;524;597;677;143;605;573;604;611;655	1.92	1	12		0
J3QMG3;Q60931	J3QMG3;Q60931	5;5	5;5	5;5	Voltage-dependent anion-selective channel protein 3	Vdac3	tr|J3QMG3|J3QMG3_MOUSE Isoform of Q60931, Voltage-dependent anion-selective channel protein 3 OS=Mus musculus (Mouse) OX=10090 GN=Vdac3 PE=1 SV=1;sp|Q60931|VDAC3_MOUSE Voltage-dependent anion-selective channel protein 3 OS=Mus musculus (Mouse) OX=10090 GN=	2	5	5	5	4	2	3	3	3	3	1	2	2	4	2	3	3	3	3	1	2	2	4	2	3	3	3	3	1	2	2	18.7	18.7	18.7	30.851	284	284;283	3			23	0
J3QNH8	J3QNH8	1	1	1		Gm7694	tr|J3QNH8|J3QNH8_MOUSE Predicted gene 7694 OS=Mus musculus (Mouse) OX=10090 GN=Gm7694 PE=1 SV=1	1	1	1	1	0	0	1	0	0	0	0	0	0	0	0	1	0	0	0	0	0	0	0	0	1	0	0	0	0	0	0	6.3	6.3	6.3	28.502	270	270	1	1			0.0071197
K3W4Q8;P18572-2;P18572;J3QP71	K3W4Q8;P18572-2;P18572;J3QP71	3;3;3;2	3;3;3;2	3;3;3;2	Basigin	Bsg	tr|K3W4Q8|K3W4Q8_MOUSE Isoform of P18572, Basigin OS=Mus musculus (Mouse) OX=10090 GN=Bsg PE=1 SV=1;sp|P18572-2|BASI-2_MOUSE Isoform of P18572, Isoform 2 of Basigin OS=Mus musculus (Mouse) OX=10090 GN=Bsg PE=1 SV=2;sp|P18572|BASI_MOUSE Basigin OS=Mus muscu	4	3	3	3	0	0	0	0	3	1	0	0	0	0	0	0	0	3	1	0	0	0	0	0	0	0	3	1	0	0	0	17	17	17	24.116	218	218;273;389;197	2		4		0
K3W4T3;Q9Z1G4-3;Q9Z1G4-2;Q9Z1G4;A2A599;P15920	K3W4T3;Q9Z1G4-3;Q9Z1G4-2;Q9Z1G4	7;7;7;7;1;1	7;7;7;7;1;1	7;7;7;7;1;1	V-type proton ATPase subunit a;V-type proton ATPase 116 kDa subunit a isoform 1	Atp6v0a1	tr|K3W4T3|K3W4T3_MOUSE Isoform of Q9Z1G4, V-type proton ATPase subunit a OS=Mus musculus (Mouse) OX=10090 GN=Atp6v0a1 PE=1 SV=1;sp|Q9Z1G4-3|VPP1-3_MOUSE Isoform of Q9Z1G4, Isoform A1-III of V-type proton ATPase 116 kDa subunit a isoform 1 OS=Mus musculus (	6	7	7	7	7	0	1	0	6	2	0	0	1	7	0	1	0	6	2	0	0	1	7	0	1	0	6	2	0	0	1	9.8	9.8	9.8	96.426	838	838;832;838;839;79;856	1	18			0
K4DI58;Q99N28	K4DI58;Q99N28	3;3	3;3	3;3	Cell adhesion molecule 3	Cadm3	tr|K4DI58|K4DI58_MOUSE Isoform of Q99N28, Cell adhesion molecule 3 OS=Mus musculus (Mouse) OX=10090 GN=Cadm3 PE=1 SV=1;sp|Q99N28|CADM3_MOUSE Cell adhesion molecule 3 OS=Mus musculus (Mouse) OX=10090 GN=Cadm3 PE=1 SV=1	2	3	3	3	2	0	0	1	2	1	0	0	0	2	0	0	1	2	1	0	0	0	2	0	0	1	2	1	0	0	0	14.4	14.4	14.4	46.692	430	430;396	2		6		0
M0QWG6;O55057	M0QWG6;O55057	1;1	1;1	1;1	Retinal rod rhodopsin-sensitive cGMP 3,5-cyclic phosphodiesterase subunit delta	Pde6d	tr|M0QWG6|M0QWG6_MOUSE Isoform of O55057, GMP_PDE_delta domain-containing protein OS=Mus musculus (Mouse) OX=10090 GN=Pde6d PE=1 SV=1;sp|O55057|PDE6D_MOUSE Retinal rod rhodopsin-sensitive cGMP 3,5-cyclic phosphodiesterase subunit delta OS=Mus musculus (M	2	1	1	1	1	0	0	0	0	0	0	0	0	1	0	0	0	0	0	0	0	0	1	0	0	0	0	0	0	0	0	9.7	9.7	9.7	14.346	124	124;150	3			1	0.008761
M0QWS4;Q9CR09	M0QWS4;Q9CR09	2;2	2;2	2;2	Ubiquitin-fold modifier-conjugating enzyme 1	Ufc1	tr|M0QWS4|M0QWS4_MOUSE Isoform of Q9CR09, Ubiquitin-fold modifier-conjugating enzyme 1 OS=Mus musculus (Mouse) OX=10090 GN=Ufc1 PE=1 SV=1;sp|Q9CR09|UFC1_MOUSE Ubiquitin-fold modifier-conjugating enzyme 1 OS=Mus musculus (Mouse) OX=10090 GN=Ufc1 PE=1 SV=1	2	2	2	2	0	0	2	0	0	0	0	0	0	0	0	2	0	0	0	0	0	0	0	0	2	0	0	0	0	0	0	20.4	20.4	20.4	11.351	93	93;167	3			2	0.0022059
O08539;A0A3Q4EBK4;Q6P1B9;O08539-2;A0A3Q4EBR8	O08539;A0A3Q4EBK4;Q6P1B9;O08539-2	8;7;7;7;3	8;7;7;7;3	8;7;7;7;3	Myc box-dependent-interacting protein 1	Bin1	sp|O08539|BIN1_MOUSE Myc box-dependent-interacting protein 1 OS=Mus musculus (Mouse) OX=10090 GN=Bin1 PE=1 SV=1;tr|A0A3Q4EBK4|A0A3Q4EBK4_MOUSE Isoform of O08539, Myc box-dependent-interacting protein 1 OS=Mus musculus (Mouse) OX=10090 GN=Bin1 PE=1 SV=1;tr|	5	8	8	8	3	1	2	1	4	2	3	0	0	3	1	2	1	4	2	3	0	0	3	1	2	1	4	2	3	0	0	21.4	21.4	21.4	64.469	588	588;410;477;434;120	1.44	9	7		0
O08553	O08553	22	22	18	Dihydropyrimidinase-related protein 2	Dpysl2	sp|O08553|DPYL2_MOUSE Dihydropyrimidinase-related protein 2 OS=Mus musculus (Mouse) OX=10090 GN=Dpysl2 PE=1 SV=2	1	22	22	18	16	11	13	13	20	12	14	15	12	16	11	13	13	20	12	14	15	12	13	9	11	12	17	11	13	12	11	56.3	56.3	46.5	62.277	572	572	1.08	167	6	4	0
O08599;A0A140LHJ4	O08599	21;5	1;0	1;0	Syntaxin-binding protein 1	Stxbp1	sp|O08599|STXB1_MOUSE Syntaxin-binding protein 1 OS=Mus musculus (Mouse) OX=10090 GN=Stxbp1 PE=1 SV=2	2	21	1	1	17	13	14	9	17	10	10	5	8	1	0	0	0	0	0	0	0	0	1	0	0	0	0	0	0	0	0	44.6	2.5	2.5	67.568	594	594;100	1	1			1
O08599-2	O08599-2	21	21	1	Syntaxin-binding protein 1	Stxbp1	sp|O08599-2|STXB1-2_MOUSE Isoform of O08599, Isoform 2 of Syntaxin-binding protein 1 OS=Mus musculus (Mouse) OX=10090 GN=Stxbp1 PE=1 SV=2	1	21	21	1	16	13	14	9	18	10	10	5	8	16	13	14	9	18	10	10	5	8	0	0	0	0	1	0	0	0	0	43.3	43.3	1.8	68.735	603	603	1.03	132		2	0
Q6GT24;O08709;D3Z0Y2;A0A0A6YXQ7;Q8BG37	Q6GT24;O08709;D3Z0Y2	7;7;6;1;1	7;7;6;1;1	7;7;6;1;1	Peroxiredoxin-6	Prdx6	tr|Q6GT24|Q6GT24_MOUSE Isoform of O08709, Thioredoxin domain-containing protein OS=Mus musculus (Mouse) OX=10090 GN=Prdx6 PE=1 SV=1;sp|O08709|PRDX6_MOUSE Peroxiredoxin-6 OS=Mus musculus (Mouse) OX=10090 GN=Prdx6 PE=1 SV=3;tr|D3Z0Y2|D3Z0Y2_MOUSE Isoform of	5	7	7	7	4	0	0	0	6	2	0	0	0	4	0	0	0	6	2	0	0	0	4	0	0	0	6	2	0	0	0	42.4	42.4	42.4	24.826	224	224;224;200;76;224	3			13	0
O08749	O08749	9	9	9	Dihydrolipoyl dehydrogenase, mitochondrial	Dld	sp|O08749|DLDH_MOUSE Dihydrolipoyl dehydrogenase, mitochondrial OS=Mus musculus (Mouse) OX=10090 GN=Dld PE=1 SV=2	1	9	9	9	6	3	5	2	9	1	0	1	0	6	3	5	2	9	1	0	1	0	6	3	5	2	9	1	0	1	0	21.8	21.8	21.8	54.272	509	509	1.94	2	32		0
O08917;G3UYU4;G3UZZ5;G3UWW8	O08917;G3UYU4	3;2;1;1	3;2;1;1	3;2;1;1	Flotillin-1	Flot1	sp|O08917|FLOT1_MOUSE Flotillin-1 OS=Mus musculus (Mouse) OX=10090 GN=Flot1 PE=1 SV=1;tr|G3UYU4|G3UYU4_MOUSE Isoform of O08917, Flotillin OS=Mus musculus (Mouse) OX=10090 GN=Flot1 PE=1 SV=1	4	3	3	3	1	1	0	0	3	1	0	0	0	1	1	0	0	3	1	0	0	0	1	1	0	0	3	1	0	0	0	9.8	9.8	9.8	47.513	428	428;380;192;196	1.83	1	5		0
O08919	O08919	2	2	2	Numb-like protein	Numbl	sp|O08919|NUMBL_MOUSE Numb-like protein OS=Mus musculus (Mouse) OX=10090 GN=Numbl PE=1 SV=3	1	2	2	2	0	0	0	0	0	1	2	1	1	0	0	0	0	0	1	2	1	1	0	0	0	0	0	1	2	1	1	3.5	3.5	3.5	64.13	604	604	1	5			0
O35129;F6QPR1;F6Q8V7	O35129;F6QPR1	16;10;7	16;10;7	16;10;7	Prohibitin-2	Phb2	sp|O35129|PHB2_MOUSE Prohibitin-2 OS=Mus musculus (Mouse) OX=10090 GN=Phb2 PE=1 SV=1;tr|F6QPR1|F6QPR1_MOUSE Isoform of O35129, Prohibitin (Fragment) OS=Mus musculus (Mouse) OX=10090 GN=Phb2 PE=1 SV=1	3	16	16	16	11	8	11	10	11	9	0	0	1	11	8	11	10	11	9	0	0	1	11	8	11	10	11	9	0	0	1	57.5	57.5	57.5	33.296	299	299;157;104	3			70	0
O35226-5;O35226-4;O35226-3;O35226;O35226-2	O35226-5;O35226-4;O35226-3;O35226;O35226-2	1;1;1;1;1	1;1;1;1;1	1;1;1;1;1	26S proteasome non-ATPase regulatory subunit 4	Psmd4	sp|O35226-5|PSMD4-5_MOUSE Isoform of O35226, Isoform Rpn10E of 26S proteasome non-ATPase regulatory subunit 4 OS=Mus musculus (Mouse) OX=10090 GN=Psmd4 PE=1 SV=1;sp|O35226-4|PSMD4-4_MOUSE Isoform of O35226, Isoform Rpn10D of 26S proteasome non-ATPase regul	5	1	1	1	0	0	0	0	1	0	0	0	0	0	0	0	0	1	0	0	0	0	0	0	0	0	1	0	0	0	0	6.9	6.9	6.9	27.912	260	260;349;368;376;379	2		1		0.0097146
O35295	O35295	3	3	3	Transcriptional activator protein Pur-beta	Purb	sp|O35295|PURB_MOUSE Transcriptional activator protein Pur-beta OS=Mus musculus (Mouse) OX=10090 GN=Purb PE=1 SV=3	1	3	3	3	3	1	1	2	2	2	1	1	2	3	1	1	2	2	2	1	1	2	3	1	1	2	2	2	1	1	2	21.6	21.6	21.6	33.901	324	324	3			16	0
O35526;D6RFB9	O35526;D6RFB9	5;4	4;3	4;3	Syntaxin-1A	Stx1a	sp|O35526|STX1A_MOUSE Syntaxin-1A OS=Mus musculus (Mouse) OX=10090 GN=Stx1a PE=1 SV=3;tr|D6RFB9|D6RFB9_MOUSE Isoform of O35526, t-SNARE coiled-coil homology domain-containing protein OS=Mus musculus (Mouse) OX=10090 GN=Stx1a PE=1 SV=1	2	5	4	4	0	1	0	0	0	0	1	3	3	0	0	0	0	0	0	1	3	3	0	0	0	0	0	0	1	3	3	19.8	17.4	17.4	33.054	288	288;256	3			7	0
O35544;A0A1W2P762	O35544	8;3	7;2	7;2	Excitatory amino acid transporter 4	Slc1a6	sp|O35544|EAA4_MOUSE Excitatory amino acid transporter 4 OS=Mus musculus (Mouse) OX=10090 GN=Slc1a6 PE=1 SV=1	2	8	7	7	6	4	5	2	3	3	1	0	0	5	3	4	1	2	2	0	0	0	5	3	4	1	2	2	0	0	0	20	18	18	60.784	561	561;169	1	22			0
O35633-2;O35633	O35633-2;O35633	2;2	2;2	2;2	Vesicular inhibitory amino acid transporter	Slc32a1	sp|O35633-2|VIAAT-2_MOUSE Isoform of O35633, Isoform 2 of Vesicular inhibitory amino acid transporter OS=Mus musculus (Mouse) OX=10090 GN=Slc32a1 PE=1 SV=3;sp|O35633|VIAAT_MOUSE Vesicular inhibitory amino acid transporter OS=Mus musculus (Mouse) OX=10090 G	2	2	2	2	0	0	0	0	2	1	0	0	0	0	0	0	0	2	1	0	0	0	0	0	0	0	2	1	0	0	0	5.4	5.4	5.4	56.851	521	521;525	2		4		0
Q5SVG5;Q5SVG4;O35643	Q5SVG5;Q5SVG4;O35643	18;18;18	8;8;8	8;8;8	AP-1 complex subunit beta-1	Ap1b1	tr|Q5SVG5|Q5SVG5_MOUSE Isoform of O35643, AP complex subunit beta OS=Mus musculus (Mouse) OX=10090 GN=Ap1b1 PE=1 SV=1;tr|Q5SVG4|Q5SVG4_MOUSE Isoform of O35643, AP complex subunit beta OS=Mus musculus (Mouse) OX=10090 GN=Ap1b1 PE=1 SV=1;sp|O35643|AP1B1_MOUS	3	18	8	8	9	7	10	6	15	11	10	8	8	4	1	4	0	7	4	2	1	0	4	1	4	0	7	4	2	1	0	26	14.6	14.6	101.19	916	916;923;943	1	26			0
O35685	O35685	3	3	3	Nuclear migration protein nudC	Nudc	sp|O35685|NUDC_MOUSE Nuclear migration protein nudC OS=Mus musculus (Mouse) OX=10090 GN=Nudc PE=1 SV=1	1	3	3	3	0	0	0	0	3	0	0	0	0	0	0	0	0	3	0	0	0	0	0	0	0	0	3	0	0	0	0	11.1	11.1	11.1	38.358	332	332	2		3		0
Q8C2Q7;O35737	Q8C2Q7;O35737	6;6	6;6	1;1	Heterogeneous nuclear ribonucleoprotein H;Heterogeneous nuclear ribonucleoprotein H, N-terminally processed	Hnrnph1	tr|Q8C2Q7|Q8C2Q7_MOUSE Isoform of O35737, Heterogeneous nuclear ribonucleoprotein H OS=Mus musculus (Mouse) OX=10090 GN=Hnrnph1 PE=1 SV=1;sp|O35737|HNRH1_MOUSE Heterogeneous nuclear ribonucleoprotein H OS=Mus musculus (Mouse) OX=10090 GN=Hnrnph1 PE=1 SV=3	2	6	6	1	6	2	2	4	5	2	1	2	2	6	2	2	4	5	2	1	2	2	1	0	0	1	0	0	0	0	0	19.1	19.1	2.3	51.217	472	472;449	2.06		33	2	0
O35857	O35857	2	2	2	Mitochondrial import inner membrane translocase subunit TIM44	Timm44	sp|O35857|TIM44_MOUSE Mitochondrial import inner membrane translocase subunit TIM44 OS=Mus musculus (Mouse) OX=10090 GN=Timm44 PE=1 SV=2	1	2	2	2	2	0	0	0	0	0	0	0	0	2	0	0	0	0	0	0	0	0	2	0	0	0	0	0	0	0	0	4.9	4.9	4.9	51.091	452	452	3			2	0.0015456
Q5SSP3;O35874	Q5SSP3;O35874	1;1	1;1	1;1	Amino acid transporter;Neutral amino acid transporter A	Slc1a4	tr|Q5SSP3|Q5SSP3_MOUSE Isoform of O35874, Neutral amino acid transporter A OS=Mus musculus (Mouse) OX=10090 GN=Slc1a4 PE=1 SV=1;sp|O35874|SATT_MOUSE Neutral amino acid transporter A OS=Mus musculus (Mouse) OX=10090 GN=Slc1a4 PE=1 SV=1	2	1	1	1	1	1	1	1	0	1	0	0	0	1	1	1	1	0	1	0	0	0	1	1	1	1	0	1	0	0	0	2.4	2.4	2.4	47.666	452	452;532	1	5			0.0097621
O35945	O35945	4	1	1	Aldehyde dehydrogenase, cytosolic 1	Aldh1a7	sp|O35945|AL1A7_MOUSE Aldehyde dehydrogenase, cytosolic 1 OS=Mus musculus (Mouse) OX=10090 GN=Aldh1a7 PE=1 SV=1	1	4	1	1	2	0	1	0	3	0	0	0	0	0	0	1	0	0	0	0	0	0	0	0	1	0	0	0	0	0	0	11.2	2.6	2.6	54.587	501	501	2		1		1
O35954;D3YXW5;A0A494B9B7	O35954	13;3;2	13;3;2	13;3;2	Membrane-associated phosphatidylinositol transfer protein 1	Pitpnm1	sp|O35954|PITM1_MOUSE Membrane-associated phosphatidylinositol transfer protein 1 OS=Mus musculus (Mouse) OX=10090 GN=Pitpnm1 PE=1 SV=1	3	13	13	13	3	7	10	0	0	0	0	2	0	3	7	10	0	0	0	0	2	0	3	7	10	0	0	0	0	2	0	13.9	13.9	13.9	134.94	1243	1243;252;143	1	22			0
O54734	O54734	2	2	2	Dolichyl-diphosphooligosaccharide--protein glycosyltransferase 48 kDa subunit	Ddost	sp|O54734|OST48_MOUSE Dolichyl-diphosphooligosaccharide--protein glycosyltransferase 48 kDa subunit OS=Mus musculus (Mouse) OX=10090 GN=Ddost PE=1 SV=2	1	2	2	2	0	0	0	0	2	0	0	0	0	0	0	0	0	2	0	0	0	0	0	0	0	0	2	0	0	0	0	5	5	5	49.027	441	441	2		2		0.0029133
O54784;A0A1W2P6K3;A0A1W2P6J6;A0A1W2P730;E9JGN0;Q8VDF3;Q8VDF3-2	O54784;A0A1W2P6K3;A0A1W2P6J6	9;5;5;2;1;1;1	9;5;5;2;1;1;1	9;5;5;2;1;1;1	Death-associated protein kinase 3	Dapk3	sp|O54784|DAPK3_MOUSE Death-associated protein kinase 3 OS=Mus musculus (Mouse) OX=10090 GN=Dapk3 PE=1 SV=1;tr|A0A1W2P6K3|A0A1W2P6K3_MOUSE Isoform of O54784, Protein kinase domain-containing protein (Fragment) OS=Mus musculus (Mouse) OX=10090 GN=Dapk3 PE=1	7	9	9	9	1	2	1	4	2	5	0	0	0	1	2	1	4	2	5	0	0	0	1	2	1	4	2	5	0	0	0	23.4	23.4	23.4	51.421	448	448;205;256;135;490;370;489	2		15		0
O54786-2;O54786	O54786-2;O54786	3;2	3;2	3;2	DNA fragmentation factor subunit alpha	Dffa	sp|O54786-2|DFFA-2_MOUSE Isoform of O54786, Isoform ICAD-S of DNA fragmentation factor subunit alpha OS=Mus musculus (Mouse) OX=10090 GN=Dffa PE=1 SV=2;sp|O54786|DFFA_MOUSE DNA fragmentation factor subunit alpha OS=Mus musculus (Mouse) OX=10090 GN=Dffa PE=	2	3	3	3	2	0	3	0	0	0	0	0	0	2	0	3	0	0	0	0	0	0	2	0	3	0	0	0	0	0	0	16.6	16.6	16.6	29.182	265	265;331	3			5	0
O54824;O54824-2	O54824;O54824-2	14;9	14;9	14;9	Pro-interleukin-16;Interleukin-16	Il16	sp|O54824|IL16_MOUSE Pro-interleukin-16 OS=Mus musculus (Mouse) OX=10090 GN=Il16 PE=1 SV=3;sp|O54824-2|IL16-2_MOUSE Isoform of O54824, Isoform 2 of Pro-interleukin-16 OS=Mus musculus (Mouse) OX=10090 GN=Il16 PE=1 SV=3	2	14	14	14	3	7	7	6	11	9	0	0	0	3	7	7	6	11	9	0	0	0	3	7	7	6	11	9	0	0	0	13.5	13.5	13.5	141.43	1322	1322;624	1	44			0
O54833;A0A1D5RLE4;A0A1D5RM55;A0A1D5RM74	O54833;A0A1D5RLE4	3;2;1;1	3;2;1;1	3;2;1;1	Casein kinase II subunit alpha	Csnk2a2	sp|O54833|CSK22_MOUSE Casein kinase II subunit alpha OS=Mus musculus (Mouse) OX=10090 GN=Csnk2a2 PE=1 SV=1;tr|A0A1D5RLE4|A0A1D5RLE4_MOUSE Isoform of O54833, Protein kinase domain-containing protein (Fragment) OS=Mus musculus (Mouse) OX=10090 GN=Csnk2a2 PE	4	3	3	3	1	1	1	1	0	0	2	0	1	1	1	1	1	0	0	2	0	1	1	1	1	1	0	0	2	0	1	9.1	9.1	9.1	41.215	350	350;238;121;235	3			7	0
O54983	O54983	3	3	3	Ketimine reductase mu-crystallin	Crym	sp|O54983|CRYM_MOUSE Ketimine reductase mu-crystallin OS=Mus musculus (Mouse) OX=10090 GN=Crym PE=1 SV=1	1	3	3	3	0	0	0	0	0	0	3	1	2	0	0	0	0	0	0	3	1	2	0	0	0	0	0	0	3	1	2	11.5	11.5	11.5	33.523	313	313	3			6	0
O54984	O54984	2	2	2	ATPase Asna1	Asna1	sp|O54984|ASNA_MOUSE ATPase Asna1 OS=Mus musculus (Mouse) OX=10090 GN=Asna1 PE=1 SV=2	1	2	2	2	1	0	1	0	2	0	0	0	0	1	0	1	0	2	0	0	0	0	1	0	1	0	2	0	0	0	0	5.5	5.5	5.5	38.822	348	348	3			4	0.0022189
O54991	O54991	12	12	12	Contactin-associated protein 1	Cntnap1	sp|O54991|CNTP1_MOUSE Contactin-associated protein 1 OS=Mus musculus (Mouse) OX=10090 GN=Cntnap1 PE=1 SV=2	1	12	12	12	3	1	5	0	4	1	2	2	2	3	1	5	0	4	1	2	2	2	3	1	5	0	4	1	2	2	2	9.5	9.5	9.5	156.31	1385	1385	1	20			0
O55013	O55013	2	2	2	Trafficking protein particle complex subunit 3	Trappc3	sp|O55013|TPPC3_MOUSE Trafficking protein particle complex subunit 3 OS=Mus musculus (Mouse) OX=10090 GN=Trappc3 PE=1 SV=1	1	2	2	2	1	0	0	0	0	1	1	0	0	1	0	0	0	0	1	1	0	0	1	0	0	0	0	1	1	0	0	12.8	12.8	12.8	20.302	180	180	3			3	0.0029197
Q924B0;O55023;Q80ZJ2;D3Z703;A0A0A6YW07	Q924B0;O55023;Q80ZJ2	4;4;3;1;1	4;4;3;1;1	4;4;3;1;1	Inositol monophosphatase 1	Impa1	tr|Q924B0|Q924B0_MOUSE Isoform of O55023, Inositol-1-monophosphatase OS=Mus musculus (Mouse) OX=10090 GN=Impa1 PE=1 SV=1;sp|O55023|IMPA1_MOUSE Inositol monophosphatase 1 OS=Mus musculus (Mouse) OX=10090 GN=Impa1 PE=1 SV=1;tr|Q80ZJ2|Q80ZJ2_MOUSE Isoform of	5	4	4	4	1	1	0	0	4	0	0	0	0	1	1	0	0	4	0	0	0	0	1	1	0	0	4	0	0	0	0	15.9	15.9	15.9	30.429	277	277;277;276;89;208	3			6	0
O55042-2;O55042	O55042-2;O55042	3;3	2;2	2;2	Alpha-synuclein	Snca	sp|O55042-2|SYUA-2_MOUSE Isoform of O55042, Isoform 2 of Alpha-synuclein OS=Mus musculus (Mouse) OX=10090 GN=Snca PE=1 SV=2;sp|O55042|SYUA_MOUSE Alpha-synuclein OS=Mus musculus (Mouse) OX=10090 GN=Snca PE=1 SV=2	2	3	2	2	3	2	0	1	3	2	0	0	0	2	1	0	1	2	2	0	0	0	2	1	0	1	2	2	0	0	0	31.4	24	24	12.345	121	121;140	3			9	0
O55100-2;O55100	O55100-2;O55100	2;2	2;2	2;2	Synaptogyrin-1	Syngr1	sp|O55100-2|SNG1-2_MOUSE Isoform of O55100, Isoform 1B of Synaptogyrin-1 OS=Mus musculus (Mouse) OX=10090 GN=Syngr1 PE=1 SV=2;sp|O55100|SNG1_MOUSE Synaptogyrin-1 OS=Mus musculus (Mouse) OX=10090 GN=Syngr1 PE=1 SV=2	2	2	2	2	1	2	0	2	1	0	0	0	0	1	2	0	2	1	0	0	0	0	1	2	0	2	1	0	0	0	0	12.6	12.6	12.6	21.294	191	191;234	3			7	0
O55125;Q5SVG6	O55125	3;1	3;1	3;1	Protein NipSnap homolog 1	Nipsnap1	sp|O55125|NIPS1_MOUSE Protein NipSnap homolog 1 OS=Mus musculus (Mouse) OX=10090 GN=Nipsnap1 PE=1 SV=1	2	3	3	3	2	1	1	1	1	1	1	2	1	2	1	1	1	1	1	1	2	1	2	1	1	1	1	1	1	2	1	8.8	8.8	8.8	33.363	284	284;136	3			12	0
Q7TMG8;O55126;A0A0G2JEV1	Q7TMG8;O55126	4;4;1	4;4;1	4;4;1	Protein NipSnap homolog 2	Gbas	tr|Q7TMG8|Q7TMG8_MOUSE Isoform of O55126, NIPSNAP domain-containing protein OS=Mus musculus (Mouse) OX=10090 GN=Nipsnap2 PE=1 SV=1;sp|O55126|NIPS2_MOUSE Protein NipSnap homolog 2 OS=Mus musculus (Mouse) OX=10090 GN=Nipsnap2 PE=1 SV=1	3	4	4	4	3	1	1	0	0	0	1	1	0	3	1	1	0	0	0	1	1	0	3	1	1	0	0	0	1	1	0	12.5	12.5	12.5	32.898	281	281;281;111	3			8	0
O55143-2;O55143;Q8R429	O55143-2;O55143	21;21;7	21;21;7	20;20;6	Sarcoplasmic/endoplasmic reticulum calcium ATPase 2	Atp2a2	sp|O55143-2|AT2A2-2_MOUSE Isoform of O55143, Isoform 2 of Sarcoplasmic/endoplasmic reticulum calcium ATPase 2 OS=Mus musculus (Mouse) OX=10090 GN=Atp2a2 PE=1 SV=2;sp|O55143|AT2A2_MOUSE Sarcoplasmic/endoplasmic reticulum calcium ATPase 2 OS=Mus musculus (Mo	3	21	21	20	12	12	12	8	17	8	3	2	3	12	12	12	8	17	8	3	2	3	12	12	12	8	16	8	3	2	3	28.2	28.2	27.3	109.75	998	998;1044;994	1.01	94	1		0
O55201;O55201-2;A0A140LJ34	O55201;O55201-2	12;11;1	12;11;1	12;11;1	Transcription elongation factor SPT5	Supt5h	sp|O55201|SPT5H_MOUSE Transcription elongation factor SPT5 OS=Mus musculus (Mouse) OX=10090 GN=Supt5h PE=1 SV=1;sp|O55201-2|SPT5H-2_MOUSE Isoform of O55201, Isoform 2 of Transcription elongation factor SPT5 OS=Mus musculus (Mouse) OX=10090 GN=Supt5h PE=1 S	3	12	12	12	5	4	5	0	0	0	3	1	2	5	4	5	0	0	0	3	1	2	5	4	5	0	0	0	3	1	2	15.2	15.2	15.2	120.66	1082	1082;888;149	1	20			0
O70172;F6RJE8	O70172	4;1	4;1	3;1	Phosphatidylinositol 5-phosphate 4-kinase type-2 alpha	Pip4k2a	sp|O70172|PI42A_MOUSE Phosphatidylinositol 5-phosphate 4-kinase type-2 alpha OS=Mus musculus (Mouse) OX=10090 GN=Pip4k2a PE=1 SV=1	2	4	4	3	1	0	1	0	1	4	1	0	1	1	0	1	0	1	4	1	0	1	0	0	0	0	0	3	0	0	0	13.3	13.3	9.1	46.151	405	405;214	2		9		0
O70318;Q80UE5;Q80UE4;A0A1W2P6I5;Q8C928;A0A1W2P7I2;A0A1W2P896;A0A1W2P7H7;A0A1W2P6H2;A0A1W2P7I4	O70318;Q80UE5;Q80UE4;A0A1W2P6I5;Q8C928	10;8;7;6;6;4;1;1;1;1	6;5;4;3;3;3;1;1;1;1	6;5;4;3;3;3;1;1;1;1	Band 4.1-like protein 2	Epb41l2;Epb4.1l2	sp|O70318|E41L2_MOUSE Band 4.1-like protein 2 OS=Mus musculus (Mouse) OX=10090 GN=Epb41l2 PE=1 SV=2;tr|Q80UE5|Q80UE5_MOUSE Isoform of O70318, FERM domain-containing protein OS=Mus musculus (Mouse) OX=10090 GN=Epb41l2 PE=1 SV=1;tr|Q80UE4|Q80UE4_MOUSE Isofor	10	10	6	6	4	3	3	0	7	4	2	0	1	3	1	1	0	4	1	2	0	1	3	1	1	0	4	1	2	0	1	12	8.3	8.3	109.94	988	988;918;794;513;806;201;95;113;131;144	1	13			0
S4R1E5;O70325-2;O70325;O70325-3	S4R1E5;O70325-2;O70325;O70325-3	3;3;3;3	3;3;3;3	3;3;3;3	Glutathione peroxidase;Phospholipid hydroperoxide glutathione peroxidase, mitochondrial	Gpx4	tr|S4R1E5|S4R1E5_MOUSE Isoform of O70325, Glutathione peroxidase OS=Mus musculus (Mouse) OX=10090 GN=Gpx4 PE=1 SV=1;sp|O70325-2|GPX4-2_MOUSE Isoform of O70325, Isoform Cytoplasmic of Phospholipid hydroperoxide glutathione peroxidase OS=Mus musculus (Mouse)	4	3	3	3	1	1	1	2	2	2	0	1	0	1	1	1	2	2	2	0	1	0	1	1	1	2	2	2	0	1	0	22.3	22.3	22.3	17.937	157	157;170;197;253	3			11	0
O70435;E0CZ34;F8WH02;E0CYL6	O70435;E0CZ34;F8WH02;E0CYL6	2;1;1;1	2;1;1;1	2;1;1;1	Proteasome subunit alpha type-3	Psma3	sp|O70435|PSA3_MOUSE Proteasome subunit alpha type-3 OS=Mus musculus (Mouse) OX=10090 GN=Psma3 PE=1 SV=3;tr|E0CZ34|E0CZ34_MOUSE Isoform of O70435, PROTEASOME_ALPHA_1 domain-containing protein OS=Mus musculus (Mouse) OX=10090 GN=Psma3 PE=1 SV=1;tr|F8WH02|F8	4	2	2	2	0	0	0	0	1	0	0	1	1	0	0	0	0	1	0	0	1	1	0	0	0	0	1	0	0	1	1	8.2	8.2	8.2	28.405	255	255;35;40;52	3			3	0.0015408
O70443	O70443	3	3	3	Guanine nucleotide-binding protein G(z) subunit alpha	Gnaz	sp|O70443|GNAZ_MOUSE Guanine nucleotide-binding protein G(z) subunit alpha OS=Mus musculus (Mouse) OX=10090 GN=Gnaz PE=1 SV=4	1	3	3	3	1	0	3	0	1	0	1	1	1	1	0	3	0	1	0	1	1	1	1	0	3	0	1	0	1	1	1	11	11	11	40.849	355	355	3			8	0
O70456	O70456	3	1	1	14-3-3 protein sigma	Sfn	sp|O70456|1433S_MOUSE 14-3-3 protein sigma OS=Mus musculus (Mouse) OX=10090 GN=Sfn PE=1 SV=2	1	3	1	1	3	2	2	2	2	2	3	2	3	1	0	0	0	0	0	1	0	1	1	0	0	0	0	0	1	0	1	10.5	3.2	3.2	27.706	248	248	3			3	1
O70503;O70503-2	O70503;O70503-2	8;4	8;4	8;4	Very-long-chain 3-oxoacyl-CoA reductase	Hsd17b12	sp|O70503|DHB12_MOUSE Very-long-chain 3-oxoacyl-CoA reductase OS=Mus musculus (Mouse) OX=10090 GN=Hsd17b12 PE=1 SV=1;sp|O70503-2|DHB12-2_MOUSE Isoform of O70503, Isoform 2 of Very-long-chain 3-oxoacyl-CoA reductase OS=Mus musculus (Mouse) OX=10090 GN=Hsd17	2	8	8	8	0	0	0	7	6	8	0	0	0	0	0	0	7	6	8	0	0	0	0	0	0	7	6	8	0	0	0	31.4	31.4	31.4	34.741	312	312;177	3			27	0
O88342;A0A0J9YU05	O88342	13;6	13;6	13;6	WD repeat-containing protein 1	Wdr1	sp|O88342|WDR1_MOUSE WD repeat-containing protein 1 OS=Mus musculus (Mouse) OX=10090 GN=Wdr1 PE=1 SV=3	2	13	13	13	6	5	5	5	11	7	0	1	0	6	5	5	5	11	7	0	1	0	6	5	5	5	11	7	0	1	0	35.6	35.6	35.6	66.406	606	606;333	1	41			0
O88569-3;O88569-2;O88569;A0A0N4SUM2	O88569-3;O88569-2;O88569;A0A0N4SUM2	5;5;5;3	5;5;5;3	5;5;5;3	Heterogeneous nuclear ribonucleoproteins A2/B1	Hnrnpa2b1	sp|O88569-3|ROA2-3_MOUSE Isoform of O88569, Isoform 3 of Heterogeneous nuclear ribonucleoproteins A2/B1 OS=Mus musculus (Mouse) OX=10090 GN=Hnrnpa2b1 PE=1 SV=2;sp|O88569-2|ROA2-2_MOUSE Isoform of O88569, Isoform 2 of Heterogeneous nuclear ribonucleoprotein	4	5	5	5	1	3	2	1	1	3	3	2	2	1	3	2	1	1	3	3	2	2	1	3	2	1	1	3	3	2	2	23.9	23.9	23.9	32.46	301	301;341;353;155	3			18	0
O88602;S4R247;S4R2R7;Q9JJV5	O88602;S4R247;S4R2R7;Q9JJV5	2;1;1;1	2;1;1;1	2;1;1;1	Voltage-dependent calcium channel gamma-2 subunit;Voltage-dependent calcium channel gamma-3 subunit	Cacng2;Cacng3	sp|O88602|CCG2_MOUSE Voltage-dependent calcium channel gamma-2 subunit OS=Mus musculus (Mouse) OX=10090 GN=Cacng2 PE=1 SV=1;tr|S4R247|S4R247_MOUSE Isoform of Q9JJV5, Voltage-dependent calcium channel gamma-3 subunit (Fragment) OS=Mus musculus (Mouse) OX=10	4	2	2	2	0	2	1	1	1	0	0	0	0	0	2	1	1	1	0	0	0	0	0	2	1	1	1	0	0	0	0	7.4	7.4	7.4	35.894	323	323;127;186;315	3			5	0
O88704	O88704	6	6	4	Potassium/sodium hyperpolarization-activated cyclic nucleotide-gated channel 1	Hcn1	sp|O88704|HCN1_MOUSE Potassium/sodium hyperpolarization-activated cyclic nucleotide-gated channel 1 OS=Mus musculus (Mouse) OX=10090 GN=Hcn1 PE=1 SV=1	1	6	6	4	2	1	1	0	0	0	4	3	3	2	1	1	0	0	0	4	3	3	1	1	0	0	0	0	3	1	2	8.4	8.4	5.9	102.43	910	910	1	15			0
O88737;O88737-2;V9GX98	O88737;O88737-2	75;73;28	75;73;28	72;70;26	Protein bassoon	Bsn	sp|O88737|BSN_MOUSE Protein bassoon OS=Mus musculus (Mouse) OX=10090 GN=Bsn PE=1 SV=4;sp|O88737-2|BSN-2_MOUSE Isoform of O88737, Isoform 2 of Protein bassoon OS=Mus musculus (Mouse) OX=10090 GN=Bsn PE=1 SV=4	3	75	75	72	29	29	33	2	1	2	58	54	50	29	29	33	2	1	2	58	54	50	29	29	32	2	1	2	56	53	50	29.1	29.1	28.5	418.84	3942	3942;3883;1171	1.06	291	16	1	0
O88741	O88741	2	2	2	Ganglioside-induced differentiation-associated protein 1	Gdap1	sp|O88741|GDAP1_MOUSE Ganglioside-induced differentiation-associated protein 1 OS=Mus musculus (Mouse) OX=10090 GN=Gdap1 PE=1 SV=1	1	2	2	2	2	1	1	0	1	0	0	0	0	2	1	1	0	1	0	0	0	0	2	1	1	0	1	0	0	0	0	7.5	7.5	7.5	41.31	358	358	3			5	0
Q3UDC3;O88746;A0A1D5RM45;O88746-2;A0A1D5RM84;A0A1D5RL90;A0A1D5RM51;A0A1D5RM12	Q3UDC3;O88746	13;13;4;4;3;2;1;1	13;13;4;4;3;2;1;1	13;13;4;4;3;2;1;1	Target of Myb protein 1	Tom1	tr|Q3UDC3|Q3UDC3_MOUSE Isoform of O88746, Target of Myb protein 1 OS=Mus musculus (Mouse) OX=10090 GN=Tom1 PE=1 SV=1;sp|O88746|TOM1_MOUSE Target of Myb protein 1 OS=Mus musculus (Mouse) OX=10090 GN=Tom1 PE=1 SV=1	8	13	13	13	5	6	5	7	10	9	0	0	0	5	6	5	7	10	9	0	0	0	5	6	5	7	10	9	0	0	0	40.5	40.5	40.5	57.145	516	516;492;97;168;141;96;25;68	2		47		0
O88935-1;O88935;O88935-3	O88935-1;O88935;O88935-3	16;16;15	16;16;15	15;15;14	Synapsin-1	Syn1	sp|O88935-1|SYN1-1_MOUSE Isoform of O88935, Isoform Ib of Synapsin-1 OS=Mus musculus (Mouse) OX=10090 GN=Syn1 PE=1 SV=2;sp|O88935|SYN1_MOUSE Synapsin-1 OS=Mus musculus (Mouse) OX=10090 GN=Syn1 PE=1 SV=2;sp|O88935-3|SYN1-3_MOUSE Isoform of O88935, Isoform 3	3	16	16	15	9	7	8	2	11	3	14	10	12	9	7	8	2	11	3	14	10	12	8	6	8	2	10	3	13	9	11	41.6	41.6	39.3	70.034	670	670;706;678	1.09	93	9		0
O88952	O88952	4	1	1	Protein lin-7 homolog C	Lin7c	sp|O88952|LIN7C_MOUSE Protein lin-7 homolog C OS=Mus musculus (Mouse) OX=10090 GN=Lin7c PE=1 SV=2	1	4	1	1	2	2	2	3	2	2	1	1	1	1	0	0	0	0	0	0	0	0	1	0	0	0	0	0	0	0	0	29.9	6.6	6.6	21.834	197	197	3			1	0.0087227
O89053;G3UYK8;A0A0U1RPY8;D3YW57	O89053;G3UYK8	7;5;3;1	7;5;3;1	7;5;3;1	Coronin-1A;Coronin	Coro1a	sp|O89053|COR1A_MOUSE Coronin-1A OS=Mus musculus (Mouse) OX=10090 GN=Coro1a PE=1 SV=5;tr|G3UYK8|G3UYK8_MOUSE Isoform of O89053, Coronin OS=Mus musculus (Mouse) OX=10090 GN=Coro1a PE=1 SV=1	4	7	7	7	2	1	2	3	7	1	0	1	0	2	1	2	3	7	1	0	1	0	2	1	2	3	7	1	0	1	0	17.4	17.4	17.4	50.989	461	461;389;246;233	1.83	3	15		0
P00158	P00158	1	1	1	Cytochrome b	Mt-Cyb	sp|P00158|CYB_MOUSE Cytochrome b OS=Mus musculus (Mouse) OX=10090 GN=Mt-Cyb PE=1 SV=1	1	1	1	1	1	0	0	0	1	0	0	0	0	1	0	0	0	1	0	0	0	0	1	0	0	0	1	0	0	0	0	2.4	2.4	2.4	43.209	381	381	3			2	0.0087664
P00405	P00405	5	5	5	Cytochrome c oxidase subunit 2	Mtco2	sp|P00405|COX2_MOUSE Cytochrome c oxidase subunit 2 OS=Mus musculus (Mouse) OX=10090 GN=Mtco2 PE=1 SV=1	1	5	5	5	4	2	3	2	3	3	0	2	1	4	2	3	2	3	3	0	2	1	4	2	3	2	3	3	0	2	1	27.8	27.8	27.8	25.976	227	227	3			32	0
P00416	P00416	1	1	1	Cytochrome c oxidase subunit 3	mt-Co3	sp|P00416|COX3_MOUSE Cytochrome c oxidase subunit 3 OS=Mus musculus (Mouse) OX=10090 GN=mt-Co3 PE=1 SV=2	1	1	1	1	1	0	1	0	1	0	0	0	0	1	0	1	0	1	0	0	0	0	1	0	1	0	1	0	0	0	0	5.4	5.4	5.4	29.922	261	261	1	5			0.0028881
P00920;A0A0A6YX78	P00920	6;2	6;2	6;2	Carbonic anhydrase 2	Ca2	sp|P00920|CAH2_MOUSE Carbonic anhydrase 2 OS=Mus musculus (Mouse) OX=10090 GN=Ca2 PE=1 SV=4	2	6	6	6	3	2	1	1	5	0	0	0	0	3	2	1	1	5	0	0	0	0	3	2	1	1	5	0	0	0	0	27.3	27.3	27.3	29.032	260	260;115	3			15	0
P01027;H3BL60;P01027-2	P01027	17;5;3	17;5;3	10;1;3	Complement C3;Complement C3 beta chain;C3-beta-c;Complement C3 alpha chain;C3a anaphylatoxin;Acylation stimulating protein;Complement C3b alpha chain;Complement C3c alpha chain fragment 1;Complement C3dg fragment;Complement C3g fragment;Complement C3d fragment;Complement C3f fragment;Complement C3c alpha chain fragment 2	C3	sp|P01027|CO3_MOUSE Complement C3 OS=Mus musculus (Mouse) OX=10090 GN=C3 PE=1 SV=3	3	17	17	10	11	14	11	0	0	0	14	15	15	11	14	11	0	0	0	14	15	15	7	8	6	0	0	0	9	9	9	9.4	9.4	6.6	186.48	1663	1663;102;535	1.16	105	4	7	0
P01029	P01029	2	1	1	Complement C4-B;Complement C4 beta chain;Complement C4 alpha chain;C4a anaphylatoxin;Complement C4 gamma chain	C4b	sp|P01029|CO4B_MOUSE Complement C4-B OS=Mus musculus (Mouse) OX=10090 GN=C4b PE=1 SV=3	1	2	1	1	1	2	2	0	0	0	1	2	1	0	1	1	0	0	0	0	1	0	0	1	1	0	0	0	0	1	0	2	1.3	1.3	192.91	1738	1738	1	3			0
P01635	P01635	4	3	2	Ig kappa chain V-V region K2		sp|P01635|KV5A3_MOUSE Ig kappa chain V-V region K2 OS=Mus musculus (Mouse) OX=10090 GN=ENSMUSG00000095007 PE=1 SV=1	1	4	3	2	2	3	4	3	2	4	3	2	3	2	3	3	2	1	3	2	1	2	1	2	2	1	0	2	1	0	1	40.9	32.2	20.9	12.581	115	115	3			19	0
P01642	P01642	2	2	2	Ig kappa chain V-V region L7	Gm10881	sp|P01642|KV5A9_MOUSE Ig kappa chain V-V region L7 OS=Mus musculus (Mouse) OX=10090 GN=Gm10881 PE=1 SV=1	1	2	2	2	1	2	1	2	2	2	2	2	1	1	2	1	2	2	2	2	2	1	1	2	1	2	2	2	2	2	1	23.5	23.5	23.5	12.615	115	115	3			21	0
P01643;A0A075B5L0;A0A075B5L1	P01643;A0A075B5L0;A0A075B5L1	2;1;1	1;0;1	1;0;1	Ig kappa chain V-V region MOPC 173	Igkv10-95;Igkv10-94	sp|P01643|KV5AA_MOUSE Ig kappa chain V-V region MOPC 173 OS=Mus musculus (Mouse) OX=10090 GN=- PE=1 SV=1;tr|A0A075B5L0|A0A075B5L0_MOUSE Ig-like domain-containing protein OS=Mus musculus (Mouse) OX=10090 GN=Igkv10-95 PE=4 SV=7;tr|A0A075B5L1|A0A075B5L1_MOUSE	3	2	1	1	1	1	1	1	1	1	1	2	1	0	0	0	0	0	0	0	1	0	0	0	0	0	0	0	0	1	0	31.5	14.8	14.8	11.217	108	108;95;115	3			1	0.0065104
P01645;P01644;A0A140T8M1;P01646;P01647;P04946;P01648	P01645;P01644;A0A140T8M1;P01646;P01647	3;3;2;2;2;1;1	3;3;2;2;2;1;1	2;2;2;2;1;1;1	Ig kappa chain V-V region HP 93G7;Ig kappa chain V-V region HP R16.7;Ig kappa chain V-V region HP 123E6;Ig kappa chain V-V region HP 124E1		sp|P01645|KV5AC_MOUSE Ig kappa chain V-V region HP 93G7 OS=Mus musculus (Mouse) OX=10090 GN=- PE=1 SV=1;sp|P01644|KV5AB_MOUSE Ig kappa chain V-V region HP R16.7 OS=Mus musculus (Mouse) OX=10090 GN=- PE=1 SV=1;tr|A0A140T8M1|A0A140T8M1_MOUSE Ig-like domain-c	7	3	3	2	1	2	2	2	2	1	2	3	3	1	2	2	2	2	1	2	3	3	0	1	1	1	1	0	1	2	2	43.5	43.5	26.9	11.954	108	108;108;115;108;108;108;108	3			42	0
P01656;P01654;P03977;P01655;A0A075B5P0	P01656;P01654;P03977;P01655	3;3;2;2;1	3;3;2;2;1	2;2;1;1;1	Ig kappa chain V-III region MOPC 70;Ig kappa chain V-III region PC 2880/PC 1229;Ig kappa chain V-III region 50S10.1;Ig kappa chain V-III region PC 7132		sp|P01656|KV3A3_MOUSE Ig kappa chain V-III region MOPC 70 OS=Mus musculus (Mouse) OX=10090 GN=- PE=1 SV=1;sp|P01654|KV3A1_MOUSE Ig kappa chain V-III region PC 2880/PC 1229 OS=Mus musculus (Mouse) OX=10090 GN=- PE=1 SV=1;sp|P03977|KV3A4_MOUSE Ig kappa chain	5	3	3	2	2	2	2	3	2	2	2	1	2	2	2	2	3	2	2	2	1	2	1	1	1	2	1	1	1	0	1	40.5	40.5	24.3	11.904	111	111;111;111;112;119	3			27	0
P01657	P01657	2	1	0	Ig kappa chain V-III region PC 2413		sp|P01657|KV3A5_MOUSE Ig kappa chain V-III region PC 2413 OS=Mus musculus (Mouse) OX=10090 GN=- PE=1 SV=1	1	2	1	0	2	1	2	1	2	2	2	2	1	1	0	1	0	1	1	1	1	0	0	0	0	0	0	0	0	0	0	24.3	8.1	0	11.949	111	111	3			6	0.0082645
P01660;A0A140T8M6;P01673;P01672;P01671;P01670;P01669;P01667;P01659	P01660;A0A140T8M6;P01673;P01672;P01671;P01670;P01669;P01667;P01659	2;1;1;1;1;1;1;1;1	1;1;0;0;0;0;0;0;0	1;1;0;0;0;0;0;0;0	Ig kappa chain V-III region PC 3741/TEPC 111;Ig kappa chain V-III region PC 2485/PC 4039;Ig kappa chain V-III region PC 7940;Ig kappa chain V-III region PC 7175;Ig kappa chain V-III region PC 6684;Ig kappa chain V-III region PC 7769;Ig kappa chain V-III region PC 6308;Ig kappa chain V-III region TEPC 124		sp|P01660|KV3A8_MOUSE Ig kappa chain V-III region PC 3741/TEPC 111 OS=Mus musculus (Mouse) OX=10090 GN=- PE=1 SV=1;tr|A0A140T8M6|A0A140T8M6_MOUSE Ig-like domain-containing protein OS=Mus musculus (Mouse) OX=10090 GN=Igkv3-5 PE=4 SV=2;sp|P01673|KV3AL_MOUSE	9	2	1	1	2	2	2	2	2	2	2	1	2	1	1	1	1	1	1	1	0	1	1	1	1	1	1	1	1	0	1	26.1	9.9	9.9	12.099	111	111;119;111;111;111;111;111;111;112	3			8	0.0015552
P01668;P01666;P01665;P01664;A0A140T8Q4;A0A140T8Q0	P01668;P01666;P01665;P01664;A0A140T8Q4;A0A140T8Q0	2;2;2;2;1;1	1;1;1;1;1;1	1;1;1;1;1;1	Ig kappa chain V-III region PC 7210;Ig kappa chain V-III region PC 7183;Ig kappa chain V-III region PC 7043;Ig kappa chain V-III region CBPC 101		sp|P01668|KV3AG_MOUSE Ig kappa chain V-III region PC 7210 OS=Mus musculus (Mouse) OX=10090 GN=- PE=1 SV=1;sp|P01666|KV3AE_MOUSE Ig kappa chain V-III region PC 7183 OS=Mus musculus (Mouse) OX=10090 GN=- PE=1 SV=1;sp|P01665|KV3AD_MOUSE Ig kappa chain V-III r	6	2	1	1	1	1	1	2	1	1	1	1	1	0	0	0	1	0	0	0	0	0	0	0	0	1	0	0	0	0	0	30.9	14.5	14.5	11.95	110	110;111;111;111;119;119	3			1	0.0065746
P01679;P01678;P01677;P01676;P01675;A0A075B5L5;A0A0G2JGE7	P01679;P01678;P01677;P01676;P01675;A0A075B5L5;A0A0G2JGE7	3;3;3;3;3;2;2	3;3;3;3;3;2;2	3;3;3;3;3;2;2	Ig kappa chain V-VI region J539;Ig kappa chain V-VI region SAPC 10;Ig kappa chain V-VI region TEPC 601/TEPC 191;Ig kappa chain V-VI region XRPC 24;Ig kappa chain V-VI region XRPC 44	Igkv4-86	sp|P01679|KV6A5_MOUSE Ig kappa chain V-VI region J539 OS=Mus musculus (Mouse) OX=10090 GN=- PE=1 SV=1;sp|P01678|KV6A4_MOUSE Ig kappa chain V-VI region SAPC 10 OS=Mus musculus (Mouse) OX=10090 GN=- PE=1 SV=1;sp|P01677|KV6A3_MOUSE Ig kappa chain V-VI region	7	3	3	3	2	3	3	2	2	3	1	0	1	2	3	3	2	2	3	1	0	1	2	3	3	2	2	3	1	0	1	29.9	29.9	29.9	11.502	107	107;107;107;107;107;113;114	3			20	0
P01724	P01724	1	1	1	Ig lambda-1 chain V regions MOPC 104E/RPC20/J558/S104		sp|P01724|LV1B_MOUSE Ig lambda-1 chain V regions MOPC 104E/RPC20/J558/S104 OS=Mus musculus (Mouse) OX=10090 GN=- PE=1 SV=1	1	1	1	1	0	0	0	1	0	0	0	0	0	0	0	0	1	0	0	0	0	0	0	0	0	1	0	0	0	0	0	25.6	25.6	25.6	13.479	129	129	3			1	0
P01801;P01799;P01797;P01796;P01804;P01800;P01803;P01802	P01801;P01799;P01797;P01796;P01804;P01800;P01803;P01802	4;3;3;3;2;2;2;2	1;0;0;0;0;0;0;0	1;0;0;0;0;0;0;0	Ig heavy chain V-III region J606;Ig heavy chain V-III region ABE-47N;Ig heavy chain V-III region U61;Ig heavy chain V-III region A4;Ig heavy chain V-III region HPC76;Ig heavy chain V-III region T957;Ig heavy chain V region AMPC1;Ig heavy chain V-III region W3082		sp|P01801|HVM32_MOUSE Ig heavy chain V-III region J606 OS=Mus musculus (Mouse) OX=10090 GN=- PE=1 SV=1;sp|P01799|HVM30_MOUSE Ig heavy chain V-III region ABE-47N OS=Mus musculus (Mouse) OX=10090 GN=- PE=1 SV=1;sp|P01797|HVM28_MOUSE Ig heavy chain V-III regi	8	4	1	1	3	3	3	2	3	1	2	2	1	0	0	0	0	0	0	0	1	0	0	0	0	0	0	0	0	1	0	42.6	11.3	11.3	12.81	115	115;113;113;113;111;113;113;115	2		1		1
P01806;P01808;P01807;P01810;P01811	P01806;P01808;P01807;P01810	3;3;3;2;1	1;1;1;1;1	1;1;1;1;1	Ig heavy chain V region 441;Ig heavy chain V region T601;Ig heavy chain V region X44;Ig heavy chain V region J539		sp|P01806|HVM36_MOUSE Ig heavy chain V region 441 OS=Mus musculus (Mouse) OX=10090 GN=MGI:96492 PE=4 SV=1;sp|P01808|HVM38_MOUSE Ig heavy chain V region T601 OS=Mus musculus (Mouse) OX=10090 GN=MGI:96461 PE=1 SV=1;sp|P01807|HVM37_MOUSE Ig heavy chain V regi	5	3	1	1	1	1	1	3	1	2	0	1	1	0	0	0	1	0	0	0	0	0	0	0	0	1	0	0	0	0	0	27.6	13.8	13.8	12.911	116	116;119;119;119;117	2		1		0.0065402
Q99JC1;P01844	Q99JC1;P01844	3;3	3;3	2;2	Ig lambda-2 chain C region	Iglc2	tr|Q99JC1|Q99JC1_MOUSE Isoform of P01844, Ig-like domain-containing protein OS=Mus musculus (Mouse) OX=10090 GN=Iglc2 PE=1 SV=1;sp|P01844|LAC2_MOUSE Ig lambda-2 chain C region OS=Mus musculus (Mouse) OX=10090 GN=Iglc2 PE=1 SV=1	2	3	3	2	2	2	2	2	0	1	2	1	2	2	2	2	2	0	1	2	1	2	1	1	1	1	0	1	2	0	1	48.6	48.6	32.4	11.311	105	105;104	3			16	0
P01868;P01869	P01868;P01869	9;9	1;1	1;1	Ig gamma-1 chain C region secreted form;Ig gamma-1 chain C region, membrane-bound form	Ighg1	sp|P01868|IGHG1_MOUSE Isoform of P01869, Ig gamma-1 chain C region secreted form OS=Mus musculus (Mouse) OX=10090 GN=Ighg1 PE=1 SV=1;sp|P01869|IGH1M_MOUSE Ig gamma-1 chain C region, membrane-bound form OS=Mus musculus (Mouse) OX=10090 GN=Ighg1 PE=1 SV=2	2	9	1	1	5	5	5	9	8	8	5	5	4	0	0	0	1	1	1	0	0	0	0	0	0	1	1	1	0	0	0	25.9	7.4	7.4	35.704	324	324;393	2.27	2	7	6	0
P03888	P03888	2	2	2	NADH-ubiquinone oxidoreductase chain 1	Mtnd1	sp|P03888|NU1M_MOUSE NADH-ubiquinone oxidoreductase chain 1 OS=Mus musculus (Mouse) OX=10090 GN=Mtnd1 PE=1 SV=3	1	2	2	2	1	0	0	0	1	0	0	0	0	1	0	0	0	1	0	0	0	0	1	0	0	0	1	0	0	0	0	8.8	8.8	8.8	36.059	318	318	3			2	0
P03911	P03911	1	1	1	NADH-ubiquinone oxidoreductase chain 4	Mtnd4	sp|P03911|NU4M_MOUSE NADH-ubiquinone oxidoreductase chain 4 OS=Mus musculus (Mouse) OX=10090 GN=Mtnd4 PE=1 SV=1	1	1	1	1	0	0	0	0	1	0	0	0	0	0	0	0	0	1	0	0	0	0	0	0	0	0	1	0	0	0	0	3.1	3.1	3.1	51.881	459	459	3			1	1
P03921	P03921	2	2	2	NADH-ubiquinone oxidoreductase chain 5	Mtnd5	sp|P03921|NU5M_MOUSE NADH-ubiquinone oxidoreductase chain 5 OS=Mus musculus (Mouse) OX=10090 GN=Mtnd5 PE=1 SV=3	1	2	2	2	2	0	0	0	1	0	0	0	0	2	0	0	0	1	0	0	0	0	2	0	0	0	1	0	0	0	0	4	4	4	68.474	607	607	3			3	0
P03995-2;P03995	P03995-2;P03995	15;15	15;15	15;15	Glial fibrillary acidic protein	Gfap	sp|P03995-2|GFAP-2_MOUSE Isoform of P03995, Isoform 2 of Glial fibrillary acidic protein OS=Mus musculus (Mouse) OX=10090 GN=Gfap PE=1 SV=4;sp|P03995|GFAP_MOUSE Glial fibrillary acidic protein OS=Mus musculus (Mouse) OX=10090 GN=Gfap PE=1 SV=4	2	15	15	15	7	9	9	8	9	12	2	0	1	7	9	9	8	9	12	2	0	1	7	9	9	8	9	12	2	0	1	37.1	37.1	37.1	49.364	428	428;430	2.17		67	14	0
P04370-5;P04370-10;P04370-4;A0A498WGS3;P04370-14;P04370-8;P04370-13;P04370-6;P04370-11;P04370;P04370-2	P04370-5;P04370-10;P04370-4;A0A498WGS3;P04370-14;P04370-8;P04370-13;P04370-6;P04370-11;P04370	8;8;8;5;5;5;5;5;5;5;3	8;8;8;5;5;5;5;5;5;5;3	2;2;2;0;0;0;0;0;0;0;0	Myelin basic protein	Mbp	sp|P04370-5|MBP-5_MOUSE Isoform of P04370, Isoform 5 of Myelin basic protein OS=Mus musculus (Mouse) OX=10090 GN=Mbp PE=1 SV=2;sp|P04370-10|MBP-10_MOUSE Isoform of P04370, Isoform 10 of Myelin basic protein OS=Mus musculus (Mouse) OX=10090 GN=Mbp PE=1 SV=2	11	8	8	2	7	7	7	8	8	7	7	7	7	7	7	7	8	8	7	7	7	7	1	1	1	2	2	1	1	1	1	43.8	43.8	10.1	18.487	169	169;191;195;150;117;128;143;154;176;250;195	2.66	22	13	133	0
P04370-7;P04370-9	P04370-7;P04370-9	7;7	1;1	1;1	Myelin basic protein	Mbp	sp|P04370-7|MBP-7_MOUSE Isoform of P04370, Isoform 7 of Myelin basic protein OS=Mus musculus (Mouse) OX=10090 GN=Mbp PE=1 SV=2;sp|P04370-9|MBP-9_MOUSE Isoform of P04370, Isoform 9 of Myelin basic protein OS=Mus musculus (Mouse) OX=10090 GN=Mbp PE=1 SV=2	2	7	1	1	6	6	6	6	6	7	6	6	6	0	0	0	0	0	1	0	0	0	0	0	0	0	0	1	0	0	0	44.9	8.9	8.9	17.24	158	158;184	3			1	1
P04925	P04925	2	2	2	Major prion protein	Prnp	sp|P04925|PRIO_MOUSE Major prion protein OS=Mus musculus (Mouse) OX=10090 GN=Prnp PE=1 SV=2	1	2	2	2	0	0	0	1	0	0	2	2	1	0	0	0	1	0	0	2	2	1	0	0	0	1	0	0	2	2	1	8.7	8.7	8.7	27.977	254	254	3			6	0
P05063	P05063	18	18	18	Fructose-bisphosphate aldolase C	Aldoc	sp|P05063|ALDOC_MOUSE Fructose-bisphosphate aldolase C OS=Mus musculus (Mouse) OX=10090 GN=Aldoc PE=1 SV=4	1	18	18	18	14	8	8	9	17	8	0	0	2	14	8	8	9	17	8	0	0	2	14	8	8	9	17	8	0	0	2	55.1	55.1	55.1	39.394	363	363	3			93	0
P05064;A6ZI44;D3Z510;A0A0U1RPN8;D3YWI1;D3YV98;A0A0U1RPT5;Q9CPQ9;A6ZI46;A6ZI47	P05064;A6ZI44;D3Z510;A0A0U1RPN8;D3YWI1;D3YV98;A0A0U1RPT5;Q9CPQ9;A6ZI46	13;12;11;11;11;9;9;7;7;6	13;12;11;11;11;9;9;7;7;6	13;12;11;11;11;9;9;7;7;6	Fructose-bisphosphate aldolase A;Fructose-bisphosphate aldolase	Aldoa;Aldoart1	sp|P05064|ALDOA_MOUSE Fructose-bisphosphate aldolase A OS=Mus musculus (Mouse) OX=10090 GN=Aldoa PE=1 SV=2;tr|A6ZI44|A6ZI44_MOUSE Isoform of P05064, Fructose-bisphosphate aldolase OS=Mus musculus (Mouse) OX=10090 GN=Aldoa PE=1 SV=1;tr|D3Z510|D3Z510_MOUSE I	10	13	13	13	11	4	6	6	13	6	3	2	7	11	4	6	6	13	6	3	2	7	11	4	6	6	13	6	3	2	7	41.5	41.5	41.5	39.355	364	364;418;180;190;236;193;209;364;419;364	3			73	0
P05132-2;P05132	P05132-2;P05132	4;4	4;4	2;2	cAMP-dependent protein kinase catalytic subunit alpha	Prkaca	sp|P05132-2|KAPCA-2_MOUSE Isoform of P05132, Isoform 2 of cAMP-dependent protein kinase catalytic subunit alpha OS=Mus musculus (Mouse) OX=10090 GN=Prkaca PE=1 SV=3;sp|P05132|KAPCA_MOUSE cAMP-dependent protein kinase catalytic subunit alpha OS=Mus musculus	2	4	4	2	3	3	3	2	2	2	2	2	2	3	3	3	2	2	2	2	2	2	2	2	1	1	1	1	1	1	1	14	14	8.5	39.802	343	343;351	3			21	0
P05201;F7ALS6	P05201	14;5	14;5	14;5	Aspartate aminotransferase, cytoplasmic	Got1	sp|P05201|AATC_MOUSE Aspartate aminotransferase, cytoplasmic OS=Mus musculus (Mouse) OX=10090 GN=Got1 PE=1 SV=3	2	14	14	14	7	5	1	4	13	8	0	0	3	7	5	1	4	13	8	0	0	3	7	5	1	4	13	8	0	0	3	45.3	45.3	45.3	46.247	413	413;182	3			41	0
P05202	P05202	12	12	12	Aspartate aminotransferase, mitochondrial	Got2	sp|P05202|AATM_MOUSE Aspartate aminotransferase, mitochondrial OS=Mus musculus (Mouse) OX=10090 GN=Got2 PE=1 SV=1	1	12	12	12	10	3	3	3	11	5	0	1	1	10	3	3	3	11	5	0	1	1	10	3	3	3	11	5	0	1	1	27.7	27.7	27.7	47.411	430	430	3			40	0
P06330;P01757;P01756;A0A075B5U5;A0A0A6YWX0	P06330;P01757;P01756	3;2;2;1;1	3;2;2;1;1	0;0;0;0;0	Ig heavy chain V region AC38 205.12;Ig heavy chain V region J558;Ig heavy chain V region MOPC 104E		sp|P06330|HVM51_MOUSE Ig heavy chain V region AC38 205.12 OS=Mus musculus (Mouse) OX=10090 GN=- PE=1 SV=1;sp|P01757|HVM13_MOUSE Ig heavy chain V region J558 OS=Mus musculus (Mouse) OX=10090 GN=- PE=1 SV=1;sp|P01756|HVM12_MOUSE Ig heavy chain V region MOPC	5	3	3	0	1	1	1	3	2	2	1	1	1	1	1	1	3	2	2	1	1	1	0	0	0	0	0	0	0	0	0	45.8	45.8	0	12.934	118	118;117;117;116;117	1.74	10	23	1	0
P06684	P06684	5	4	4	Complement C5;Complement C5 beta chain;Complement C5 alpha chain;C5a anaphylatoxin;Complement C5 alpha chain	C5	sp|P06684|CO5_MOUSE Complement C5 OS=Mus musculus (Mouse) OX=10090 GN=C5 PE=1 SV=2	1	5	4	4	3	4	4	0	0	0	5	4	4	3	4	4	0	0	0	4	4	4	3	4	4	0	0	0	4	4	4	2.9	2.5	2.5	188.88	1680	1680	1	34			0
P06728	P06728	1	1	1	Apolipoprotein A-IV	Apoa4	sp|P06728|APOA4_MOUSE Apolipoprotein A-IV OS=Mus musculus (Mouse) OX=10090 GN=Apoa4 PE=1 SV=3	1	1	1	1	1	1	1	1	0	0	0	0	0	1	1	1	1	0	0	0	0	0	1	1	1	1	0	0	0	0	0	4.6	4.6	4.6	45.029	395	395	2		4		0.0068213
P06745;CON__Q3ZBD7;A0A0U1RQ18;A0A0U1RQ72;A0A0U1RP97	P06745	16;7;4;3;3	16;7;4;3;3	16;7;4;3;3	Glucose-6-phosphate isomerase	Gpi	sp|P06745|G6PI_MOUSE Glucose-6-phosphate isomerase OS=Mus musculus (Mouse) OX=10090 GN=Gpi PE=1 SV=4	5	16	16	16	9	0	4	3	15	4	0	0	0	9	0	4	3	15	4	0	0	0	9	0	4	3	15	4	0	0	0	41.2	41.2	41.2	62.766	558	558;557;191;130;152	2		49		0
P06837	P06837	2	2	2	Neuromodulin	Gap43	sp|P06837|NEUM_MOUSE Neuromodulin OS=Mus musculus (Mouse) OX=10090 GN=Gap43 PE=1 SV=1	1	2	2	2	0	0	0	0	2	0	0	0	0	0	0	0	0	2	0	0	0	0	0	0	0	0	2	0	0	0	0	11.9	11.9	11.9	23.632	227	227	2		2		0
P07356;B0V2N7;B0V2N8;B0V2N5	P07356;B0V2N7;B0V2N8;B0V2N5	9;8;7;5	9;8;7;5	9;8;7;5	Annexin A2;Annexin	Anxa2	sp|P07356|ANXA2_MOUSE Annexin A2 OS=Mus musculus (Mouse) OX=10090 GN=Anxa2 PE=1 SV=2;tr|B0V2N7|B0V2N7_MOUSE Isoform of P07356, Annexin (Fragment) OS=Mus musculus (Mouse) OX=10090 GN=Anxa2 PE=1 SV=1;tr|B0V2N8|B0V2N8_MOUSE Isoform of P07356, Annexin (Fragmen	4	9	9	9	4	2	1	3	3	1	3	5	3	4	2	1	3	3	1	3	5	3	4	2	1	3	3	1	3	5	3	29.8	29.8	29.8	38.676	339	339;196;176;272	2.93	1		26	0
P07724	P07724	9	9	8	Serum albumin	Alb	sp|P07724|ALBU_MOUSE Serum albumin OS=Mus musculus (Mouse) OX=10090 GN=Alb PE=1 SV=3	1	9	9	8	5	1	2	1	7	3	0	0	0	5	1	2	1	7	3	0	0	0	4	1	2	1	7	2	0	0	0	16.3	16.3	14.8	68.692	608	608	1	24			0
P07901;B7ZC50;A2A6A2;B7ZC49	P07901	22;5;3;3	13;2;2;2	13;2;2;2	Heat shock protein HSP 90-alpha	Hsp90aa1	sp|P07901|HS90A_MOUSE Heat shock protein HSP 90-alpha OS=Mus musculus (Mouse) OX=10090 GN=Hsp90aa1 PE=1 SV=4	4	22	13	13	16	7	7	5	18	7	7	4	6	9	5	4	3	10	2	3	1	3	9	5	4	3	10	2	3	1	3	30	19	19	84.787	733	733;201;98;103	1	42			0
P08113;F7C312	P08113;F7C312	8;4	7;4	7;4	Endoplasmin	Hsp90b1	sp|P08113|ENPL_MOUSE Endoplasmin OS=Mus musculus (Mouse) OX=10090 GN=Hsp90b1 PE=1 SV=2;tr|F7C312|F7C312_MOUSE Isoform of P08113, Endoplasmin (Fragment) OS=Mus musculus (Mouse) OX=10090 GN=Hsp90b1 PE=1 SV=1	2	8	7	7	2	0	0	0	7	0	0	0	0	2	0	0	0	6	0	0	0	0	2	0	0	0	6	0	0	0	0	12.5	11	11	92.475	802	802;373	1	8			0
P08228	P08228	3	3	3	Superoxide dismutase [Cu-Zn]	Sod1	sp|P08228|SODC_MOUSE Superoxide dismutase [Cu-Zn] OS=Mus musculus (Mouse) OX=10090 GN=Sod1 PE=1 SV=2	1	3	3	3	2	1	0	0	3	0	0	0	0	2	1	0	0	3	0	0	0	0	2	1	0	0	3	0	0	0	0	25.3	25.3	25.3	15.942	154	154	3			8	0
P08249;A0A0G2JF23;A0A0G2JGY4	P08249	9;4;3	9;4;3	9;4;3	Malate dehydrogenase, mitochondrial	Mdh2	sp|P08249|MDHM_MOUSE Malate dehydrogenase, mitochondrial OS=Mus musculus (Mouse) OX=10090 GN=Mdh2 PE=1 SV=3	3	9	9	9	8	6	4	6	9	6	0	2	5	8	6	4	6	9	6	0	2	5	8	6	4	6	9	6	0	2	5	37	37	37	35.611	338	338;199;153	2.93	2	1	70	0
Q8BGR3;P08414;V9GXY4;P58801	Q8BGR3;P08414	3;3;1;1	3;3;1;1	3;3;1;1	Calcium/calmodulin-dependent protein kinase type IV	Camk4	tr|Q8BGR3|Q8BGR3_MOUSE Isoform of P08414, Protein kinase domain-containing protein OS=Mus musculus (Mouse) OX=10090 GN=Camk4 PE=1 SV=1;sp|P08414|KCC4_MOUSE Calcium/calmodulin-dependent protein kinase type IV OS=Mus musculus (Mouse) OX=10090 GN=Camk4 PE=1 S	4	3	3	3	1	1	1	0	2	0	0	0	0	1	1	1	0	2	0	0	0	0	1	1	1	0	2	0	0	0	0	6.6	6.6	6.6	52.542	469	469;469;315;539	1	5			0
P08551	P08551	15	13	13	Neurofilament light polypeptide	Nefl	sp|P08551|NFL_MOUSE Neurofilament light polypeptide OS=Mus musculus (Mouse) OX=10090 GN=Nefl PE=1 SV=5	1	15	13	13	8	10	6	7	10	7	1	1	1	7	9	5	5	8	6	0	0	0	7	9	5	5	8	6	0	0	0	30.9	27.3	27.3	61.508	543	543	1.12	43	6		0
P08752;A0A0A6YWA9	P08752;A0A0A6YWA9	5;3	2;1	2;1	Guanine nucleotide-binding protein G(i) subunit alpha-2	Gnai2	sp|P08752|GNAI2_MOUSE Guanine nucleotide-binding protein G(i) subunit alpha-2 OS=Mus musculus (Mouse) OX=10090 GN=Gnai2 PE=1 SV=5;tr|A0A0A6YWA9|A0A0A6YWA9_MOUSE Isoform of P08752, Guanine nucleotide-binding protein G(i) subunit alpha-2 (Fragment) OS=Mus mu	2	5	2	2	3	2	4	3	3	4	1	2	3	1	0	2	1	1	1	0	0	1	1	0	2	1	1	1	0	0	1	16.1	7.3	7.3	40.489	355	355;160	3			7	0
P09103;E9Q8G8	P09103	7;2	7;2	7;2	Protein disulfide-isomerase	P4hb	sp|P09103|PDIA1_MOUSE Protein disulfide-isomerase OS=Mus musculus (Mouse) OX=10090 GN=P4hb PE=1 SV=2	2	7	7	7	0	0	0	0	7	0	0	0	0	0	0	0	0	7	0	0	0	0	0	0	0	0	7	0	0	0	0	16.9	16.9	16.9	57.058	509	509;165	2		8		0
P09411;S4R2M7;P09041	P09411;S4R2M7	13;8;4	13;8;4	13;8;4	Phosphoglycerate kinase 1;Phosphoglycerate kinase	Pgk1	sp|P09411|PGK1_MOUSE Phosphoglycerate kinase 1 OS=Mus musculus (Mouse) OX=10090 GN=Pgk1 PE=1 SV=4;tr|S4R2M7|S4R2M7_MOUSE Isoform of P09411, Phosphoglycerate kinase OS=Mus musculus (Mouse) OX=10090 GN=Pgk1 PE=1 SV=1	3	13	13	13	8	1	1	1	12	3	0	1	1	8	1	1	1	12	3	0	1	1	8	1	1	1	12	3	0	1	1	37.2	37.2	37.2	44.55	417	417;255;417	3			34	0
P09671;A0A3B2WBF0	P09671;A0A3B2WBF0	4;3	4;3	4;3	Superoxide dismutase [Mn], mitochondrial	Sod2	sp|P09671|SODM_MOUSE Superoxide dismutase [Mn], mitochondrial OS=Mus musculus (Mouse) OX=10090 GN=Sod2 PE=1 SV=3;tr|A0A3B2WBF0|A0A3B2WBF0_MOUSE Isoform of P09671, Superoxide dismutase OS=Mus musculus (Mouse) OX=10090 GN=Sod2 PE=1 SV=1	2	4	4	4	3	2	1	2	3	4	0	0	0	3	2	1	2	3	4	0	0	0	3	2	1	2	3	4	0	0	0	23	23	23	24.603	222	222;182	3			17	0
P0C605-2;P0C605;A0A5F8MPU4	P0C605-2;P0C605	6;5;2	6;5;2	6;5;2	cGMP-dependent protein kinase 1	Prkg1	sp|P0C605-2|KGP1-2_MOUSE Isoform of P0C605, Isoform Beta of cGMP-dependent protein kinase 1 OS=Mus musculus (Mouse) OX=10090 GN=Prkg1 PE=1 SV=1;sp|P0C605|KGP1_MOUSE cGMP-dependent protein kinase 1 OS=Mus musculus (Mouse) OX=10090 GN=Prkg1 PE=1 SV=1	3	6	6	6	1	1	2	0	0	0	2	0	1	1	1	2	0	0	0	2	0	1	1	1	2	0	0	0	2	0	1	11.7	11.7	11.7	77.789	686	686;671;382	1	7			0
P0DP28;P0DP27;P0DP26;Q3UKW2;A0A3Q4EHJ0;Q9D6P8;G3UX57;A0A1Y7VK66	P0DP28;P0DP27;P0DP26;Q3UKW2;A0A3Q4EHJ0	7;7;7;6;4;3;1;1	7;7;7;6;4;3;1;1	7;7;7;6;4;3;1;1		Calm1	sp|P0DP28|CALM3_MOUSE Calmodulin-3 OS=Mus musculus (Mouse) OX=10090 GN=Calm3 PE=1 SV=1;sp|P0DP27|CALM2_MOUSE Calmodulin-2 OS=Mus musculus (Mouse) OX=10090 GN=Calm2 PE=1 SV=1;sp|P0DP26|CALM1_MOUSE Calmodulin-1 OS=Mus musculus (Mouse) OX=10090 GN=Calm1 PE=1	8	7	7	7	6	3	4	2	5	4	2	4	1	6	3	4	2	5	4	2	4	1	6	3	4	2	5	4	2	4	1	54.4	54.4	54.4	16.837	149	149;149;149;197;113;149;39;115	2.94	1		34	0
P10126;D3Z3I8;D3YZ68	P10126;D3Z3I8;D3YZ68	11;7;7	4;3;3	4;3;3	Elongation factor 1-alpha 1	Eef1a1	sp|P10126|EF1A1_MOUSE Elongation factor 1-alpha 1 OS=Mus musculus (Mouse) OX=10090 GN=Eef1a1 PE=1 SV=3;tr|D3Z3I8|D3Z3I8_MOUSE Isoform of P10126, Tr-type G domain-containing protein (Fragment) OS=Mus musculus (Mouse) OX=10090 GN=Eef1a1 PE=1 SV=1;tr|D3YZ68|D	3	11	4	4	9	8	9	5	9	7	8	8	6	2	2	2	2	3	3	2	2	2	2	2	2	2	3	3	2	2	2	27.5	11.7	11.7	50.113	462	462;186;249	2.13	1	25	5	0
P10605	P10605	1	1	1	Cathepsin B;Cathepsin B light chain;Cathepsin B heavy chain	Ctsb	sp|P10605|CATB_MOUSE Cathepsin B OS=Mus musculus (Mouse) OX=10090 GN=Ctsb PE=1 SV=2	1	1	1	1	0	0	0	0	1	0	0	0	0	0	0	0	0	1	0	0	0	0	0	0	0	0	1	0	0	0	0	4.1	4.1	4.1	37.279	339	339	3			1	0.0068074
Q8BTU6;P10630;P10630-2;A0A338P6X5;E9Q561	Q8BTU6;P10630;P10630-2;A0A338P6X5;E9Q561	7;7;7;6;5	6;6;6;5;5	2;2;2;2;2	Eukaryotic initiation factor 4A-II;Eukaryotic initiation factor 4A-II, N-terminally processed	Eif4a2	tr|Q8BTU6|Q8BTU6_MOUSE Isoform of P10630, Eukaryotic initiation factor 4A-II OS=Mus musculus (Mouse) OX=10090 GN=Eif4a2 PE=1 SV=1;sp|P10630|IF4A2_MOUSE Eukaryotic initiation factor 4A-II OS=Mus musculus (Mouse) OX=10090 GN=Eif4a2 PE=1 SV=2;sp|P10630-2|IF4A	5	7	6	2	5	1	2	1	5	2	0	0	0	4	0	2	1	4	2	0	0	0	2	0	1	0	0	0	0	0	0	23.5	19.1	6.9	41.29	362	362;407;408;322;312	2.06		16	1	0
P10852;P10852-2;A0A0U1RPK4;A0A0U1RP98	P10852;P10852-2;A0A0U1RPK4	3;3;2;1	3;3;2;1	3;3;2;1	4F2 cell-surface antigen heavy chain	Slc3a2	sp|P10852|4F2_MOUSE 4F2 cell-surface antigen heavy chain OS=Mus musculus (Mouse) OX=10090 GN=Slc3a2 PE=1 SV=1;sp|P10852-2|4F2-2_MOUSE Isoform of P10852, Isoform 2 of 4F2 cell-surface antigen heavy chain OS=Mus musculus (Mouse) OX=10090 GN=Slc3a2 PE=1 SV=1;	4	3	3	3	0	1	1	0	2	0	0	0	0	0	1	1	0	2	0	0	0	0	0	1	1	0	2	0	0	0	0	6.1	6.1	6.1	58.336	526	526;565;303;231	1	4			0
Q8CBB6;Q8CGP2;Q8CGP1;Q6ZWY9;Q64525;Q64478;Q64475;P10854;P10853;Q8CGP2-2;Q9D2U9;Q8CGP0;Q64524;P70696	Q8CBB6;Q8CGP2;Q8CGP1;Q6ZWY9;Q64525;Q64478;Q64475;P10854;P10853;Q8CGP2-2;Q9D2U9;Q8CGP0;Q64524	3;3;3;3;3;3;3;3;3;3;2;2;2;1	3;3;3;3;3;3;3;3;3;3;2;2;2;1	3;3;3;3;3;3;3;3;3;3;2;2;2;1	Histone H2B;Histone H2B type 1-P;Histone H2B type 1-K;Histone H2B type 1-C/E/G;Histone H2B type 2-B;Histone H2B type 1-H;Histone H2B type 1-B;Histone H2B type 1-M;Histone H2B type 1-F/J/L;Histone H2B type 3-A;Histone H2B type 3-B;Histone H2B type 2-E	Hist1h2br;Hist1h2bp;Hist1h2bk;Hist1h2bc;Hist2h2bb;Hist1h2bh;Hist1h2bb;Hist1h2bm;Hist1h2bf;Hist3h2ba;Hist3h2bb;Hist2h2be	tr|Q8CBB6|Q8CBB6_MOUSE Isoform of P10853, Histone H2B OS=Mus musculus (Mouse) OX=10090 GN=Hist1h2bq PE=2 SV=1;sp|Q8CGP2|H2B1P_MOUSE Histone H2B type 1-P OS=Mus musculus (Mouse) OX=10090 GN=Hist1h2bp PE=1 SV=3;sp|Q8CGP1|H2B1K_MOUSE Histone H2B type 1-K OS=M	14	3	3	3	1	3	1	1	2	2	0	0	1	1	3	1	1	2	2	0	0	1	1	3	1	1	2	2	0	0	1	24.6	24.6	24.6	14.888	134	134;126;126;126;126;126;126;126;126;138;126;126;126;127	3			17	0
P11031	P11031	1	1	1	Activated RNA polymerase II transcriptional coactivator p15	Sub1	sp|P11031|TCP4_MOUSE Activated RNA polymerase II transcriptional coactivator p15 OS=Mus musculus (Mouse) OX=10090 GN=Sub1 PE=1 SV=3	1	1	1	1	0	0	0	0	0	0	1	1	0	0	0	0	0	0	0	1	1	0	0	0	0	0	0	0	1	1	0	8.7	8.7	8.7	14.427	127	127	3			2	0.0070423
P11404	P11404	2	2	2	Fatty acid-binding protein, heart	Fabp3	sp|P11404|FABPH_MOUSE Fatty acid-binding protein, heart OS=Mus musculus (Mouse) OX=10090 GN=Fabp3 PE=1 SV=5	1	2	2	2	0	0	0	0	2	0	0	0	0	0	0	0	0	2	0	0	0	0	0	0	0	0	2	0	0	0	0	17.3	17.3	17.3	14.819	133	133	3			2	0.0014903
P11499;E9Q3D6;E9Q0C3;E9PX27;D3Z1R1	P11499	22;7;4;3;2	22;7;4;3;2	12;4;4;1;0	Heat shock protein HSP 90-beta	Hsp90ab1	sp|P11499|HS90B_MOUSE Heat shock protein HSP 90-beta OS=Mus musculus (Mouse) OX=10090 GN=Hsp90ab1 PE=1 SV=3	5	22	22	12	15	7	7	4	19	8	8	9	6	15	7	7	4	19	8	8	9	6	8	5	4	2	10	3	4	6	3	32.9	32.9	20	83.28	724	724;189;161;112;76	1	94			0
P11679;CON__Q9H552	P11679	7;3	1;1	1;1	Keratin, type II cytoskeletal 8	Krt8	sp|P11679|K2C8_MOUSE Keratin, type II cytoskeletal 8 OS=Mus musculus (Mouse) OX=10090 GN=Krt8 PE=1 SV=4	2	7	1	1	5	4	6	6	5	6	6	4	3	0	0	0	0	0	1	0	0	0	0	0	0	0	0	1	0	0	0	7.8	2	2	54.565	490	490;499	2		1		1
P11798;F8WIS9;F8WHB5;P11798-2;F6WHR9;D3Z7K9	P11798;F8WIS9	22;18;9;5;4;3	22;18;9;5;4;3	17;13;9;5;1;2	Calcium/calmodulin-dependent protein kinase type II subunit alpha	Camk2a	sp|P11798|KCC2A_MOUSE Calcium/calmodulin-dependent protein kinase type II subunit alpha OS=Mus musculus (Mouse) OX=10090 GN=Camk2a PE=1 SV=2;tr|F8WIS9|F8WIS9_MOUSE Isoform of P11798, Protein kinase domain-containing protein OS=Mus musculus (Mouse) OX=10090	6	22	22	17	9	11	10	15	16	17	21	17	18	9	11	10	15	16	17	21	17	18	4	7	6	10	12	12	16	13	14	38.7	38.7	26.6	54.114	478	478;489;189;200;177;108	1.93	78	193	56	0
P11881-8;P11881-6;P11881-4;P11881-2;P11881-7;P11881-5;P11881-3;P11881;A0A0N4SWH7;A0A0N4SWI0;Q9Z329-3;Q9Z329;A0A1D5RLA1;Q9Z329-2;A0A0N4SW22;A0A0N4SVN2;B2KF89	P11881-8;P11881-6;P11881-4;P11881-2;P11881-7;P11881-5;P11881-3;P11881	65;65;65;65;64;64;64;64;7;6;5;5;4;4;2;2;1	65;65;65;65;64;64;64;64;7;6;5;5;4;4;2;2;1	62;62;62;62;61;61;61;61;7;6;3;3;4;2;2;2;1	Inositol 1,4,5-trisphosphate receptor type 1	Itpr1	sp|P11881-8|ITPR1-8_MOUSE Isoform of P11881, Isoform 8 of Inositol 1,4,5-trisphosphate receptor type 1 OS=Mus musculus (Mouse) OX=10090 GN=Itpr1 PE=1 SV=2;sp|P11881-6|ITPR1-6_MOUSE Isoform of P11881, Isoform 6 of Inositol 1,4,5-trisphosphate receptor type	17	65	65	62	46	44	44	19	38	25	0	0	0	46	44	44	19	38	25	0	0	0	44	41	41	17	35	23	0	0	0	29.5	29.5	28.7	306.86	2694	2694;2717;2733;2734;2709;2732;2748;2749;313;215;2668;2701;213;1601;152;225;633	1	265			0
P11983;P11983-2;F2Z483	P11983;P11983-2	7;6;1	7;6;1	7;6;1	T-complex protein 1 subunit alpha	Tcp1	sp|P11983|TCPA_MOUSE T-complex protein 1 subunit alpha OS=Mus musculus (Mouse) OX=10090 GN=Tcp1 PE=1 SV=3;sp|P11983-2|TCPA-2_MOUSE Isoform of P11983, Isoform 2 of T-complex protein 1 subunit alpha OS=Mus musculus (Mouse) OX=10090 GN=Tcp1 PE=1 SV=3	3	7	7	7	3	1	1	0	5	0	0	0	0	3	1	1	0	5	0	0	0	0	3	1	1	0	5	0	0	0	0	16.9	16.9	16.9	60.448	556	556;507;103	1	10			0
P12382;A0A1W2P7T1	P12382	14;1	12;1	11;1	ATP-dependent 6-phosphofructokinase, liver type	Pfkl	sp|P12382|PFKAL_MOUSE ATP-dependent 6-phosphofructokinase, liver type OS=Mus musculus (Mouse) OX=10090 GN=Pfkl PE=1 SV=4	2	14	12	11	4	2	1	0	2	0	11	5	8	3	1	1	0	0	0	10	5	7	2	1	0	0	0	0	9	4	6	22.4	20.1	17.7	85.359	780	780;167	1	30			0
P12658	P12658	12	12	11	Calbindin	Calb1	sp|P12658|CALB1_MOUSE Calbindin OS=Mus musculus (Mouse) OX=10090 GN=Calb1 PE=1 SV=2	1	12	12	11	5	6	3	3	10	6	0	0	0	5	6	3	3	10	6	0	0	0	4	5	2	2	9	5	0	0	0	42.9	42.9	38.7	29.994	261	261	3			42	0
P12787	P12787	3	3	3	Cytochrome c oxidase subunit 5A, mitochondrial	Cox5a	sp|P12787|COX5A_MOUSE Cytochrome c oxidase subunit 5A, mitochondrial OS=Mus musculus (Mouse) OX=10090 GN=Cox5a PE=1 SV=2	1	3	3	3	1	1	1	0	2	0	0	0	1	1	1	1	0	2	0	0	0	1	1	1	1	0	2	0	0	0	1	21.2	21.2	21.2	16.101	146	146	3			6	0
P12815-2;P12815	P12815-2;P12815	2;2	2;2	2;2	Programmed cell death protein 6	Pdcd6	sp|P12815-2|PDCD6-2_MOUSE Isoform of P12815, Isoform 2 of Programmed cell death protein 6 OS=Mus musculus (Mouse) OX=10090 GN=Pdcd6 PE=1 SV=2;sp|P12815|PDCD6_MOUSE Programmed cell death protein 6 OS=Mus musculus (Mouse) OX=10090 GN=Pdcd6 PE=1 SV=2	2	2	2	2	0	1	1	0	0	0	0	0	0	0	1	1	0	0	0	0	0	0	0	1	1	0	0	0	0	0	0	11.1	11.1	11.1	21.663	189	189;191	3			2	0.001514
P12960	P12960	15	15	15	Contactin-1	Cntn1	sp|P12960|CNTN1_MOUSE Contactin-1 OS=Mus musculus (Mouse) OX=10090 GN=Cntn1 PE=1 SV=1	1	15	15	15	5	5	5	2	10	1	0	0	1	5	5	5	2	10	1	0	0	1	5	5	5	2	10	1	0	0	1	21	21	21	113.39	1020	1020	1	30			0
P13020;A0A0J9YUQ8;CON__Q3SX14;A0A0J9YUJ8	P13020;A0A0J9YUQ8	28;18;11;4	1;0;0;0	1;0;0;0	Gelsolin	Gsn	sp|P13020|GELS_MOUSE Gelsolin OS=Mus musculus (Mouse) OX=10090 GN=Gsn PE=1 SV=3;tr|A0A0J9YUQ8|A0A0J9YUQ8_MOUSE Isoform of P13020, Gelsolin (Fragment) OS=Mus musculus (Mouse) OX=10090 GN=Gsn PE=1 SV=1	4	28	1	1	16	24	18	16	20	17	6	4	5	1	1	1	1	1	0	0	0	0	1	1	1	1	1	0	0	0	0	41.5	1.7	1.7	85.941	780	780;568;781;166	1	6			0.0066578
P13020-2;A6PWS5	P13020-2	28;10	28;10	1;1	Gelsolin	Gsn	sp|P13020-2|GELS-2_MOUSE Isoform of P13020, Isoform 2 of Gelsolin OS=Mus musculus (Mouse) OX=10090 GN=Gsn PE=1 SV=3	2	28	28	1	16	24	18	15	20	18	6	4	5	16	24	18	15	20	18	6	4	5	1	1	1	0	1	1	0	0	0	43.8	43.8	1.2	80.762	731	731;251	1.24	173	21	14	0
P14094;A0A0A6YX05	P14094	8;3	8;3	8;3	Sodium/potassium-transporting ATPase subunit beta-1	Atp1b1	sp|P14094|AT1B1_MOUSE Sodium/potassium-transporting ATPase subunit beta-1 OS=Mus musculus (Mouse) OX=10090 GN=Atp1b1 PE=1 SV=1	2	8	8	8	7	7	6	6	7	6	5	5	5	7	7	6	6	7	6	5	5	5	7	7	6	6	7	6	5	5	5	27	27	27	35.194	304	304;132	2.34	1	73	39	0
P14106	P14106	5	5	5	Complement C1q subcomponent subunit B	C1qb	sp|P14106|C1QB_MOUSE Complement C1q subcomponent subunit B OS=Mus musculus (Mouse) OX=10090 GN=C1qb PE=1 SV=2	1	5	5	5	4	5	3	3	3	2	5	4	5	4	5	3	3	3	2	5	4	5	4	5	3	3	3	2	5	4	5	23.7	23.7	23.7	26.717	253	253	3			51	0
P14131	P14131	3	3	3	40S ribosomal protein S16	Rps16	sp|P14131|RS16_MOUSE 40S ribosomal protein S16 OS=Mus musculus (Mouse) OX=10090 GN=Rps16 PE=1 SV=4	1	3	3	3	1	0	0	0	0	0	1	1	0	1	0	0	0	0	0	1	1	0	1	0	0	0	0	0	1	1	0	17.8	17.8	17.8	16.445	146	146	3			3	0
P14152;A0A5F8MPN8;B1ATQ3	P14152;A0A5F8MPN8	7;6;1	7;6;1	7;6;1	Malate dehydrogenase, cytoplasmic	Mdh1	sp|P14152|MDHC_MOUSE Malate dehydrogenase, cytoplasmic OS=Mus musculus (Mouse) OX=10090 GN=Mdh1 PE=1 SV=3;tr|A0A5F8MPN8|A0A5F8MPN8_MOUSE Isoform of P14152, Malate dehydrogenase, cytoplasmic OS=Mus musculus (Mouse) OX=10090 GN=Mdh1 PE=4 SV=1	3	7	7	7	5	3	2	2	6	1	0	1	1	5	3	2	2	6	1	0	1	1	5	3	2	2	6	1	0	1	1	28.4	28.4	28.4	36.511	334	334;355;155	3			23	0
P14206;A0A1L1SRW0;A0A1L1SUK3	P14206;A0A1L1SRW0	4;3;1	4;3;1	4;3;1	40S ribosomal protein SA	Rpsa	sp|P14206|RSSA_MOUSE 40S ribosomal protein SA OS=Mus musculus (Mouse) OX=10090 GN=Rpsa PE=1 SV=4;tr|A0A1L1SRW0|A0A1L1SRW0_MOUSE Isoform of P14206, 40S ribosomal protein SA (Fragment) OS=Mus musculus (Mouse) OX=10090 GN=Rpsa PE=1 SV=1	3	4	4	4	2	1	1	0	0	1	1	0	2	2	1	1	0	0	1	1	0	2	2	1	1	0	0	1	1	0	2	18	18	18	32.838	295	295;93;133	3			8	0
P14211	P14211	6	6	6	Calreticulin	Calr	sp|P14211|CALR_MOUSE Calreticulin OS=Mus musculus (Mouse) OX=10090 GN=Calr PE=1 SV=1	1	6	6	6	0	0	1	1	6	0	0	0	0	0	0	1	1	6	0	0	0	0	0	0	1	1	6	0	0	0	0	14.4	14.4	14.4	47.994	416	416	2		10		0
P14231;I7HIF3	P14231	7;3	7;3	7;3	Sodium/potassium-transporting ATPase subunit beta-2	Atp1b2	sp|P14231|AT1B2_MOUSE Sodium/potassium-transporting ATPase subunit beta-2 OS=Mus musculus (Mouse) OX=10090 GN=Atp1b2 PE=1 SV=2	2	7	7	7	4	3	3	3	7	5	1	1	1	4	3	3	3	7	5	1	1	1	4	3	3	3	7	5	1	1	1	17.2	17.2	17.2	33.344	290	290;136	2.5		25	25	0
P14576;E9PXC0	P14576	3;1	3;1	3;1	Signal recognition particle 54 kDa protein	Srp54	sp|P14576|SRP54_MOUSE Signal recognition particle 54 kDa protein OS=Mus musculus (Mouse) OX=10090 GN=Srp54 PE=1 SV=2	2	3	3	3	2	1	2	0	1	0	0	0	0	2	1	2	0	1	0	0	0	0	2	1	2	0	1	0	0	0	0	6.2	6.2	6.2	55.72	504	504;504	2		6		0
P14824;F8WIT2	P14824;F8WIT2	7;6	7;6	7;6	Annexin A6;Annexin	Anxa6	sp|P14824|ANXA6_MOUSE Annexin A6 OS=Mus musculus (Mouse) OX=10090 GN=Anxa6 PE=1 SV=3;tr|F8WIT2|F8WIT2_MOUSE Isoform of P14824, Annexin OS=Mus musculus (Mouse) OX=10090 GN=Anxa6 PE=1 SV=1	2	7	7	7	1	0	0	0	7	0	0	0	0	1	0	0	0	7	0	0	0	0	1	0	0	0	7	0	0	0	0	13.8	13.8	13.8	75.884	673	673;667	1	8			0
P14873	P14873	5	4	4	Microtubule-associated protein 1B;MAP1B heavy chain;MAP1 light chain LC1	Map1b	sp|P14873|MAP1B_MOUSE Microtubule-associated protein 1B OS=Mus musculus (Mouse) OX=10090 GN=Map1b PE=1 SV=2	1	5	4	4	2	1	1	2	2	1	3	1	1	1	0	0	1	1	0	2	0	0	1	0	0	1	1	0	2	0	0	2.5	2.1	2.1	270.25	2464	2464	2.2	2		3	0
P15105;D3YVK1	P15105;D3YVK1	7;4	7;4	7;4	Glutamine synthetase	Glul	sp|P15105|GLNA_MOUSE Glutamine synthetase OS=Mus musculus (Mouse) OX=10090 GN=Glul PE=1 SV=6;tr|D3YVK1|D3YVK1_MOUSE Isoform of P15105, Gln_synt_b-grasp domain-containing protein (Fragment) OS=Mus musculus (Mouse) OX=10090 GN=Glul PE=1 SV=8	2	7	7	7	4	4	2	3	5	5	0	3	1	4	4	2	3	5	5	0	3	1	4	4	2	3	5	5	0	3	1	20.1	20.1	20.1	42.119	373	373;198	3			39	0
P15388;P15388-3	P15388;P15388-3	3;3	2;2	2;2	Potassium voltage-gated channel subfamily C member 1	Kcnc1	sp|P15388|KCNC1_MOUSE Potassium voltage-gated channel subfamily C member 1 OS=Mus musculus (Mouse) OX=10090 GN=Kcnc1 PE=1 SV=1;sp|P15388-3|KCNC1-3_MOUSE Isoform of P15388, Isoform 2 of Potassium voltage-gated channel subfamily C member 1 OS=Mus musculus (M	2	3	2	2	1	1	3	0	1	0	0	0	0	1	0	2	0	1	0	0	0	0	1	0	2	0	1	0	0	0	0	7	5.7	5.7	57.928	511	511;585	1	4			0
P16125;D3Z7F0;A0A0N4SVV8	P16125;D3Z7F0	12;7;3	12;7;3	12;7;3	L-lactate dehydrogenase B chain;L-lactate dehydrogenase	Ldhb	sp|P16125|LDHB_MOUSE L-lactate dehydrogenase B chain OS=Mus musculus (Mouse) OX=10090 GN=Ldhb PE=1 SV=2;tr|D3Z7F0|D3Z7F0_MOUSE Isoform of P16125, L-lactate dehydrogenase (Fragment) OS=Mus musculus (Mouse) OX=10090 GN=Ldhb PE=1 SV=1	3	12	12	12	12	8	6	6	12	8	0	1	0	12	8	6	6	12	8	0	1	0	12	8	6	6	12	8	0	1	0	36.5	36.5	36.5	36.572	334	334;198;193	2.97	1		65	0
P16305-3;P16305;P16305-4;P16305-2;Q3USX9;Q9D6F4	P16305-3;P16305;P16305-4;P16305-2	21;21;19;19;3;3	21;21;19;19;3;3	21;21;19;19;3;3	Gamma-aminobutyric acid receptor subunit alpha-6	Gabra6	sp|P16305-3|GBRA6-3_MOUSE Isoform of P16305, Isoform 3 of Gamma-aminobutyric acid receptor subunit alpha-6 OS=Mus musculus (Mouse) OX=10090 GN=Gabra6 PE=1 SV=3;sp|P16305|GBRA6_MOUSE Gamma-aminobutyric acid receptor subunit alpha-6 OS=Mus musculus (Mouse) O	6	21	21	21	18	16	18	18	17	19	0	0	0	18	16	18	18	17	19	0	0	0	18	16	18	18	17	19	0	0	0	53.1	53.1	53.1	50.99	452	452;453;442;443;578;552	2.02	81	364	90	0
P16330;P16330-2	P16330;P16330-2	22;20	22;20	22;20	2,3-cyclic-nucleotide 3-phosphodiesterase	Cnp	sp|P16330|CN37_MOUSE 2,3-cyclic-nucleotide 3-phosphodiesterase OS=Mus musculus (Mouse) OX=10090 GN=Cnp PE=1 SV=3;sp|P16330-2|CN37-2_MOUSE Isoform of P16330, Isoform CNPI of 2,3-cyclic-nucleotide 3-phosphodiesterase OS=Mus musculus (Mouse) OX=10090 GN	2	22	22	22	16	17	16	16	17	19	9	8	8	16	17	16	16	17	19	9	8	8	16	17	16	16	17	19	9	8	8	47.9	47.9	47.9	47.123	420	420;400	2.54	9	101	149	0
P16388;P16390;B2RQA1;Q61762-3;Q61923;Q61762;Q61423	P16388	9;4;1;1;1;1;1	9;4;1;1;1;1;1	5;0;0;0;0;0;0	Potassium voltage-gated channel subfamily A member 1	Kcna1	sp|P16388|KCNA1_MOUSE Potassium voltage-gated channel subfamily A member 1 OS=Mus musculus (Mouse) OX=10090 GN=Kcna1 PE=1 SV=1	7	9	9	5	7	5	7	7	4	5	0	0	0	7	5	7	7	4	5	0	0	0	5	3	4	4	2	3	0	0	0	25.3	25.3	15.4	56.409	495	495;528;511;514;529;602;654	1.14	38	6		0
P17156	P17156	10	2	2	Heat shock-related 70 kDa protein 2	Hspa2	sp|P17156|HSP72_MOUSE Heat shock-related 70 kDa protein 2 OS=Mus musculus (Mouse) OX=10090 GN=Hspa2 PE=1 SV=2	1	10	2	2	10	8	9	7	7	7	8	8	6	2	0	1	0	0	0	0	0	0	2	0	1	0	0	0	0	0	0	17.7	5.4	5.4	69.641	633	633	1	3			0.0015221
P17182;Q6PHC1;B1ARR7;B0QZL1;A0A0N4SUI6;B1ARR6;P21550;A0A0N4SUW8;Q5SX61;Q5SX60;J3QPZ9;Q5SX59	P17182;Q6PHC1	18;13;7;7;2;2;2;1;1;1;1;1	18;13;7;7;2;2;2;1;1;1;1;1	16;13;5;5;0;0;1;0;0;0;1;0	Alpha-enolase	Eno1	sp|P17182|ENOA_MOUSE Alpha-enolase OS=Mus musculus (Mouse) OX=10090 GN=Eno1 PE=1 SV=3;tr|Q6PHC1|Q6PHC1_MOUSE Isoform of P17182, Alpha-enolase OS=Mus musculus (Mouse) OX=10090 GN=Eno1 PE=1 SV=1	12	18	18	16	13	6	9	10	17	10	9	8	6	13	6	9	10	17	10	9	8	6	11	4	7	8	15	8	7	6	4	55.1	55.1	47.9	47.14	434	434;366;119;221;58;67;434;37;70;80;190;196	2.06	6	143	16	0
[truncated: 906 more rows]
[truncated: 43 more columns]
