# Supplementary material for: Blue Native PAGE–Antibody Shift in Conjunction with Mass Spectrometry to Reveal Protein Subcomplexes: Detection of a Cerebellar α1/α6-Subunits Containing γ-Aminobutyric Acid Type A Receptor Subtype
Source: Int J Mol Sci. 2023 Apr 21;24(8):7632. doi: 10.3390/ijms24087632 (PMC10143440; doi:10.3390/ijms24087632)
Supplement: Supplementary file 1 [file ijms-24-07632-s001.zip › Table S3. Peptides of interested selected by unsupervised algorithm for each protein and experiment.xlsx]

## Sheet: Sheet1
Table S3. Peptides of interested selected by our unsupervised algorithm for each protein and experiment
Gene names	Expeirment	Sample group	Peptides of interest
Gabra1	Gabra6 shift and control	Control	* GDPGLATIAK.2
Gabra1	Gabra6 shift and control	Control	* SVVVAEDGSR.2
Gabra1	Gabra6 shift and control	Control	* FGSYAYTR.2
Gabra1	Gabra6 shift and control	Control	* AEVVYEWTR.2
Gabra1	Gabra6 shift and control	Control	NNTYAPTATSYTPNLAR.3
Gabra1	Gabra6 shift and control	Control	* AEVVYEWTREPAR.3
Gabra1	Gabra6 shift and control	Control	ITEDGTLLYTMR.2
Gabra1	Gabra6 shift and control	Control	KNNTYAPTATSYTPNLAR.3
Gabra1	Gabra6 shift and control	Control	ITEDGTLLYTM(oxidation)R.2
Gabra1	Gabra6 shift and control	AB shift	* SVVVAEDGSR.2
Gabra1	Gabra6 shift and control	AB shift	* GDPGLATIAK.2
Gabra1	Gabra6 shift and control	AB shift	* FGSYAYTR.2
Gabra1	Gabra6 shift and control	AB shift	* AEVVYEWTR.2
Gabra1	Gabra6 shift and control	AB shift	* NNTYAPTATSYTPNLAR.3
Gabra1	Gabra6 shift and control	AB shift	ITEDGTLLYTMR.2
Gabra1	Gabra6 shift and control	AB shift	AEVVYEWTREPAR.3
Gabra1	Gabra6 shift and control	AB shift	KNNTYAPTATSYTPNLAR.3
Gabra1	Gabra6 shift and control	AB shift	ITEDGTLLYTM(oxidation)R.2
Gabrb2	Gabra6 shift and control	Control	* VVFSTGSYPR.2
Gabrb2	Gabra6 shift and control	Control	* GDDNAVTGVTK.2
Gabrb2	Gabra6 shift and control	Control	* STM(oxidation)LAYDASSIQYR.3
Gabrb2	Gabra6 shift and control	Control	ITIPDLTDVNAIDR.3
Gabrb2	Gabra6 shift and control	AB shift	* VVFSTGSYPR.2
Gabrb2	Gabra6 shift and control	AB shift	* GDDNAVTGVTK.2
Gabrb2	Gabra6 shift and control	AB shift	* STM(oxidation)LAYDASSIQYR.3
Gabrb2	Gabra6 shift and control	AB shift	ITIPDLTDVNAIDR.3
Gabrg2	Gabra6 shift and control	Control	* IWIPDTFFR.2
Gabrg2	Gabra6 shift and control	Control	* LYQFSFVGLR.2
Gabrg2	Gabra6 shift and control	Control	VPEGDVTVILNNLLEGYDNK.3
Gabrg2	Gabra6 shift and control	AB shift	* IWIPDTFFR.2
Gabrg2	Gabra6 shift and control	AB shift	* LYQFSFVGLR.2
Gabrg2	Gabra6 shift and control	AB shift	VPEGDVTVILNNLLEGYDNK.3
Nlgn2	Gabra6 shift and control	Control	LGVLGFLSTGDQAAK.2
Nlgn2	Gabra6 shift and control	Control	* ELVDQDVQPAR.2
Nlgn2	Gabra6 shift and control	Control	* TGDPNQPVPQDTK.2
Nlgn2	Gabra6 shift and control	Control	* FPVVNTAYGR.2
Nlgn2	Gabra6 shift and control	Control	* ELPPEEELVSLQLK.3
Nlgn2	Gabra6 shift and control	Control	RFQPPEAPASWPGVR.3
Nlgn2	Gabra6 shift and control	Control	TLLALFTDHQWVAPAVATAK.3
Nlgn2	Gabra6 shift and control	AB shift	* LGVLGFLSTGDQAAK.2
Nlgn2	Gabra6 shift and control	AB shift	* ELVDQDVQPAR.2
Nlgn2	Gabra6 shift and control	AB shift	* TGDPNQPVPQDTK.2
Nlgn2	Gabra6 shift and control	AB shift	* FPVVNTAYGR.2
Nlgn2	Gabra6 shift and control	AB shift	ELPPEEELVSLQLK.3
Nlgn2	Gabra6 shift and control	AB shift	RDEATLNPPDTDIR.3
Nlgn2	Gabra6 shift and control	AB shift	TLLALFTDHQWVAPAVATAK.3
Gphn	Gabra6 shift and control	Control	* VLAQDVYAK.2
Gphn	Gabra6 shift and control	Control	* TLIINLPGSK.2
Gphn	Gabra6 shift and control	Control	DNLPPFPASVK.2
Gphn	Gabra6 shift and control	Control	* IPDSIISR.2
Gphn	Gabra6 shift and control	Control	* DTASLSTTPSESPR.2
Gphn	Gabra6 shift and control	Control	* DVTPEATKEVIER.3
Gphn	Gabra6 shift and control	Control	AFITVLEM(oxidation)TPVLGTEIINYR.3
Gphn	Gabra6 shift and control	Control	DLVQDPSLLGGTISAYK.3
Gphn	Gabra6 shift and control	AB shift	* VLAQDVYAK.2
Gphn	Gabra6 shift and control	AB shift	* TLIINLPGSK.2
Gphn	Gabra6 shift and control	AB shift	* IPDSIISR.2
Gphn	Gabra6 shift and control	AB shift	DNLPPFPASVK.2
Gphn	Gabra6 shift and control	AB shift	* DTASLSTTPSESPR.2
Gphn	Gabra6 shift and control	AB shift	DVTPEATKEVIER.3
Gphn	Gabra6 shift and control	AB shift	DLVQDPSLLGGTISAYK.3
Gabra1	Gabrg2 shift and control	Control	* GDPGLATIAK.2
Gabra1	Gabrg2 shift and control	Control	* SVVVAEDGSR.2
Gabra1	Gabrg2 shift and control	Control	* FGSYAYTR.2
Gabra1	Gabrg2 shift and control	Control	* ITEDGTLLYTM(oxidation)R.2
Gabra1	Gabrg2 shift and control	Control	SVVPEKPK.2
Gabra1	Gabrg2 shift and control	Control	AEVVYEWTREPAR.3
Gabra1	Gabrg2 shift and control	Control	FKGPM(oxidation)TVLR.2
Gabra1	Gabrg2 shift and control	Control	LRPGLGER.2
Gabra1	Gabrg2 shift and control	Control	KNNTYAPTATSYTPNLAR.3
Gabra1	Gabrg2 shift and control	Control	* NNTYAPTATSYTPNLAR.2
Gabra1	Gabrg2 shift and control	Control	AEVVYEWTR.2
Gabra1	Gabrg2 shift and control	Control	RGYAWDGK.2
Gabra1	Gabrg2 shift and control	Control	VKDPLIK.2
Gabra1	Gabrg2 shift and control	Control	ITEDGTLLYTMR.2
Gabra1	Gabrg2 shift and control	Control	QSWKDER.2
Gabra1	Gabrg2 shift and control	AB shift	* GDPGLATIAK.2
Gabra1	Gabrg2 shift and control	AB shift	* SVVVAEDGSR.2
Gabra1	Gabrg2 shift and control	AB shift	* AEVVYEWTREPAR.3
Gabra1	Gabrg2 shift and control	AB shift	FGSYAYTR.2
Gabra1	Gabrg2 shift and control	AB shift	* ITEDGTLLYTM(oxidation)R.2
Gabra1	Gabrg2 shift and control	AB shift	KNNTYAPTATSYTPNLAR.3
Gabra1	Gabrg2 shift and control	AB shift	AEVVYEWTR.2
Gabra1	Gabrg2 shift and control	AB shift	SVVPEKPK.2
Gabra1	Gabrg2 shift and control	AB shift	FKGPM(oxidation)TVLR.2
Gabra1	Gabrg2 shift and control	AB shift	RGYAWDGK.2
Gabra1	Gabrg2 shift and control	AB shift	LRPGLGER.2
Gabra1	Gabrg2 shift and control	AB shift	ITEDGTLLYTMR.2
Gabra1	Gabrg2 shift and control	AB shift	* NNTYAPTATSYTPNLAR.2
Gabra1	Gabrg2 shift and control	AB shift	ITEDGTLLYTM(oxidation)R.3
Gabra1	Gabrg2 shift and control	AB shift	NNTYAPTATSYTPNLAR.3
Gabra6	Gabrg2 shift and control	Control	* ILDNLLEGYDNR.2
Gabra6	Gabrg2 shift and control	Control	* STPVSPPLLLPATGGTSK.2
Gabra6	Gabrg2 shift and control	Control	* ISSLTLPIVPSSEASK.2
Gabra6	Gabrg2 shift and control	Control	IWTPDTFFR.2
Gabra6	Gabrg2 shift and control	Control	* RISSLTLPIVPSSEASK.3
Gabra6	Gabrg2 shift and control	Control	* LRPGFGGAVTEVK.3
Gabra6	Gabrg2 shift and control	Control	QAQTAATPPVAK.2
Gabra6	Gabrg2 shift and control	Control	TEIIYTWK.2
Gabra6	Gabrg2 shift and control	Control	FKGPAEILSLNNLM(oxidation)VSK.3
Gabra6	Gabrg2 shift and control	Control	ASESLQAEIVVHSDSK.3
Gabra6	Gabrg2 shift and control	Control	ASESLQAEIVVHSDSK.2
Gabra6	Gabrg2 shift and control	Control	QTWTDER.2
Gabra6	Gabrg2 shift and control	Control	GPAEILSLNNLM(oxidation)VSK.2
Gabra6	Gabrg2 shift and control	Control	TEIIYTWKK.2
Gabra6	Gabrg2 shift and control	Control	PGFGGAVTEVK.2
Gabra6	Gabrg2 shift and control	AB shift	* ILDNLLEGYDNR.2
Gabra6	Gabrg2 shift and control	AB shift	* ISSLTLPIVPSSEASK.2
Gabra6	Gabrg2 shift and control	AB shift	IWTPDTFFR.2
Gabra6	Gabrg2 shift and control	AB shift	* STPVSPPLLLPATGGTSK.2
Gabra6	Gabrg2 shift and control	AB shift	LRPGFGGAVTEVK.3
Gabra6	Gabrg2 shift and control	AB shift	* RISSLTLPIVPSSEASK.3
Gabra6	Gabrg2 shift and control	AB shift	TEIIYTWK.2
Gabra6	Gabrg2 shift and control	AB shift	* QAQTAATPPVAK.2
Gabra6	Gabrg2 shift and control	AB shift	ASESLQAEIVVHSDSK.3
Gabra6	Gabrg2 shift and control	AB shift	FKGPAEILSLNNLM(oxidation)VSK.3
Gabra6	Gabrg2 shift and control	AB shift	QTWTDER.2
Gabra6	Gabrg2 shift and control	AB shift	ILDNLLEGYDNR.3
Gabra6	Gabrg2 shift and control	AB shift	ASESLQAEIVVHSDSK.2
Gabra6	Gabrg2 shift and control	AB shift	GPAEILSLNNLM(oxidation)VSK.2
Gabra6	Gabrg2 shift and control	AB shift	PGFGGAVTEVK.2
Nlgn2	Gabrg2 shift and control	Control	* ELPPEEELVSLQLK.2
Nlgn2	Gabrg2 shift and control	Control	FQPPEAPASWPGVR.2
Nlgn2	Gabrg2 shift and control	Control	* RDEATLNPPDTDIR.3
Nlgn2	Gabrg2 shift and control	Control	* ELPPEEELVSLQLKR.3
Nlgn2	Gabrg2 shift and control	Control	* QYLHIGLKPR.3
Nlgn2	Gabrg2 shift and control	Control	FPVVNTAYGR.2
Nlgn2	Gabrg2 shift and control	Control	* LSPPGGSGSGVPGGGPLLPTAGR.2
Nlgn2	Gabrg2 shift and control	Control	WLSENIAHFGGDPER.3
Nlgn2	Gabrg2 shift and control	Control	RFQPPEAPASWPGVR.3
Nlgn2	Gabrg2 shift and control	Control	RLSPPGGSGSGVPGGGPLLPTAGR.3
Nlgn2	Gabrg2 shift and control	Control	TLLALFTDHQWVAPAVATAK.3
Nlgn2	Gabrg2 shift and control	Control	DEATLNPPDTDIR.2
Nlgn2	Gabrg2 shift and control	Control	AIAQSGTAISSWSVNYQPLK.2
Nlgn2	Gabrg2 shift and control	Control	SSRELVDQDVQPAR.3
Nlgn2	Gabrg2 shift and control	Control	FEEVVWSK.2
Nlgn2	Gabrg2 shift and control	AB shift	ELPPEEELVSLQLK.2
Nlgn2	Gabrg2 shift and control	AB shift	* FQPPEAPASWPGVR.2
Nlgn2	Gabrg2 shift and control	AB shift	* ELPPEEELVSLQLKR.3
Nlgn2	Gabrg2 shift and control	AB shift	RDEATLNPPDTDIR.3
Nlgn2	Gabrg2 shift and control	AB shift	QYLHIGLKPR.3
Nlgn2	Gabrg2 shift and control	AB shift	FPVVNTAYGR.2
Nlgn2	Gabrg2 shift and control	AB shift	* RFQPPEAPASWPGVR.3
Nlgn2	Gabrg2 shift and control	AB shift	WLSENIAHFGGDPER.3
Nlgn2	Gabrg2 shift and control	AB shift	TLLALFTDHQWVAPAVATAK.3
Nlgn2	Gabrg2 shift and control	AB shift	* ELPPEEELVSLQLK.3
Nlgn2	Gabrg2 shift and control	AB shift	* RLSPPGGSGSGVPGGGPLLPTAGR.3
Nlgn2	Gabrg2 shift and control	AB shift	AIAQSGTAISSWSVNYQPLK.3
Nlgn2	Gabrg2 shift and control	AB shift	LSPPGGSGSGVPGGGPLLPTAGR.2
Nlgn2	Gabrg2 shift and control	AB shift	ELNNEILGPVVQFLGVPYATPPLGAR.3
Nlgn2	Gabrg2 shift and control	AB shift	FEEVVWSK.2
Gabrg2	Gabrg2 shift and control	Control	* SSVEVGDTR.2
Gabrg2	Gabrg2 shift and control	Control	LYQFSFVGLR.2
Gabrg2	Gabrg2 shift and control	Control	* KADAHWITTPNR.3
Gabrg2	Gabrg2 shift and control	Control	* APTIDIRPR.2
Gabrg2	Gabrg2 shift and control	Control	EEIVYQWK.2
Gabrg2	Gabrg2 shift and control	Control	* SATIQM(oxidation)NNATHLQER.3
Gabrg2	Gabrg2 shift and control	Control	IAKMDSYAR.2
Gabrg2	Gabrg2 shift and control	Control	* ADAHWITTPNR.3
Gabrg2	Gabrg2 shift and control	Control	ADAHWITTPNR.2
Gabrg2	Gabrg2 shift and control	Control	SATIQMNNATHLQER.3
Gabrg2	Gabrg2 shift and control	Control	VPEGDVTVILNNLLEGYDNK.2
Gabrg2	Gabrg2 shift and control	Control	TSLGITTVLTM(oxidation)TTLSTIAR.2
Gabrg2	Gabrg2 shift and control	AB shift	* LYQFSFVGLR.2
Gabrg2	Gabrg2 shift and control	AB shift	* SSVEVGDTR.2
Gabrg2	Gabrg2 shift and control	AB shift	* KADAHWITTPNR.3
Gabrg2	Gabrg2 shift and control	AB shift	* ADAHWITTPNR.3
Gabrg2	Gabrg2 shift and control	AB shift	* EEIVYQWK.2
Gabrg2	Gabrg2 shift and control	AB shift	IAKMDSYAR.2
Gabrg2	Gabrg2 shift and control	AB shift	SATIQM(oxidation)NNATHLQER.3
Gabrg2	Gabrg2 shift and control	AB shift	APTIDIRPR.2
Gabrg2	Gabrg2 shift and control	AB shift	TSLGITTVLTM(oxidation)TTLSTIAR.3
Gabrg2	Gabrg2 shift and control	AB shift	VPEGDVTVILNNLLEGYDNK.3
Gabrg2	Gabrg2 shift and control	AB shift	SATIQMNNATHLQER.3
Gabrg2	Gabrg2 shift and control	AB shift	ADAHWITTPNR.2
Gabrg2	Gabrg2 shift and control	AB shift	TSLGITTVLTM(oxidation)TTLSTIAR.2
Gabrg2	Gabrg2 shift and control	AB shift	VPEGDVTVILNNLLEGYDNK.2
Gabrg2	Gabrg2 shift and control	AB shift	TSLGITTVLTMTTLSTIAR.2
Gphn	Gabrg2 shift and control	Control	* IPDSIISR.2
Gphn	Gabrg2 shift and control	Control	* TLIINLPGSK.2
Gphn	Gabrg2 shift and control	Control	* DTASLSTTPSESPR.2
Gphn	Gabrg2 shift and control	Control	* VLAQDVYAK.2
Gphn	Gabrg2 shift and control	Control	* DLVQDPSLLGGTISAYK.2
Gphn	Gabrg2 shift and control	Control	MSPFPLTSM(oxidation)DK.2
Gphn	Gabrg2 shift and control	Control	DNLPPFPASVK.2
Gphn	Gabrg2 shift and control	Control	DVTPEATKEVIER.2
Gphn	Gabrg2 shift and control	Control	DVTPEATKEVIER.3
Gphn	Gabrg2 shift and control	Control	ADVIITSGGVSM(oxidation)GEKDYLK.3
Gphn	Gabrg2 shift and control	Control	VLAQDVYAKDNLPPFPASVK.3
Gphn	Gabrg2 shift and control	Control	ASHSAVDITK.2
Gphn	Gabrg2 shift and control	Control	LDPRPEYHR.2
Gphn	Gabrg2 shift and control	Control	M(oxidation)SPFPLTSMDK.2
Gphn	Gabrg2 shift and control	Control	ADVIITSGGVSM(oxidation)GEK.2
Gphn	Gabrg2 shift and control	AB shift	MSPFPLTSM(oxidation)DK.2
Gphn	Gabrg2 shift and control	AB shift	* IPDSIISR.2
Gphn	Gabrg2 shift and control	AB shift	* TLIINLPGSK.2
Gphn	Gabrg2 shift and control	AB shift	* DTASLSTTPSESPR.2
Gphn	Gabrg2 shift and control	AB shift	* VLAQDVYAK.2
Gphn	Gabrg2 shift and control	AB shift	DVTPEATKEVIER.3
Gphn	Gabrg2 shift and control	AB shift	DNLPPFPASVK.2
Gphn	Gabrg2 shift and control	AB shift	* DLVQDPSLLGGTISAYK.2
Gphn	Gabrg2 shift and control	AB shift	ADVIITSGGVSM(oxidation)GEKDYLK.3
Gphn	Gabrg2 shift and control	AB shift	VLAQDVYAKDNLPPFPASVK.3
Gphn	Gabrg2 shift and control	AB shift	M(oxidation)SPFPLTSMDK.2
Gphn	Gabrg2 shift and control	AB shift	AFITVLEM(oxidation)TPVLGTEIINYR.3
Gphn	Gabrg2 shift and control	AB shift	DLVQDPSLLGGTISAYK.3
Gphn	Gabrg2 shift and control	AB shift	DVTPEATKEVIER.2
Gphn	Gabrg2 shift and control	AB shift	KDSGVASTEDSSSSHITAAALAAK.4
